# Supplementary material for: Pioneer transcription factors are associated with the modulation of DNA methylation patterns across cancers
Source: Epigenetics Chromatin. 2022 Apr 19;15:13. doi: 10.1186/s13072-022-00444-9 (PMC9016969; doi:10.1186/s13072-022-00444-9)
Supplement: Supplementary file 1 — Additional file 1: Differential TFBS enrichment for emCpGs vs. non-correlated CpGs. [file 13072_2022_444_MOESM1_ESM.zip]

Archive with 34 entries (33 files):
- Supplementary_Data_1_emCpGs.vs.non-corrCpGs_UBenrichment/
- Supplementary_Data_1_emCpGs.vs.non-corrCpGs_UBenrichment/BLCA-US_FOXA1_emCpGs_vs_non-corrCpGs.tsv
- Supplementary_Data_1_emCpGs.vs.non-corrCpGs_UBenrichment/BLCA-US_GATA3_emCpGs_vs_non-corrCpGs.tsv
- Supplementary_Data_1_emCpGs.vs.non-corrCpGs_UBenrichment/BRCA-US_BHLHE40_emCpGs_vs_non-corrCpGs.tsv
- Supplementary_Data_1_emCpGs.vs.non-corrCpGs_UBenrichment/BRCA-US_CEBPB_emCpGs_vs_non-corrCpGs.tsv
- Supplementary_Data_1_emCpGs.vs.non-corrCpGs_UBenrichment/BRCA-US_ETS1_emCpGs_vs_non-corrCpGs.tsv
- Supplementary_Data_1_emCpGs.vs.non-corrCpGs_UBenrichment/BRCA-US_FLI1_emCpGs_vs_non-corrCpGs.tsv
- Supplementary_Data_1_emCpGs.vs.non-corrCpGs_UBenrichment/BRCA-US_FOXA1_emCpGs_vs_non-corrCpGs.tsv
- Supplementary_Data_1_emCpGs.vs.non-corrCpGs_UBenrichment/BRCA-US_GATA3_emCpGs_vs_non-corrCpGs.tsv
- Supplementary_Data_1_emCpGs.vs.non-corrCpGs_UBenrichment/BRCA-US_RUNX3_emCpGs_vs_non-corrCpGs.tsv
- Supplementary_Data_1_emCpGs.vs.non-corrCpGs_UBenrichment/BRCA-US_SPI1_emCpGs_vs_non-corrCpGs.tsv
- Supplementary_Data_1_emCpGs.vs.non-corrCpGs_UBenrichment/HNSC-US_SOX2_emCpGs_vs_non-corrCpGs.tsv
- Supplementary_Data_1_emCpGs.vs.non-corrCpGs_UBenrichment/KIRP-US_FLI1_emCpGs_vs_non-corrCpGs.tsv
- Supplementary_Data_1_emCpGs.vs.non-corrCpGs_UBenrichment/KIRP-US_SPI1_emCpGs_vs_non-corrCpGs.tsv
- Supplementary_Data_1_emCpGs.vs.non-corrCpGs_UBenrichment/LGG-US_BHLHE40_emCpGs_vs_non-corrCpGs.tsv
- Supplementary_Data_1_emCpGs.vs.non-corrCpGs_UBenrichment/LGG-US_CEBPB_emCpGs_vs_non-corrCpGs.tsv
- Supplementary_Data_1_emCpGs.vs.non-corrCpGs_UBenrichment/LGG-US_ETS1_emCpGs_vs_non-corrCpGs.tsv
- Supplementary_Data_1_emCpGs.vs.non-corrCpGs_UBenrichment/LGG-US_PBX3_emCpGs_vs_non-corrCpGs.tsv
- Supplementary_Data_1_emCpGs.vs.non-corrCpGs_UBenrichment/LGG-US_RUNX1_emCpGs_vs_non-corrCpGs.tsv
- Supplementary_Data_1_emCpGs.vs.non-corrCpGs_UBenrichment/LGG-US_RUNX3_emCpGs_vs_non-corrCpGs.tsv
- Supplementary_Data_1_emCpGs.vs.non-corrCpGs_UBenrichment/LGG-US_SOX2_emCpGs_vs_non-corrCpGs.tsv
- Supplementary_Data_1_emCpGs.vs.non-corrCpGs_UBenrichment/LGG-US_SPI1_emCpGs_vs_non-corrCpGs.tsv
- Supplementary_Data_1_emCpGs.vs.non-corrCpGs_UBenrichment/LUAD-US_FOXA2_emCpGs_vs_non-corrCpGs.tsv
- Supplementary_Data_1_emCpGs.vs.non-corrCpGs_UBenrichment/LUSC-US_SOX2_emCpGs_vs_non-corrCpGs.tsv
- Supplementary_Data_1_emCpGs.vs.non-corrCpGs_UBenrichment/LUSC-US_TP63_emCpGs_vs_non-corrCpGs.tsv
- Supplementary_Data_1_emCpGs.vs.non-corrCpGs_UBenrichment/PRAD-US_CEBPB_emCpGs_vs_non-corrCpGs.tsv
- Supplementary_Data_1_emCpGs.vs.non-corrCpGs_UBenrichment/PRAD-US_RUNX1_emCpGs_vs_non-corrCpGs.tsv
- Supplementary_Data_1_emCpGs.vs.non-corrCpGs_UBenrichment/PRAD-US_TP63_emCpGs_vs_non-corrCpGs.tsv
- Supplementary_Data_1_emCpGs.vs.non-corrCpGs_UBenrichment/SKCM-US_SPI1_emCpGs_vs_non-corrCpGs.tsv
- Supplementary_Data_1_emCpGs.vs.non-corrCpGs_UBenrichment/STAD-US_GATA3_emCpGs_vs_non-corrCpGs.tsv
- Supplementary_Data_1_emCpGs.vs.non-corrCpGs_UBenrichment/THCA-US_PBX3_emCpGs_vs_non-corrCpGs.tsv
- Supplementary_Data_1_emCpGs.vs.non-corrCpGs_UBenrichment/THCA-US_RUNX1_emCpGs_vs_non-corrCpGs.tsv
- Supplementary_Data_1_emCpGs.vs.non-corrCpGs_UBenrichment/THCA-US_SPI1_emCpGs_vs_non-corrCpGs.tsv
- Supplementary_Data_1_emCpGs.vs.non-corrCpGs_UBenrichment/UCEC-US_FOXA2_emCpGs_vs_non-corrCpGs.tsv
