# Supplementary material for: Pioneer transcription factors are associated with the modulation of DNA methylation patterns across cancers
Source: Epigenetics Chromatin. 2022 Apr 19;15:13. doi: 10.1186/s13072-022-00444-9 (PMC9016969; doi:10.1186/s13072-022-00444-9)
Supplement: Supplementary file 1 — Additional file 1: Differential TFBS enrichment for emCpGs vs. non-correlated CpGs. [file 13072_2022_444_MOESM1_ESM.zip › Supplementary_Data_1_emCpGs.vs.non-corrCpGs_UBenrichment/BLCA-US_FOXA1_emCpGs_vs_non-corrCpGs.tsv]

userSet	dbSet	collection	pValueLog	oddsRatio	support	rnkPV	rnkOR	rnkSup	maxRnk	meanRnk	b	c	d	description	cellType	tissue	antibody	treatment	dataSource	filename	qValue	size
1	714	FOXA1	144.480161881784	2.72744757633247	1352	1	64	31	64	32	2167	5600	24482	FOXA1 MCF7 FOXA1	MCF7	NA	FOXA1	None	ERP001226	ERP001226.MCF7.FOXA1.MA0148.3.pwm.bed	6.66649541009145e-142	45211
1	709	FOXA1	142.992007825723	3.08595798767676	1080	2	38	49	49	29.7	1499	5872	25150	FOXA1 MCF7 FOXA1	MCF7	NA	FOXA1	e2 tam	ERP000380	ERP000380.MCF7_e2_tam.FOXA1.MA0148.3.pwm.bed	1.02570304505829e-140	33424
1	710	FOXA1	124.517204256203	3.06447781069787	939	3	41	56	56	33.3	1292	6013	25357	FOXA1 MCF7 FOXA1	MCF7	NA	FOXA1	tamr e2 tam	ERP000380	ERP000380.MCF7_tamr_e2_tam.FOXA1.MA0148.3.pwm.bed	2.04048757827645e-122	26379
1	761	FOXA1	93.2956599148521	2.80626033340638	793	4	54	62	62	40	1169	6159	25480	FOXA1 LNCAP FOXA1	LNCAP	NA	FOXA1	None	GSE64656	GSE64656.LNCAP.FOXA1.MA0148.3.pwm.bed	2.54882231092316e-91	51675
1	712	FOXA1	89.0748985864729	2.48240254597275	946	5	89	55	89	49.7	1590	6006	25059	FOXA1 ZR751 FOXA1	ZR751	NA	FOXA1	e2 tam	ERP000380	ERP000380.ZR751_e2_tam.FOXA1.MA0148.3.pwm.bed	3.38993113205362e-87	36009
1	711	FOXA1	87.372502424392	2.48119032794839	927	6	90	58	90	51.3	1556	6025	25093	FOXA1 T47D FOXA1	T47D	NA	FOXA1	e2 tam	ERP000380	ERP000380.T47D_e2_tam.FOXA1.MA0148.3.pwm.bed	1.42365838858455e-85	28792
1	734	FOXA1	74.858342870538	1.81762725663536	1847	7	213	7	213	75.7	4424	5105	22225	FOXA1 MCF7 FOXA1	MCF7	NA	FOXA1	sigata	GSE40129	GSE40129.MCF7_sigata.FOXA1.MA0148.3.pwm.bed	3.98674589446593e-73	75560
1	720	FOXA1	73.3469639061864	1.96763164478773	1356	8	176	30	176	71.3	2922	5596	23727	FOXA1 MCF7 FOXA1	MCF7	NA	FOXA1	e2	GSE23852	GSE23852.MCF7_e2.FOXA1.MA0148.3.pwm.bed	1.1324148947399e-71	44546
1	722	FOXA1	71.2428931526889	2.84027120983138	583	9	51	93	93	51	832	6369	25817	FOXA1 LNCAP FOXA1	LNCAP	NA	FOXA1	dht	GSE28264	GSE28264.LNCAP_dht.FOXA1.MA0148.3.pwm.bed	1.27915685950892e-69	32956
1	718	FOXA1	67.3182662115523	1.99839610668847	1169	10	167	41	167	72.7	2448	5783	24201	FOXA1 MCF7 FOXA1	MCF7	NA	FOXA1	None	ERP003828	ERP003828.MCF7.FOXA1.MA0148.3.pwm.bed	9.67817018520927e-66	46047
1	733	FOXA1	66.9575534091493	1.78655800328644	1709	11	219	14	219	81.3	4112	5243	22537	FOXA1 MCF7 FOXA1	MCF7	NA	FOXA1	sictr	GSE40129	GSE40129.MCF7_sictr.FOXA1.MA0148.3.pwm.bed	2.01889332391091e-65	57480
1	721	FOXA1	64.5292589023474	1.91958576967553	1259	12	184	38	184	78	2753	5693	23896	FOXA1 MCF7 FOXA1	MCF7	NA	FOXA1	etoh	GSE23852	GSE23852.MCF7_etoh.FOXA1.MA0148.3.pwm.bed	4.96157222629562e-63	38176
1	723	FOXA1	64.474871040263	1.97925130140851	1144	13	174	43	174	76.7	2412	5808	24237	FOXA1 LNCAP FOXA1	LNCAP	NA	FOXA1	etoh	GSE28264	GSE28264.LNCAP_etoh.FOXA1.MA0148.3.pwm.bed	5.19092881928353e-63	54898
1	747	FOXA1	62.0516258969917	1.91664271135039	1208	14	187	40	187	80.3	2635	5744	24014	FOXA1 LNCAP FOXA1	LNCAP	NA	FOXA1	etoh24h	GSE58428	GSE58428.LNCAP_etoh24h.FOXA1.MA0148.3.pwm.bed	1.27733712115493e-60	52342
1	771	FOXA1	58.4086403415858	2.71859745154726	508	15	66	107	107	62.7	751	6444	25898	FOXA1 T47D FOXA1	T47D	NA	FOXA1	dex	GSE72249	GSE72249.T47D_dex.FOXA1.MA0148.3.pwm.bed	5.23995871901241e-57	14289
1	726	FOXA1	55.8534080621443	1.77684917850937	1387	16	223	28	223	89	3278	5565	23371	FOXA1 LNCAP FOXA1	LNCAP	NA	FOXA1	shctr r1881	GSE37345	GSE37345.LNCAP_shctr_r1881.FOXA1.MA0148.3.pwm.bed	1.66651700482441e-54	63944
1	772	FOXA1	55.8512998666341	2.75075193067044	475	17	60	119	119	65.3	692	6477	25957	FOXA1 T47D FOXA1	T47D	NA	FOXA1	e2	GSE72249	GSE72249.T47D_e2.FOXA1.MA0148.3.pwm.bed	1.66651700482441e-54	13200
1	770	FOXA1	55.8269772116364	2.53555731722121	548	18	82	98	98	66	870	6404	25779	FOXA1 T47D FOXA1	T47D	NA	FOXA1	None	GSE72249	GSE72249.T47D.FOXA1.MA0148.3.pwm.bed	1.66651700482441e-54	17072
1	773	FOXA1	53.1730401431983	1.86793156180769	1096	19	202	47	202	89.3	2427	5856	24222	FOXA1 ZR751 FOXA1	ZR751	NA	FOXA1	None	GSE72249	GSE72249.ZR751.FOXA1.MA0148.3.pwm.bed	7.11648801135081e-52	49987
1	731	FOXA1	51.5007595610611	3.43864383056514	316	20	34	233	233	95.7	364	6636	26285	FOXA1 C42B FOXA1	C42B	NA	FOXA1	None	GSE40050	GSE40050.C42B.FOXA1.MA0148.3.pwm.bed	3.17884907842198e-50	8644
1	4	AR	48.3985803200695	3.83875855658017	260	21	17	307	307	115	267	6692	26382	AR MDAMB453 AR	MDAMB453	NA	AR	None	ERP001226	ERP001226.MDAMB453.AR.MA0007.3.pwm.bed	3.83053867381771e-47	10355
1	697	FOSL2	47.7350316693703	2.3897896331188	520	22	104	105	105	77	872	6432	25777	FOSL2 MCF7 FOSL2	MCF7	NA	FOSL2	None	ENCSR000BUI	ENCSR000BUI.MCF7.FOSL2.MA0478.1.pwm.bed	1.68502021734325e-46	20991
1	775	FOXA1	47.6087475075302	1.79738784289763	1098	23	215	46	215	94.7	2518	5854	24131	FOXA1 ZR751 FOXA1	ZR751	NA	FOXA1	e2	GSE72249	GSE72249.ZR751_e2.FOXA1.MA0148.3.pwm.bed	2.15567915733125e-46	43624
1	776	FOXA1	44.404868398438	1.79609935604902	1015	24	216	52	216	97.3	2316	5937	24333	FOXA1 MCF7 FOXA1	MCF7	NA	FOXA1	None	GSE80808	GSE80808.MCF7.FOXA1.MA0148.3.pwm.bed	3.30354195002897e-43	28366
1	732	FOXA1	44.196216206278	2.41515427775578	469	25	98	126	126	83	775	6483	25874	FOXA1 C42B FOXA1	C42B	NA	FOXA1	dht	GSE40050	GSE40050.C42B_dht.FOXA1.MA0148.3.pwm.bed	5.12747145463176e-43	14029
1	898	GRHL2	43.9102126504607	2.27294051794365	528	26	121	104	121	83.7	930	6424	25719	GRHL2 HBE GRHL2	HBE	NA	GRHL2	None	GSE46194	GSE46194.HBE.GRHL2.MA1105.1.pwm.bed	9.52518606163128e-43	28111
1	774	FOXA1	43.0379948550122	1.74429717761557	1088	27	233	48	233	103	2562	5864	24087	FOXA1 ZR751 FOXA1	ZR751	NA	FOXA1	dex	GSE72249	GSE72249.ZR751_dex.FOXA1.MA0148.3.pwm.bed	6.83440713964995e-42	47885
1	769	FOXA1	42.01567009312	1.64453218502441	1346	28	260	32	260	107	3395	5606	23254	FOXA1 MCF7 FOXA1	MCF7	NA	FOXA1	e2	GSE72249	GSE72249.MCF7_e2.FOXA1.MA0148.3.pwm.bed	6.93795281300358e-41	36393
1	869	GATA3	41.3461271729664	3.77548800680479	225	29	30	405	405	155	234	6727	26415	GATA3 MCF7 GATA3	MCF7	NA	GATA3	e2	GSE40129	GSE40129.MCF7_e2.GATA3.MA0037.3.pwm.bed	3.12992762582602e-40	14135
1	746	FOXA1	40.4208417747147	2.67483052402689	354	30	67	194	194	97	524	6598	26125	FOXA1 LNCAP FOXA1	LNCAP	NA	FOXA1	dht24h	GSE58428	GSE58428.LNCAP_dht24h.FOXA1.MA0148.3.pwm.bed	2.54739584896823e-39	9871
1	727	FOXA1	40.2086035784235	1.66216693916402	1217	31	255	39	255	108	3017	5735	23632	FOXA1 LNCAP FOXA1	LNCAP	NA	FOXA1	shfoxa1 r1881	GSE37345	GSE37345.LNCAP_shfoxa1_r1881.FOXA1.MA0148.3.pwm.bed	4.01877964551307e-39	50664
1	708	FOXA1	39.7291417216276	1.62000916605501	1345	32	273	33	273	113	3437	5607	23212	FOXA1 MCF7 FOXA1	MCF7	NA	FOXA1	None	ERP000380	ERP000380.MCF7.FOXA1.MA0148.3.pwm.bed	1.17426946060743e-38	34972
1	1426	PPARG	38.7796194395864	2.57133307631468	363	33	75	182	182	96.7	559	6589	26090	PPARG HT29 PPARG	HT29	NA	PPARG	rosig 2h	GSE77039	GSE77039.HT29_rosig_2h.PPARG.MA0066.1.pwm.bed	1.01373884127964e-37	13776
1	724	FOXA1	34.9360515412658	1.86800861732036	681	34	201	72	201	102	1464	6271	25185	FOXA1 LNCAP FOXA1	LNCAP	NA	FOXA1	1f5	GSE30623	GSE30623.LNCAP_1f5.FOXA1.MA0148.3.pwm.bed	6.86323718624293e-34	24572
1	756	FOXA1	33.4869941019113	1.6150577483996	1107	35	276	45	276	119	2797	5845	23852	FOXA1 LNCAP FOXA1	LNCAP	NA	FOXA1	abl	GSE63034	GSE63034.LNCAP_abl.FOXA1.MA0148.3.pwm.bed	1.87498293745719e-32	47358
1	577	ESR1	32.8640952209216	2.07901065837317	475	36	154	119	154	103	908	6477	25741	ESR1 MCF7 ESR1	MCF7	NA	ESR1	sictr e2	GSE40129	GSE40129.MCF7_sictr_e2.ESR1.MA0112.3.pwm.bed	7.65000544957517e-32	30356
1	857	GATA3	32.8134216018094	2.0671343468295	481	37	156	116	156	103	925	6471	25724	GATA3 MCF7 GATA3	MCF7	NA	GATA3	None	ENCSR000BST	ENCSR000BST.MCF7.GATA3.MA0037.3.pwm.bed	8.36442594271333e-32	30094
1	699	FOSL2	32.6676175974751	2.39760222067132	345	38	101	203	203	114	568	6607	26081	FOSL2 MCF7 FOSL2	MCF7	NA	FOSL2	None	ENCSR546KCN	ENCSR546KCN.MCF7.FOSL2.MA0478.1.pwm.bed	1.1393529263507e-31	10095
1	569	ESR1	32.5483450731364	2.71991405267926	274	39	65	284	284	129	396	6678	26253	ESR1 MCF7 ESR1	MCF7	NA	ESR1	None	ERP003828	ERP003828.MCF7.ESR1.MA0112.3.pwm.bed	1.46099855385275e-31	16030
1	562	ESR1	32.28671198079	2.05107669236705	482	40	159	115	159	105	934	6470	25715	ESR1 MCF7 ESR1	MCF7	NA	ESR1	None	ERP000783	ERP000783.MCF7.ESR1.MA0112.3.pwm.bed	2.60188138566891e-31	37997
1	685	FOS	32.1216763360424	2.16008906081356	423	41	143	155	155	113	776	6529	25873	FOS HELA FOS	HELA	NA	FOS	s3	ENCSR000EZE	ENCSR000EZE.HELA_s3.FOS.MA0476.1.pwm.bed	3.684489404878e-31	21792
1	1427	PPARG	32.1144328638168	2.79865310882973	258	42	55	314	314	137	362	6694	26287	PPARG HT29 PPARG	HT29	NA	PPARG	rosig 48h	GSE77039	GSE77039.HT29_rosig_48h.PPARG.MA0066.1.pwm.bed	3.684489404878e-31	8879
1	555	ESR1	32.03704726348	2.18474135826075	411	43	140	158	158	114	745	6541	25904	ESR1 MCF7 ESR1	MCF7	NA	ESR1	shcrt e2	ERP000380	ERP000380.MCF7_shcrt_e2.ESR1.MA0112.3.pwm.bed	4.30074553526714e-31	24636
1	740	FOXA1	30.9260025521826	1.78860848913461	683	44	218	71	218	111	1530	6269	25119	FOXA1 LNCAP FOXA1	LNCAP	NA	FOXA1	None	GSE52725	GSE52725.LNCAP.FOXA1.MA0148.3.pwm.bed	5.4275550560791e-30	30090
1	751	FOXA1	28.7992350563892	1.64993440604778	847	45	259	60	259	121	2067	6105	24582	FOXA1 MCF7 FOXA1	MCF7	NA	FOXA1	e2	GSE59530	GSE59530.MCF7_e2.FOXA1.MA0148.3.pwm.bed	7.10578227030349e-28	22223
1	752	FOXA1	28.6210624407204	1.6789416820241	785	46	251	63	251	120	1878	6167	24771	FOXA1 MCF7 FOXA1	MCF7	NA	FOXA1	e2 tnf	GSE59530	GSE59530.MCF7_e2_tnf.FOXA1.MA0148.3.pwm.bed	1.04770542772584e-27	22598
1	630	ESR1	28.5496107532867	2.85473792222443	221	47	50	420	420	172	303	6731	26346	ESR1 MCF7 ESR1	MCF7	NA	ESR1	e2	GSE72249	GSE72249.MCF7_e2.ESR1.MA0112.3.pwm.bed	1.20878999012693e-27	10275
1	1349	NR3C1	28.2809268252345	4.64176502308819	123	48	13	769	769	277	103	6829	26546	NR3C1 MCF7 NR3C1	MCF7	NA	NR3C1	dex	GSE72249	GSE72249.MCF7_dex.NR3C1.MA0113.3.pwm.bed	2.19731036127911e-27	4290
1	768	FOXA1	28.1585608137868	1.4935862239683	1327	49	330	36	330	138	3635	5625	23014	FOXA1 MCF7 FOXA1	MCF7	NA	FOXA1	dex	GSE72249	GSE72249.MCF7_dex.FOXA1.MA0148.3.pwm.bed	2.85300526032029e-27	34453
1	1033	JUND	27.9738109438995	2.33265338240991	309	50	110	241	241	134	521	6643	26128	JUND MCF7 JUND	MCF7	NA	JUND	None	ENCSR000BSU	ENCSR000BSU.MCF7.JUND.MA0491.1.pwm.bed	4.27837175027813e-27	9148
1	1034	JUND	27.9370103105047	2.32002044491167	312	51	113	238	238	134	529	6640	26120	JUND MCF7 JUND	MCF7	NA	JUND	None	ENCSR000BSU	ENCSR000BSU.MCF7.JUND.MA0492.1.pwm.bed	4.56540152564708e-27	9112
1	578	ESR1	27.6427884388405	1.89145174872786	507	52	196	108	196	119	1064	6445	25585	ESR1 MCF7 ESR1	MCF7	NA	ESR1	sigata e2	GSE40129	GSE40129.MCF7_sigata_e2.ESR1.MA0112.3.pwm.bed	8.81592087731424e-27	30442
1	621	ESR1	27.6182369917569	2.73770407492433	228	53	63	395	395	170	326	6724	26323	ESR1 MCF7 ESR1	MCF7	NA	ESR1	e2pg	GSE68356	GSE68356.MCF7_e2pg.ESR1.MA0112.3.pwm.bed	9.15264472557365e-27	10556
1	680	FOS	26.9331089095753	1.77378775544351	602	54	224	88	224	122	1352	6350	25297	FOS MCF10A FOS	MCF10A	NA	FOS	None	ENCSR000DOO	ENCSR000DOO.MCF10A.FOS.MA0476.1.pwm.bed	4.35067654844834e-26	59643
1	634	ESR1	26.7472887925278	2.52041534763324	254	55	83	326	326	155	395	6698	26254	ESR1 ZR751 ESR1	ZR751	NA	ESR1	e2	GSE72249	GSE72249.ZR751_e2.ESR1.MA0112.3.pwm.bed	6.55251440237545e-26	13790
1	551	ESR1	26.6649769655346	1.82178219697079	546	56	212	99	212	122	1191	6406	25458	ESR1 MCF7 ESR1	MCF7	NA	ESR1	e2	ERP000209	ERP000209.MCF7_e2.ESR1.MA0112.3.pwm.bed	7.77847524087079e-26	36229
1	1353	NR3C1	26.0714707110938	3.52077654662355	151	57	33	665	665	252	167	6801	26482	NR3C1 ZR751 NR3C1	ZR751	NA	NR3C1	dex	GSE72249	GSE72249.ZR751_dex.NR3C1.MA0113.3.pwm.bed	2.99718740876444e-25	7060
1	563	ESR1	26.0093420069748	2.49594651989621	251	58	88	331	331	159	394	6701	26255	ESR1 ZR751 ESR1	ZR751	NA	ESR1	None	ERP000783	ERP000783.ZR751.ESR1.MA0112.3.pwm.bed	3.39851714865244e-25	15075
1	3	AR	25.849008450822	1.9475583013319	434	59	182	149	182	130	881	6518	25768	AR MCF7 AR	MCF7	NA	AR	None	ERP001226	ERP001226.MCF7.AR.MA0007.3.pwm.bed	4.83280201451262e-25	26347
1	851	GATA2	25.650492407133	2.55567176210471	237	60	79	369	369	169	363	6715	26286	GATA2 LNCAP GATA2	LNCAP	NA	GATA2	fbs	GSE69043	GSE69043.LNCAP_fbs.GATA2.MA0036.3.pwm.bed	7.50612528048847e-25	15715
1	725	FOXA1	25.416681798389	2.43248011485687	257	61	95	317	317	158	414	6695	26235	FOXA1 LNCAP FOXA1	LNCAP	NA	FOXA1	1f5 sifoxa1	GSE30623	GSE30623.LNCAP_1f5_sifoxa1.FOXA1.MA0148.3.pwm.bed	1.2648756521077e-24	6845
1	620	ESR1	25.3855655480542	2.83854259190579	197	62	52	498	498	204	271	6755	26378	ESR1 MCF7 ESR1	MCF7	NA	ESR1	e2	GSE68356	GSE68356.MCF7_e2.ESR1.MA0112.3.pwm.bed	1.33691017506534e-24	8355
1	853	GATA2	25.0707041343621	1.41540357403714	1608	63	372	17	372	151	4672	5344	21977	GATA2 LNCAP GATA2	LNCAP	NA	GATA2	shgata2 etoh	GSE69043	GSE69043.LNCAP_shgata2_etoh.GATA2.MA0036.3.pwm.bed	2.71653173186142e-24	67901
1	759	FOXA1	24.9332826502132	1.49236635602584	1145	64	333	42	333	146	3110	5807	23539	FOXA1 PDAC FOXA1	PDAC	NA	FOXA1	koklf5	GSE64557	GSE64557.PDAC_koklf5.FOXA1.MA0148.3.pwm.bed	3.66941508502822e-24	31543
1	583	ESR1	24.7959516869919	1.961255857092	407	65	179	161	179	135	819	6545	25830	ESR1 MCF7 ESR1	MCF7	NA	ESR1	None	GSE41561	GSE41561.MCF7.ESR1.MA0112.3.pwm.bed	4.95672040896108e-24	24204
1	864	GATA3	24.7225883116339	2.55518490053381	228	66	80	395	395	180	349	6724	26300	GATA3 MCF7 GATA3	MCF7	NA	GATA3	e2	GSE29073	GSE29073.MCF7_e2.GATA3.MA0037.3.pwm.bed	5.77999175673141e-24	10698
1	1063	JUND	24.4460232652474	2.22665746643988	295	67	131	259	259	152	520	6657	26129	JUND HT29 JUND	HT29	NA	JUND	dsmo	GSE77039	GSE77039.HT29_dsmo.JUND.MA0491.1.pwm.bed	1.07636953759596e-23	10700
1	763	FOXA1	24.1378753798235	1.43808757428338	1371	68	359	29	359	152	3888	5581	22761	FOXA1 LNCAP FOXA1	LNCAP	NA	FOXA1	phfrpmifcs	GSE69043	GSE69043.LNCAP_phfrpmifcs.FOXA1.MA0148.3.pwm.bed	2.15613114870212e-23	55067
1	870	GATA3	24.0661658990226	2.02150399682826	364	69	162	180	180	137	709	6588	25940	GATA3 MCF7 GATA3	MCF7	NA	GATA3	None	GSE51274	GSE51274.MCF7.GATA3.MA0037.3.pwm.bed	2.5063659188999e-23	21247
1	989	JUN	22.318321100885	1.98860023218534	350	70	170	197	197	146	692	6602	25957	JUN HELA JUN	HELA	NA	JUN	s3	ENCSR000EDG	ENCSR000EDG.HELA_s3.JUN.MA0489.1.pwm.bed	1.38242100916171e-21	18265
1	1064	JUND	22.1194255938479	2.15160797477175	286	71	144	275	275	163	521	6666	26128	JUND HT29 JUND	HT29	NA	JUND	dsmo	GSE77039	GSE77039.HT29_dsmo.JUND.MA0492.1.pwm.bed	2.15464399662486e-21	10640
1	681	FOS	22.0512825274944	1.63743361322785	644	72	263	82	263	139	1564	6308	25085	FOS MCF10A FOS	MCF10A	NA	FOS	None	ENCSR000DOP	ENCSR000DOP.MCF10A.FOS.MA0476.1.pwm.bed	2.4856755604853e-21	69357
1	94	AR	21.8770605470821	2.28940684529233	247	73	120	339	339	177	422	6705	26227	AR MDAMB453 AR	MDAMB453	NA	AR	r1881 sipias1	GSE70161	GSE70161.MDAMB453_r1881_sipias1.AR.MA0007.3.pwm.bed	3.66164350156131e-21	16450
1	682	FOS	21.8614475991742	1.63091352895554	648	74	265	77	265	139	1580	6304	25069	FOS MCF10A FOS	MCF10A	NA	FOS	None	ENCSR000DOT	ENCSR000DOT.MCF10A.FOS.MA0476.1.pwm.bed	3.74438198687607e-21	60693
1	633	ESR1	21.7274582087931	2.7663028043044	174	75	57	576	576	236	245	6778	26404	ESR1 ZR751 ESR1	ZR751	NA	ESR1	None	GSE72249	GSE72249.ZR751.ESR1.MA0112.3.pwm.bed	5.02967581833241e-21	7003
1	564	ESR1	21.6147795233609	2.05786419882581	310	76	158	240	240	158	591	6642	26058	ESR1 MCF7 ESR1	MCF7	NA	ESR1	e2	ERP000901	ERP000901.MCF7_e2.ESR1.MA0112.3.pwm.bed	6.43378213690967e-21	16736
1	849	GATA2	21.3797349595965	1.90371248184176	376	77	194	174	194	148	777	6576	25872	GATA2 LNCAP GATA2	LNCAP	NA	GATA2	csfcs	GSE69043	GSE69043.LNCAP_csfcs.GATA2.MA0036.3.pwm.bed	1.09102268684376e-20	36827
1	1580	SMAD3	21.2877951275532	1.66956583070577	574	78	253	95	253	142	1363	6378	25286	SMAD3 NCIH441 SMAD3	NCIH441	NA	SMAD3	siittf1	GSE51509	GSE51509.NCIH441_siittf1.SMAD3.MA0795.1.pwm.bed	1.33097450313119e-20	31170
1	602	ESR1	21.1354773787267	2.3184169705992	232	79	114	384	384	192	391	6720	26258	ESR1 MCF7 ESR1	MCF7	NA	ESR1	e2	GSE59530	GSE59530.MCF7_e2.ESR1.MA0112.3.pwm.bed	1.86618629711412e-20	17180
1	728	FOXA1	21.0363558502125	2.85601899694834	160	80	49	636	636	255	218	6792	26431	FOXA1 HUH7 FOXA1	HUH7	NA	FOXA1	async	GSE39241	GSE39241.HUH7_async.FOXA1.MA0148.3.pwm.bed	2.31533389182497e-20	3868
1	93	AR	20.8011285953016	2.32894998874221	226	81	111	400	400	197	379	6726	26270	AR MDAMB453 AR	MDAMB453	NA	AR	r1881 sictr	GSE70161	GSE70161.MDAMB453_r1881_sictr.AR.MA0007.3.pwm.bed	3.9304823648357e-20	13495
1	692	FOSL1	20.6960903941651	1.89804463920014	366	82	195	179	195	152	758	6586	25891	FOSL1 HCT166 FOSL1	HCT166	NA	FOSL1	None	ENCSR000BTE	ENCSR000BTE.HCT166.FOSL1.MA0477.1.pwm.bed	4.94487388412442e-20	21811
1	988	JUN	20.6245425221935	1.90662201132193	360	83	193	185	193	154	742	6592	25907	JUN HELA JUN	HELA	NA	JUN	s3	ENCSR000EDG	ENCSR000EDG.HELA_s3.JUN.MA0488.1.pwm.bed	5.76021709405835e-20	18458
1	1902	TP63	20.510051118016	1.86216026230797	383	84	205	170	205	153	809	6569	25840	TP63 KERATINOCYTE TP63	KERATINOCYTE	NA	TP63	d0	GSE59824	GSE59824.KERATINOCYTE_d0.TP63.MA0525.2.pwm.bed	7.40847913591483e-20	37765
1	1271	NFIC	20.4328493767362	2.31211345582368	225	85	116	405	405	202	380	6727	26269	NFIC HEPG2 NFIC	HEPG2	NA	NFIC	None	ENCSR000BQX	ENCSR000BQX.HEPG2.NFIC.MA0161.2.pwm.bed	8.74563128877002e-20	6270
1	860	GATA3	20.0236404273636	2.74031615888982	162	86	61	629	629	259	230	6790	26419	GATA3 MCF7 GATA3	MCF7	NA	GATA3	None	ENCSR000EWS	ENCSR000EWS.MCF7.GATA3.MA0037.3.pwm.bed	2.21779085127105e-19	6604
1	779	FOXA1	19.8434188309761	1.33610451157097	1852	87	419	6	419	171	5695	5100	20954	FOXA1 LNCAP FOXA1	LNCAP	NA	FOXA1	dmso	GSE83860	GSE83860.LNCAP_dmso.FOXA1.MA0148.3.pwm.bed	3.3198723296623e-19	121746
1	553	ESR1	19.7758230189864	2.19290138830962	243	88	138	353	353	193	433	6709	26216	ESR1 MCF7 ESR1	MCF7	NA	ESR1	e2	ERP000380	ERP000380.MCF7_e2.ESR1.MA0112.3.pwm.bed	3.83489762857796e-19	10604
1	603	ESR1	19.7346349462903	2.20731548896054	239	89	133	362	362	195	423	6713	26226	ESR1 MCF7 ESR1	MCF7	NA	ESR1	e2 tnf	GSE59530	GSE59530.MCF7_e2_tnf.ESR1.MA0112.3.pwm.bed	4.16902513300577e-19	15006
1	730	FOXA1	19.3422853594271	1.41820898637008	1131	90	370	44	370	168	3211	5821	23438	FOXA1 NCIH3122 FOXA1	NCIH3122	NA	FOXA1	None	GSE39998	GSE39998.NCIH3122.FOXA1.MA0148.3.pwm.bed	1.0174933918196e-18	32682
1	843	GATA2	18.7430438481993	1.84800503435325	355	91	207	192	207	163	754	6597	25895	GATA2 LNCAP GATA2	LNCAP	NA	GATA2	None	GSE38391	GSE38391.LNCAP.GATA2.MA0036.3.pwm.bed	3.99921014734175e-18	33056
1	567	ESR1	18.7329459034438	2.00623874217027	283	92	166	277	277	178	552	6669	26097	ESR1 MCF7 ESR1	MCF7	NA	ESR1	glyc	ERP002305	ERP002305.MCF7_glyc.ESR1.MA0112.3.pwm.bed	4.04879451011844e-18	14824
1	845	GATA2	18.4493372658776	1.83395061918115	357	93	210	190	210	164	764	6595	25885	GATA2 LNCAP GATA2	LNCAP	NA	GATA2	None	GSE52725	GSE52725.LNCAP.GATA2.MA0036.3.pwm.bed	7.69554269129599e-18	33240
1	1899	TP63	18.0237114161361	2.0314330993015	263	94	160	299	299	184	506	6689	26143	TP63 KERATINOCYTE TP63	KERATINOCYTE	NA	TP63	None	GSE56674	GSE56674.KERATINOCYTE.TP63.MA0525.2.pwm.bed	2.02871105819094e-17	26181
1	863	GATA3	17.9968278101344	2.9220649866206	131	95	44	730	730	290	174	6821	26475	GATA3 MCF7 GATA3	MCF7	NA	GATA3	dmso	GSE29073	GSE29073.MCF7_dmso.GATA3.MA0037.3.pwm.bed	2.13554167358133e-17	5314
1	891	GATA6	17.8831407405912	2.10608240921037	239	96	149	362	362	202	443	6713	26206	GATA6 AGS GATA6	AGS	NA	GATA6	None	GSE51705	GSE51705.AGS.GATA6.MA1104.1.pwm.bed	2.74566465194864e-17	19114
1	850	GATA2	17.8486687850176	1.32094099821845	1763	97	428	10	428	178	5452	5189	21197	GATA2 LNCAP GATA2	LNCAP	NA	GATA2	etoh	GSE69043	GSE69043.LNCAP_etoh.GATA2.MA0036.3.pwm.bed	2.94183931036271e-17	81064
1	715	FOXA1	17.7445441251672	1.3390886642131	1543	98	418	23	418	180	4680	5409	21969	FOXA1 MDAMB453 FOXA1	MDAMB453	NA	FOXA1	None	ERP001226	ERP001226.MDAMB453.FOXA1.MA0148.3.pwm.bed	3.70074588887714e-17	79778
1	707	FOXA1	17.7324520369688	1.41032887095095	1052	99	374	50	374	174	2991	5900	23658	FOXA1 A549 FOXA1	A549	NA	FOXA1	None	ENCSR000BRD	ENCSR000BRD.A549.FOXA1.MA0148.3.pwm.bed	3.76679716297002e-17	25393
1	1029	JUND	17.5047323025157	1.84500361287382	331	100	208	220	220	176	703	6621	25946	JUND HCT166 JUND	HCT166	NA	JUND	None	ENCSR000BSA	ENCSR000BSA.HCT166.JUND.MA0491.1.pwm.bed	6.29980582544936e-17	18707
1	556	ESR1	17.4359123137411	2.40265918672379	176	101	100	565	565	255	285	6776	26364	ESR1 MCF7 ESR1	MCF7	NA	ESR1	shfoxa1 e2	ERP000380	ERP000380.MCF7_shfoxa1_e2.ESR1.MA0112.3.pwm.bed	7.30845839002991e-17	9273
1	615	ESR1	17.2166887624298	1.6351821786862	490	102	264	114	264	160	1181	6462	25468	ESR1 MCF7 ESR1	MCF7	NA	ESR1	r5020	GSE68355	GSE68355.MCF7_r5020.ESR1.MA0112.3.pwm.bed	1.19886569166383e-16	27704
1	554	ESR1	17.178115102392	2.17332376117098	213	103	141	454	454	233	382	6739	26267	ESR1 MCF7 ESR1	MCF7	NA	ESR1	e2 tam	ERP000380	ERP000380.MCF7_e2_tam.ESR1.MA0112.3.pwm.bed	1.29749932061891e-16	8007
1	613	ESR1	17.1688932194568	1.78464744485949	359	104	220	186	220	170	789	6593	25860	ESR1 MCF7 ESR1	MCF7	NA	ESR1	None	GSE68355	GSE68355.MCF7.ESR1.MA0112.3.pwm.bed	1.3126015339797e-16	18859
1	100	AR	17.0317077405945	2.75752800677537	135	105	58	713	713	292	190	6817	26459	AR MDAMB45 AR	MDAMB45	NA	AR	dht	GSE74069	GSE74069.MDAMB45_dht.AR.MA0007.3.pwm.bed	1.78304550349044e-16	8791
1	1030	JUND	16.6778096817865	1.81117087053514	332	106	214	219	219	180	718	6620	25931	JUND HCT166 JUND	HCT166	NA	JUND	None	ENCSR000BSA	ENCSR000BSA.HCT166.JUND.MA0492.1.pwm.bed	3.98973379247387e-16	18605
1	766	FOXA1	16.5770373674982	1.61037907831895	499	107	279	112	279	166	1221	6453	25428	FOXA1 LNCAP FOXA1	LNCAP	NA	FOXA1	shgata2 r1881	GSE69043	GSE69043.LNCAP_shgata2_r1881.FOXA1.MA0148.3.pwm.bed	4.98469191110223e-16	20184
1	83	AR	16.4899915374291	2.23929386589788	191	108	126	515	515	250	332	6761	26317	AR PROSTATE AR	PROSTATE	NA	AR	None	GSE65478	GSE65478.PROSTATE.AR.MA0007.3.pwm.bed	6.03454004085694e-16	8295
1	777	FOXA1	16.3658597253449	1.29610253110622	1879	109	440	5	440	185	5923	5073	20726	FOXA1 LNCAP FOXA1	LNCAP	NA	FOXA1	dht	GSE83860	GSE83860.LNCAP_dht.FOXA1.MA0148.3.pwm.bed	7.95743762274772e-16	124130
1	717	FOXA1	16.3431566625966	1.31918867965679	1571	110	430	21	430	187	4829	5381	21820	FOXA1 LNCAP FOXA1	LNCAP	NA	FOXA1	None	ERP003828	ERP003828.LNCAP.FOXA1.MA0148.3.pwm.bed	8.30826075578642e-16	84354
1	696	FOSL2	16.3294454015703	1.54670197362087	583	111	304	93	304	169	1489	6369	25160	FOSL2 A549 FOSL2	A549	NA	FOSL2	None	ENCSR000BQO	ENCSR000BQO.A549.FOSL2.MA0478.1.pwm.bed	8.49749829002084e-16	28779
1	1043	JUND	16.1296247057889	1.62473695601884	467	112	269	128	269	170	1131	6485	25518	JUND HELA JUND	HELA	NA	JUND	s3	ENCSR000EDH	ENCSR000EDH.HELA_s3.JUND.MA0491.1.pwm.bed	1.33418710163429e-15	35055
1	1901	TP63	16.1043249962529	1.96326906170287	254	113	178	326	326	206	505	6698	26144	TP63 KERATINOCYTE TP63	KERATINOCYTE	NA	TP63	cisp	GSE56674	GSE56674.KERATINOCYTE_cisp.TP63.MA0525.2.pwm.bed	1.40170307629552e-15	24599
1	713	FOXA1	15.9131582772672	1.31138080462878	1599	114	435	18	435	189	4944	5353	21705	FOXA1 LNCAP FOXA1	LNCAP	NA	FOXA1	None	ERP001226	ERP001226.LNCAP.FOXA1.MA0148.3.pwm.bed	2.15772621306666e-15	60983
1	1904	TP63	15.8133487467389	1.71250571057964	376	115	240	174	240	176	861	6576	25788	TP63 KERATINOCYTE TP63	KERATINOCYTE	NA	TP63	d4	GSE59824	GSE59824.KERATINOCYTE_d4.TP63.MA0525.2.pwm.bed	2.69161462333225e-15	37848
1	550	ESR1	15.3420996259862	1.99199724044741	232	116	169	384	384	223	454	6720	26195	ESR1 MCF7 ESR1	MCF7	NA	ESR1	None	ERP000209	ERP000209.MCF7.ESR1.MA0112.3.pwm.bed	7.83091553557892e-15	9497
1	1797	TEAD4	15.3420610647882	2.42266889432857	151	117	97	665	665	293	242	6801	26407	TEAD4 MCF7 TEAD4	MCF7	NA	TEAD4	None	ENCSR000BUO	ENCSR000BUO.MCF7.TEAD4.MA0809.1.pwm.bed	7.83091553557892e-15	4304
1	764	FOXA1	15.2862023173516	1.49271692579394	640	118	331	84	331	178	1695	6312	24954	FOXA1 LNCAP FOXA1	LNCAP	NA	FOXA1	r1881	GSE69043	GSE69043.LNCAP_r1881.FOXA1.MA0148.3.pwm.bed	8.83029355542842e-15	27290
1	1352	NR3C1	15.2216475424213	4.66230293006028	64	119	12	1016	1016	382	53	6888	26596	NR3C1 ZR751 NR3C1	ZR751	NA	NR3C1	None	GSE72249	GSE72249.ZR751.NR3C1.MA0113.3.pwm.bed	1.01593275413917e-14	2411
1	1915	TP73	15.1743478987078	2.49831171986693	141	120	86	693	693	300	219	6811	26430	TP73 SAOS2 TP73	SAOS2	NA	TP73	rep2	GSE15780	GSE15780.SAOS2_rep2.TP73.MA0861.1.pwm.bed	1.12214660519712e-14	11567
1	852	GATA2	15.1712244959607	1.28958697402179	1766	121	441	9	441	190	5567	5186	21082	GATA2 LNCAP GATA2	LNCAP	NA	GATA2	r1881	GSE69043	GSE69043.LNCAP_r1881.GATA2.MA0036.3.pwm.bed	1.12214660519712e-14	82614
1	86	AR	15.0308270553851	2.23208346792216	174	122	128	576	576	275	303	6778	26346	AR LNCAP AR	LNCAP	NA	AR	r1881	GSE69043	GSE69043.LNCAP_r1881.AR.MA0007.3.pwm.bed	1.53770341957359e-14	13216
1	750	FOXA1	14.6257781993653	1.41624924074135	811	123	371	61	371	185	2273	6141	24376	FOXA1 MCF7 FOXA1	MCF7	NA	FOXA1	None	GSE59530	GSE59530.MCF7.FOXA1.MA0148.3.pwm.bed	3.8759320562469e-14	21467
1	1356	NR5A2	14.5789163763709	2.95345573327662	103	124	43	846	846	338	135	6849	26514	NR5A2 MCF7 NR5A2	MCF7	NA	NR5A2	None	GSE47027	GSE47027.MCF7.NR5A2.MA0505.1.pwm.bed	4.28273699212257e-14	2440
1	745	FOXA1	14.5087687125766	1.49800432491744	592	125	328	90	328	181	1559	6360	25090	FOXA1 LNCAP FOXA1	LNCAP	NA	FOXA1	None	GSE56288	GSE56288.LNCAP.FOXA1.MA0148.3.pwm.bed	4.99322045129384e-14	15979
1	760	FOXA1	14.3304709040062	1.3568853139055	1050	126	407	51	407	195	3089	5902	23560	FOXA1 PDAC FOXA1	PDAC	NA	FOXA1	shctr	GSE64557	GSE64557.PDAC_shctr.FOXA1.MA0148.3.pwm.bed	7.46823571930024e-14	27169
1	698	FOSL2	14.2556039546424	1.57940803918393	456	127	294	133	294	185	1134	6496	25515	FOSL2 SKNSH FOSL2	SKNSH	NA	FOSL2	None	ENCSR000BVB	ENCSR000BVB.SKNSH.FOSL2.MA0478.1.pwm.bed	8.80342747236139e-14	40024
1	1905	TP63	14.1918768260401	1.69033855233577	349	128	247	199	247	191	808	6603	25841	TP63 KERATINOCYTE TP63	KERATINOCYTE	NA	TP63	d7	GSE59824	GSE59824.KERATINOCYTE_d7.TP63.MA0525.2.pwm.bed	1.01151579915484e-13	35376
1	754	FOXA1	14.0954468029508	1.47921809661287	610	129	340	87	340	185	1627	6342	25022	FOXA1 MCF7 FOXA1	MCF7	NA	FOXA1	None	GSE60270	GSE60270.MCF7.FOXA1.MA0148.3.pwm.bed	1.25320740665754e-13	16861
1	854	GATA2	13.9731018928436	1.28378561407632	1639	130	443	16	443	196	5163	5313	21486	GATA2 LNCAP GATA2	LNCAP	NA	GATA2	shgata2 r1881	GSE69043	GSE69043.LNCAP_shgata2_r1881.GATA2.MA0036.3.pwm.bed	1.64821636184458e-13	76013
1	1061	JUND	13.9609781678412	1.46039830936159	645	131	349	80	349	187	1744	6307	24905	JUND ARTERY JUND	ARTERY	NA	JUND	smooth muscle	GSE61369	GSE61369.ARTERY_smooth_muscle.JUND.MA0491.1.pwm.bed	1.68193807757439e-13	112867
1	15	AR	13.8344943016263	2.79153374451742	106	132	56	832	832	340	147	6846	26502	AR VCAP AR	VCAP	NA	AR	None	GSE32892	GSE32892.VCAP.AR.MA0007.3.pwm.bed	2.23352713667383e-13	6467
1	63	AR	13.6427553553079	1.75310908886154	295	133	230	259	259	207	657	6657	25992	AR VCAP AR	VCAP	NA	AR	dht24h shfoxa1	GSE58428	GSE58428.VCAP_dht24h_shfoxa1.AR.MA0007.3.pwm.bed	3.44708878879041e-13	21954
1	632	ESR1	13.5803810775589	2.80725231019301	103	134	53	846	846	344	142	6849	26507	ESR1 T47D ESR1	T47D	NA	ESR1	e2	GSE72249	GSE72249.T47D_e2.ESR1.MA0112.3.pwm.bed	3.94978621982341e-13	4229
1	17	AR	13.5347228660477	2.26221290135682	151	135	122	665	665	307	259	6801	26390	AR VCAP AR	VCAP	NA	AR	r1881 10c26	GSE32892	GSE32892.VCAP_r1881_10c26.AR.MA0007.3.pwm.bed	4.35514713307322e-13	9682
1	1911	TP63	13.5158473897745	2.29024851164038	147	136	119	677	677	311	249	6805	26400	TP63 KERATINOCYTE TP63	KERATINOCYTE	NA	TP63	epidermal kdpaf	GSE67382	GSE67382.KERATINOCYTE_epidermal_kdpaf.TP63.MA0525.2.pwm.bed	4.51516024343922e-13	12606
1	20	AR	13.3381659756025	2.07529283476766	180	137	155	550	550	281	337	6772	26312	AR VCAP AR	VCAP	NA	AR	r1881 1c30	GSE32892	GSE32892.VCAP_r1881_1c30.AR.MA0007.3.pwm.bed	6.70176510943991e-13	12703
1	679	FOS	13.3379911776632	1.48818724343193	555	138	335	97	335	190	1468	6397	25181	FOS MCF10A FOS	MCF10A	NA	FOS	None	ENCSR000DON	ENCSR000DON.MCF10A.FOS.MA0476.1.pwm.bed	6.70176510943991e-13	58541
1	1903	TP63	13.1850247659249	1.59484215560728	401	139	286	162	286	196	985	6551	25664	TP63 KERATINOCYTE TP63	KERATINOCYTE	NA	TP63	d2	GSE59824	GSE59824.KERATINOCYTE_d2.TP63.MA0525.2.pwm.bed	9.46280520395805e-13	40945
1	868	GATA3	13.0436025534078	5.71892552228104	46	140	7	1137	1137	428	31	6906	26618	GATA3 MCF7 GATA3	MCF7	NA	GATA3	None	GSE40129	GSE40129.MCF7.GATA3.MA0037.3.pwm.bed	1.3011545271918e-12	2106
1	884	GATA4	13.0238254246819	1.49435653900241	529	141	329	103	329	191	1392	6423	25257	GATA4 AGS GATA4	AGS	NA	GATA4	None	GSE51705	GSE51705.AGS.GATA4.MA0482.1.pwm.bed	1.35211904151077e-12	43482
1	1907	TP63	12.966133725054	2.39175208507883	129	142	103	742	742	329	209	6823	26440	TP63 HACAT TP63	HACAT	NA	TP63	dnras tgfb	GSE60814	GSE60814.HACAT_dnras_tgfb.TP63.MA0525.2.pwm.bed	1.53333622781275e-12	6543
1	695	FOSL2	12.8902893823984	1.55410333928387	436	143	301	147	301	197	1100	6516	25549	FOSL2 HEPG2 FOSL2	HEPG2	NA	FOSL2	None	ENCSR000BHP	ENCSR000BHP.HEPG2.FOSL2.MA0478.1.pwm.bed	1.80553613939813e-12	18411
1	917	HNF1B	12.8890907884854	1.7948518850804	257	144	217	317	317	226	558	6695	26091	HNF1B PDAC HNF1B	PDAC	NA	HNF1B	None	GSE64557	GSE64557.PDAC.HNF1B.MA0153.2.pwm.bed	1.80553613939813e-12	16368
1	607	ESR1	12.7333156114255	3.16125907510124	81	145	37	928	928	370	99	6871	26550	ESR1 MCF7 ESR1	MCF7	NA	ESR1	None	GSE60270	GSE60270.MCF7.ESR1.MA0112.3.pwm.bed	2.5667043849784e-12	3337
1	1898	TP63	12.7126970984782	2.43574150351002	122	146	93	772	772	337	194	6830	26455	TP63 TT TP63	TT	NA	TP63	None	GSE46837	GSE46837.TT.TP63.MA0525.2.pwm.bed	2.6730649537196e-12	5676
1	748	FOXA1	12.6114725698697	1.48045048063055	534	147	339	102	339	196	1418	6418	25231	FOXA1 VCAP FOXA1	VCAP	NA	FOXA1	dht24h	GSE58428	GSE58428.VCAP_dht24h.FOXA1.MA0148.3.pwm.bed	3.3517341289765e-12	23959
1	49	AR	12.5450539026443	1.53020186811014	453	148	315	134	315	199	1161	6499	25488	AR PC3 AR	PC3	NA	AR	r1881	GSE54110	GSE54110.PC3_r1881.AR.MA0007.3.pwm.bed	3.87921497994147e-12	45890
1	19	AR	12.4242970440286	2.35398431607983	127	149	108	753	753	337	209	6825	26440	AR VCAP AR	VCAP	NA	AR	r1881 1c26	GSE32892	GSE32892.VCAP_r1881_1c26.AR.MA0007.3.pwm.bed	5.08834036151028e-12	8677
1	893	GATA6	12.3526282789886	1.6297102456379	342	150	266	208	266	208	820	6610	25829	GATA6 YCC3 GATA6	YCC3	NA	GATA6	None	GSE51705	GSE51705.YCC3.GATA6.MA1104.1.pwm.bed	5.96128558867721e-12	20262
1	1035	JUND	12.1263322407191	2.64909462607325	100	151	69	858	858	359	146	6852	26503	JUND T47D JUND	T47D	NA	JUND	None	ENCSR000BVO	ENCSR000BVO.T47D.JUND.MA0491.1.pwm.bed	9.97126545521027e-12	2868
1	629	ESR1	12.0654432949104	3.99495739532998	58	152	15	1063	1063	410	56	6894	26593	ESR1 MCF7 ESR1	MCF7	NA	ESR1	None	GSE72249	GSE72249.MCF7.ESR1.MA0112.3.pwm.bed	1.13965285644303e-11	2019
1	1912	TP63	11.9162591460978	1.95779955378995	184	153	181	538	538	291	365	6768	26284	TP63 MCF10A TP63	MCF10A	NA	TP63	dcis	GSE72009	GSE72009.MCF10A_dcis.TP63.MA0525.2.pwm.bed	1.5962793272086e-11	12384
1	599	ESR1	11.8883130150216	5.84909836722556	41	154	6	1175	1175	445	27	6911	26622	ESR1 MCF7 ESR1	MCF7	NA	ESR1	e2 5m	GSE54855	GSE54855.MCF7_e2_5m.ESR1.MA0112.3.pwm.bed	1.69131978928269e-11	1019
1	605	ESR1	11.622247133537	2.31547839563926	122	155	115	772	772	347	204	6830	26445	ESR1 MCF7 ESR1	MCF7	NA	ESR1	shfoxa1 e2 tnf	GSE59530	GSE59530.MCF7_shfoxa1_e2_tnf.ESR1.MA0112.3.pwm.bed	3.10084911645477e-11	8318
1	90	AR	11.3935564815267	2.62305126058952	95	156	70	869	869	365	140	6857	26509	AR LNCAP AR	LNCAP	NA	AR	shgata2 etoh	GSE69043	GSE69043.LNCAP_shgata2_etoh.AR.MA0007.3.pwm.bed	5.21649008599174e-11	5723
1	60	AR	11.3101598706416	2.75532659542926	87	157	59	900	900	372	122	6865	26527	AR LNCAP AR	LNCAP	NA	AR	dht24h	GSE58428	GSE58428.LNCAP_dht24h.AR.MA0007.3.pwm.bed	6.28058276623511e-11	7137
1	1044	JUND	11.2961702033979	1.47806368020618	474	158	341	122	341	207	1257	6478	25392	JUND HELA JUND	HELA	NA	JUND	s3	ENCSR000EDH	ENCSR000EDH.HELA_s3.JUND.MA0492.1.pwm.bed	6.44513733492173e-11	35089
1	767	FOXA1	11.2296914509823	1.27235932854854	1319	159	457	37	457	218	4142	5633	22507	FOXA1 MCF7 FOXA1	MCF7	NA	FOXA1	None	GSE72249	GSE72249.MCF7.FOXA1.MA0148.3.pwm.bed	7.46398728503538e-11	32972
1	79	AR	11.1787931226935	1.57108213257722	354	160	298	194	298	217	880	6598	25769	AR LNCAP AR	LNCAP	NA	AR	shctr dht	GSE62492	GSE62492.LNCAP_shctr_dht.AR.MA0007.3.pwm.bed	8.33962189490575e-11	26089
1	1023	JUND	11.1248003776979	1.54529840218683	378	161	305	173	305	213	956	6574	25693	JUND HEPG2 JUND	HEPG2	NA	JUND	None	ENCSR000BGK	ENCSR000BGK.HEPG2.JUND.MA0491.1.pwm.bed	9.38497699709713e-11	15241
1	993	JUN	11.0939993105417	1.58768116559703	336	162	289	214	289	222	826	6616	25823	JUN ENDOTHELIAL JUN	ENDOTHELIAL	NA	JUN	umbilical vein	ENCSR000EFA	ENCSR000EFA.ENDOTHELIAL_umbilical_vein.JUN.MA0489.1.pwm.bed	1.00125602198269e-10	26603
1	886	GATA4	11.0414565607663	2.86076501037226	80	163	47	934	934	381	108	6872	26541	GATA4 YCC3 GATA4	YCC3	NA	GATA4	None	GSE51705	GSE51705.YCC3.GATA4.MA0482.1.pwm.bed	1.12309191557746e-10	4519
1	1032	JUND	11.0056213235802	1.53200846505441	388	164	312	166	312	214	990	6564	25659	JUND SKNSH JUND	SKNSH	NA	JUND	None	ENCSR000BSK	ENCSR000BSK.SKNSH.JUND.MA0492.1.pwm.bed	1.21225586679285e-10	33098
1	617	ESR1	10.9434782441678	1.68313885601644	265	165	249	296	296	237	613	6687	26036	ESR1 T47D ESR1	T47D	NA	ESR1	prog	GSE68355	GSE68355.T47D_prog.ESR1.MA0112.3.pwm.bed	1.3902640022617e-10	12858
1	1031	JUND	10.8611875725074	1.5339671895538	380	166	310	171	310	216	968	6572	25681	JUND SKNSH JUND	SKNSH	NA	JUND	None	ENCSR000BSK	ENCSR000BSK.SKNSH.JUND.MA0491.1.pwm.bed	1.67018202616896e-10	33095
1	1789	TEAD1	10.7965589078771	1.54082512805114	370	167	308	177	308	217	938	6582	25711	TEAD1 HUCCT1 TEAD1	HUCCT1	NA	TEAD1	None	GSE68296	GSE68296.HUCCT1.TEAD1.MA0090.2.pwm.bed	1.92656686767956e-10	28316
1	1013	JUN	10.7892488097641	1.38943002090495	634	168	385	86	385	213	1795	6318	24854	JUN MDAMB231 JUN	MDAMB231	NA	JUN	None	GSE66081	GSE66081.MDAMB231.JUN.MA0489.1.pwm.bed	1.94760721494174e-10	51003
1	557	ESR1	10.6879310804759	2.15110307078198	130	169	146	735	735	350	234	6822	26415	ESR1 MCF7 ESR1	MCF7	NA	ESR1	tam	ERP000380	ERP000380.MCF7_tam.ESR1.MA0112.3.pwm.bed	2.44479067910602e-10	5238
1	1007	JUN	10.657980712669	2.51487744340797	95	170	85	869	869	375	146	6857	26503	JUN MCF7 JUN	MCF7	NA	JUN	None	ENCSR176EXN	ENCSR176EXN.MCF7.JUN.MA0489.1.pwm.bed	2.60393315985621e-10	2122
1	618	ESR1	10.60459776338	1.76779408691428	217	171	226	437	437	278	477	6735	26172	ESR1 T47D ESR1	T47D	NA	ESR1	r5020	GSE68355	GSE68355.T47D_r5020.ESR1.MA0112.3.pwm.bed	2.92728894384492e-10	10101
1	861	GATA3	10.5811963095318	5.13450001892368	40	172	9	1181	1181	454	30	6912	26619	GATA3 MCF7 GATA3	MCF7	NA	GATA3	None	ENCSR000EWV	ENCSR000EWV.MCF7.GATA3.MA0037.3.pwm.bed	3.07138818841518e-10	1938
1	16	AR	10.5675898552695	1.58765570390311	318	173	290	230	290	231	781	6634	25868	AR VCAP AR	VCAP	NA	AR	r1881	GSE32892	GSE32892.VCAP_r1881.AR.MA0007.3.pwm.bed	3.13721539081072e-10	29427
1	631	ESR1	10.5669658809939	3.28381594663861	63	174	36	1024	1024	411	74	6889	26575	ESR1 T47D ESR1	T47D	NA	ESR1	None	GSE72249	GSE72249.T47D.ESR1.MA0112.3.pwm.bed	3.13721539081072e-10	1863
1	1290	NR1H2	10.5136718296559	1.5095587841286	394	175	322	164	322	220	1020	6558	25629	NR1H2 HT29 NR1H2	HT29	NA	NR1H2	gw3965 48h	GSE77039	GSE77039.HT29_gw3965_48h.NR1H2.MA0115.1.pwm.bed	3.51390674959464e-10	14871
1	719	FOXA1	10.512756566194	1.23170868280629	1738	176	473	13	473	221	5676	5214	20973	FOXA1 ZR751 FOXA1	ZR751	NA	FOXA1	None	ERP003828	ERP003828.ZR751.FOXA1.MA0148.3.pwm.bed	3.51390674959464e-10	90718
1	788	FOXA2	10.50800391268	1.31699360633341	892	177	432	59	432	223	2679	6060	23970	FOXA2 CACO2 FOXA2	CACO2	NA	FOXA2	None	GSE66218	GSE66218.CACO2.FOXA2.MA0047.2.pwm.bed	3.53250094885964e-10	29411
1	76	AR	10.4819577881253	1.76315002300072	216	178	228	443	443	283	476	6736	26173	AR PROSTATE AR	PROSTATE	NA	AR	dht	GSE61838	GSE61838.PROSTATE_dht.AR.MA0007.3.pwm.bed	3.72976677390141e-10	11453
1	112	AR	10.4210065157572	1.46990726786427	444	179	345	142	345	222	1182	6508	25467	AR VCAP AR	VCAP	NA	AR	r1881 30m	GSE84432	GSE84432.VCAP_r1881_30m.AR.MA0007.3.pwm.bed	4.26775932044843e-10	39051
1	1906	TP63	10.4060009897718	1.91070578507442	169	180	192	602	602	325	343	6783	26306	TP63 HACAT TP63	HACAT	NA	TP63	caras tgfb	GSE60814	GSE60814.HACAT_caras_tgfb.TP63.MA0525.2.pwm.bed	4.39325054259309e-10	10942
1	1049	JUND	10.3714303634421	1.53346411848276	361	181	311	183	311	225	919	6591	25730	JUND SKNSH JUND	SKNSH	NA	JUND	None	ENCSR000EIB	ENCSR000EIB.SKNSH.JUND.MA0491.1.pwm.bed	4.73097363618141e-10	26902
1	749	FOXA1	10.3379109190463	1.39304458727601	593	182	382	89	382	218	1672	6359	24977	FOXA1 VCAP FOXA1	VCAP	NA	FOXA1	etoh24h	GSE58428	GSE58428.VCAP_etoh24h.FOXA1.MA0148.3.pwm.bed	5.08249733029303e-10	21989
1	586	ESR1	10.3312590308533	1.6400539781122	273	183	261	287	287	244	648	6679	26001	ESR1 MCF7 ESR1	MCF7	NA	ESR1	None	GSE45822	GSE45822.MCF7.ESR1.MA0112.3.pwm.bed	5.13274094657507e-10	22216
1	548	ESR1	10.2957534754471	2.02909988286881	143	184	161	688	688	344	273	6809	26376	ESR1 T47D ESR1	T47D	NA	ESR1	None	ENCSR000BQD	ENCSR000BQD.T47D.ESR1.MA0112.3.pwm.bed	5.53972450899129e-10	6585
1	95	AR	10.1274128521678	1.71867744715009	226	185	238	400	400	274	511	6726	26138	AR DUCAP AR	DUCAP	NA	AR	androgen	GSE70679	GSE70679.DUCAP_androgen.AR.MA0007.3.pwm.bed	8.11848300067171e-10	16002
1	873	GATA3	10.0218313753803	2.05874952766605	134	186	157	717	717	353	252	6818	26397	GATA3 MCF7 GATA3	MCF7	NA	GATA3	e2	GSE60270	GSE60270.MCF7_e2.GATA3.MA0037.3.pwm.bed	1.02971051265272e-09	7401
1	1006	JUN	10.0104076921234	2.31070585688357	104	187	117	839	839	381	174	6848	26475	JUN MCF7 JUN	MCF7	NA	JUN	None	ENCSR176EXN	ENCSR176EXN.MCF7.JUN.MA0488.1.pwm.bed	1.05150215613811e-09	2235
1	1909	TP63	9.97437189537146	1.88246117132069	168	188	197	608	608	331	346	6784	26303	TP63 HACAT TP63	HACAT	NA	TP63	lacz tgfb	GSE60814	GSE60814.HACAT_lacz_tgfb.TP63.MA0525.2.pwm.bed	1.13639606594454e-09	10711
1	18	AR	9.95815502971656	2.5178626886171	88	189	84	894	894	389	135	6864	26514	AR VCAP AR	VCAP	NA	AR	r1881 10c30	GSE32892	GSE32892.VCAP_r1881_10c30.AR.MA0007.3.pwm.bed	1.17339067444832e-09	5577
1	1054	JUND	9.79513322370132	1.96350510102074	147	190	177	677	677	348	290	6805	26359	JUND PC3 JUND	PC3	NA	JUND	None	GSE29808	GSE29808.PC3.JUND.MA0492.1.pwm.bed	1.69891887568801e-09	5085
1	595	ESR1	9.67046842407648	2.57399950212635	82	191	74	923	923	396	123	6870	26526	ESR1 MCF7 ESR1	MCF7	NA	ESR1	e2 10m	GSE54855	GSE54855.MCF7_e2_10m.ESR1.MA0112.3.pwm.bed	2.25194445815128e-09	3369
1	1579	SMAD3	9.41385590921271	1.43890952758948	441	192	357	145	357	231	1198	6511	25451	SMAD3 NCIH441 SMAD3	NCIH441	NA	SMAD3	None	GSE51509	GSE51509.NCIH441.SMAD3.MA0795.1.pwm.bed	4.04484913863098e-09	22380
1	787	FOXA2	9.36369975582027	1.84805744198026	165	193	206	618	618	339	346	6787	26303	FOXA2 PANCREAS FOXA2	PANCREAS	NA	FOXA2	carn1618	ERP008682	ERP008682.PANCREAS_carn1618.FOXA2.MA0047.2.pwm.bed	4.51650402279654e-09	3816
1	1878	TP53	9.34916715420701	2.16981310782212	110	194	142	817	817	384	196	6842	26453	TP53 KERATINOCYTE TP53	KERATINOCYTE	NA	TP53	cisp	GSE56674	GSE56674.KERATINOCYTE_cisp.TP53.MA0106.3.pwm.bed	4.6461217064759e-09	11976
1	858	GATA3	9.3138463512254	1.60004135656499	267	195	283	294	294	257	649	6685	26000	GATA3 SKNSH GATA3	SKNSH	NA	GATA3	None	ENCSR000BTH	ENCSR000BTH.SKNSH.GATA3.MA0037.3.pwm.bed	5.01393273842572e-09	39231
1	12	AR	9.19114320314274	1.53602529797313	312	196	309	238	309	248	791	6640	25858	AR VCAP AR	VCAP	NA	AR	dhat 2h	GSE28950	GSE28950.VCAP_dhat_2h.AR.MA0007.3.pwm.bed	6.6169856334132e-09	32733
1	101	AR	9.18653631033097	3.6258549006553	48	197	32	1126	1126	452	51	6904	26598	AR MDAMB45 AR	MDAMB45	NA	AR	mpa	GSE74069	GSE74069.MDAMB45_mpa.AR.MA0007.3.pwm.bed	6.65360369606229e-09	3282
1	608	ESR1	9.15606460872765	1.62421764106838	247	198	270	339	339	269	591	6705	26058	ESR1 MCF7 ESR1	MCF7	NA	ESR1	e2	GSE60270	GSE60270.MCF7_e2.ESR1.MA0112.3.pwm.bed	7.10116603598767e-09	22135
1	82	AR	9.04092462452735	2.32241955687731	92	199	112	880	880	397	153	6860	26496	AR LNCAP AR	LNCAP	NA	AR	None	GSE64656	GSE64656.LNCAP.AR.MA0007.3.pwm.bed	9.21046942644840e-09	6566
1	110	AR	8.98646776714319	1.8344278571736	161	200	209	632	632	347	340	6791	26309	AR LNCAP AR	LNCAP	NA	AR	dht tnfa	GSE83860	GSE83860.LNCAP_dht_tnfa.AR.MA0007.3.pwm.bed	1.03887119200692e-08	13972
1	546	ESR1	8.9731008284471	1.63762859817417	234	201	262	376	376	280	555	6718	26094	ESR1 T47D ESR1	T47D	NA	ESR1	None	ENCSR000BKN	ENCSR000BKN.T47D.ESR1.MA0112.3.pwm.bed	1.06601319493727e-08	13184
1	561	ESR1	8.94216435282763	2.11380412745508	111	202	147	809	809	386	203	6841	26446	ESR1 ZR751 ESR1	ZR751	NA	ESR1	e2 tam	ERP000380	ERP000380.ZR751_e2_tam.ESR1.MA0112.3.pwm.bed	1.13882273121785e-08	4499
1	2	AR	8.94010730110453	1.57165107130126	274	203	297	284	297	261	678	6678	25971	AR LNCAP AR	LNCAP	NA	AR	None	ERP001226	ERP001226.LNCAP.AR.MA0007.3.pwm.bed	1.13882273121785e-08	15711
1	11	AR	8.93529546501803	1.61937271681532	243	204	274	353	353	277	583	6709	26066	AR VCAP AR	VCAP	NA	AR	dhat 18h	GSE28950	GSE28950.VCAP_dhat_18h.AR.MA0007.3.pwm.bed	1.14586600129452e-08	21836
1	1429	PROX1	8.93312390212302	1.62099512101913	242	205	272	355	355	277	580	6710	26069	PROX1 SW480 PROX1	SW480	NA	PROX1	None	GSE60390	GSE60390.SW480.PROX1.MA0794.1.pwm.bed	1.14599230910824e-08	12506
1	700	FOSL2	8.87653302259072	1.45591263725693	387	206	351	167	351	241	1037	6565	25612	FOSL2 ESC FOSL2	ESC	NA	FOSL2	h1	GSE69539	GSE69539.ESC_h1.FOSL2.MA0478.1.pwm.bed	1.29914977744456e-08	27195
1	1895	TP63	8.82480549432853	3.43243379966842	49	207	35	1121	1121	454	55	6903	26594	TP63 EP156T TP63	EP156T	NA	TP63	None	GSE43111	GSE43111.EP156T.TP63.MA0525.2.pwm.bed	1.45640991350612e-08	4360
1	1914	TP73	8.77778892963902	2.19515766044249	100	208	137	858	858	401	176	6852	26473	TP73 SAOS2 TP73	SAOS2	NA	TP73	rep1	GSE15780	GSE15780.SAOS2_rep1.TP73.MA0861.1.pwm.bed	1.61512895000998e-08	14348
1	1062	JUND	8.75587201922925	1.33511169244988	643	209	420	83	420	237	1890	6309	24759	JUND ARTERY JUND	ARTERY	NA	JUND	smooth muscle	GSE61369	GSE61369.ARTERY_smooth_muscle.JUND.MA0492.1.pwm.bed	1.69060115317965e-08	112119
1	1053	JUND	8.66938061477802	1.87137590788635	146	210	198	681	681	363	302	6806	26347	JUND PC3 JUND	PC3	NA	JUND	None	GSE29808	GSE29808.PC3.JUND.MA0491.1.pwm.bed	2.05333380263641e-08	5073
1	65	AR	8.57493698637601	1.57637766542434	258	211	296	314	314	274	636	6694	26013	AR VCAP AR	VCAP	NA	AR	dht24h shrunx1	GSE58428	GSE58428.VCAP_dht24h_shrunx1.AR.MA0007.3.pwm.bed	2.54003689257835e-08	18641
1	1756	TCF12	8.49015697885361	2.59607526131849	70	212	72	986	986	423	104	6882	26545	TCF12 MCF7 TCF12	MCF7	NA	TCF12	None	ENCSR000BUN	ENCSR000BUN.MCF7.TCF12.MA0521.1.pwm.bed	3.07302877178194e-08	2078
1	91	AR	8.43934897655627	1.71856204035428	184	213	239	538	538	330	415	6768	26234	AR LNCAP AR	LNCAP	NA	AR	shgata2 r1881	GSE69043	GSE69043.LNCAP_shgata2_r1881.AR.MA0007.3.pwm.bed	3.43819802270262e-08	12841
1	1577	SMAD3	8.38135161495264	1.5831039491793	247	214	293	339	339	282	606	6705	26043	SMAD3 LX2 SMAD3	LX2	NA	SMAD3	calcipotriol tgfb1	GSE38103	GSE38103.LX2_calcipotriol_tgfb1.SMAD3.MA0795.1.pwm.bed	3.91105639195835e-08	17385
1	889	GATA6	8.35617569987604	2.4351874045292	77	215	94	953	953	421	122	6875	26527	GATA6 CACO2 GATA6	CACO2	NA	GATA6	prolif	GSE23436	GSE23436.CACO2_prolif.GATA6.MA1104.1.pwm.bed	4.12520282440074e-08	9846
1	1338	NR3C1	8.14655203317295	2.09583367663813	102	216	152	854	854	407	188	6850	26461	NR3C1 LNCAP NR3C1	LNCAP	NA	NR3C1	1f5	GSE30623	GSE30623.LNCAP_1f5.NR3C1.MA0113.3.pwm.bed	6.65355393788554e-08	6898
1	57	AR	7.9532507882826	1.31156043448144	652	217	434	75	434	242	1949	6300	24700	AR PLHSAR AR	PLHSAR	NA	AR	foxa1 hoxb13	GSE56288	GSE56288.PLHSAR_foxa1_hoxb13.AR.MA0007.3.pwm.bed	1.03359153558194e-07	88125
1	895	GATA6	7.93920984938658	1.98496811397644	113	218	172	804	804	398	220	6839	26429	GATA6 HUG1N GATA6	HUG1N	NA	GATA6	None	GSE51936	GSE51936.HUG1N.GATA6.MA1104.1.pwm.bed	1.06043006282453e-07	4246
1	871	GATA3	7.93813332004395	1.60259934894739	221	219	282	420	420	307	535	6731	26114	GATA3 T47D GATA3	T47D	NA	GATA3	None	GSE51274	GSE51274.T47D.GATA3.MA0037.3.pwm.bed	1.06043006282453e-07	17460
1	1036	JUND	7.90091124720079	2.20567097809763	88	220	134	894	894	416	154	6864	26495	JUND T47D JUND	T47D	NA	JUND	None	ENCSR000BVO	ENCSR000BVO.T47D.JUND.MA0492.1.pwm.bed	1.15007334546997e-07	2680
1	1289	NR1H2	7.85321445150754	1.86927150998033	131	221	200	730	730	384	271	6821	26378	NR1H2 HT29 NR1H2	HT29	NA	NR1H2	gw3965 2h	GSE77039	GSE77039.HT29_gw3965_2h.NR1H2.MA0115.1.pwm.bed	1.27777015784864e-07	4044
1	80	AR	7.74993144277538	1.48328656111309	301	222	338	251	338	270	789	6651	25860	AR LNCAP AR	LNCAP	NA	AR	shfoxp1 dht	GSE62492	GSE62492.LNCAP_shfoxp1_dht.AR.MA0007.3.pwm.bed	1.6135225859218e-07	22642
1	109	AR	7.69111666544986	1.69921852319569	172	223	244	590	590	352	392	6780	26257	AR LNCAP AR	LNCAP	NA	AR	dht	GSE83860	GSE83860.LNCAP_dht.AR.MA0007.3.pwm.bed	1.83923802763155e-07	17167
1	1559	RXRA	7.67952464891517	1.68162747186276	178	224	250	557	557	344	410	6774	26239	RXRA SKNSH RXRA	SKNSH	NA	RXRA	None	ENCSR000BVG	ENCSR000BVG.SKNSH.RXRA.MA0512.2.pwm.bed	1.88055828809366e-07	9458
1	54	AR	7.67441467203156	1.3623541482312	478	225	402	117	402	248	1370	6474	25279	AR VCAP AR	VCAP	NA	AR	shpias1 r1881	GSE56086	GSE56086.VCAP_shpias1_r1881.AR.MA0007.3.pwm.bed	1.888113778269e-07	60408
1	614	ESR1	7.67392286561158	1.38293548546651	435	226	392	148	392	255	1227	6517	25422	ESR1 MCF7 ESR1	MCF7	NA	ESR1	prog	GSE68355	GSE68355.MCF7_prog.ESR1.MA0112.3.pwm.bed	1.888113778269e-07	26025
1	113	AR	7.58279816885082	1.38606395710507	423	227	389	155	389	257	1190	6529	25459	AR VCAP AR	VCAP	NA	AR	r1881 4h	GSE84432	GSE84432.VCAP_r1881_4h.AR.MA0007.3.pwm.bed	2.31865129894982e-07	42570
1	50	AR	7.5614931692664	2.22802733633103	82	228	129	923	923	427	142	6870	26507	AR VCAP AR	VCAP	NA	AR	None	GSE55062	GSE55062.VCAP.AR.MA0007.3.pwm.bed	2.42455170395938e-07	6040
1	582	ESR1	7.50075141765393	2.45999194001141	67	229	91	1000	1000	440	105	6885	26544	ESR1 BREAST ESR1	BREAST	NA	ESR1	cancer goodoutcome	GSE40867	GSE40867.BREAST_cancer_goodoutcome.ESR1.MA0112.3.pwm.bed	2.77633946307763e-07	1802
1	52	AR	7.46547914994527	1.74925120333861	151	230	232	665	665	376	334	6801	26315	AR VCAP AR	VCAP	NA	AR	dht mdv3100	GSE55062	GSE55062.VCAP_dht_mdv3100.AR.MA0007.3.pwm.bed	2.99814394616397e-07	11680
1	1012	JUN	7.2238356263943	1.29614102101115	635	231	439	85	439	252	1918	6317	24731	JUN MDAMB231 JUN	MDAMB231	NA	JUN	None	GSE66081	GSE66081.MDAMB231.JUN.MA0488.1.pwm.bed	5.20729114171196e-07	51915
1	992	JUN	7.16274736484637	1.42746230303054	334	232	366	216	366	271	910	6618	25739	JUN ENDOTHELIAL JUN	ENDOTHELIAL	NA	JUN	umbilical vein	ENCSR000EFA	ENCSR000EFA.ENDOTHELIAL_umbilical_vein.JUN.MA0488.1.pwm.bed	5.96793544145801e-07	26328
1	106	AR	7.15966787810726	1.5497206051429	225	233	302	405	405	313	563	6727	26086	AR VCAP AR	VCAP	NA	AR	sh2 dht	GSE79128	GSE79128.VCAP_sh2_dht.AR.MA0007.3.pwm.bed	5.98460742526311e-07	19280
1	74	AR	7.11645172939068	1.78132526448939	135	234	222	713	713	390	293	6817	26356	AR LNCAP AR	LNCAP	NA	AR	r1881 hotair	GSE61268	GSE61268.LNCAP_r1881_hotair.AR.MA0007.3.pwm.bed	6.58251533318882e-07	7508
1	900	GRHL2	7.11176274755286	1.65366376728183	173	235	258	583	583	359	405	6779	26244	GRHL2 OVCAR3 GRHL2	OVCAR3	NA	GRHL2	None	GSE71018	GSE71018.OVCAR3.GRHL2.MA1105.1.pwm.bed	6.62565558145015e-07	6737
1	1307	NR2F2	7.08916857946458	1.34618492673122	470	236	414	124	414	258	1362	6482	25287	NR2F2 MCF7 NR2F2	MCF7	NA	NR2F2	None	ENCSR000BUY	ENCSR000BUY.MCF7.NR2F2.MA1111.1.pwm.bed	6.94990525016724e-07	26080
1	593	ESR1	7.06190189611404	1.47546885726049	277	237	342	281	342	287	729	6675	25920	ESR1 MCF7 ESR1	MCF7	NA	ESR1	ly2 etoh	GSE54592	GSE54592.MCF7_ly2_etoh.ESR1.MA0112.3.pwm.bed	7.3678978087625e-07	17099
1	1900	TP63	7.06013891550627	3.079599779081	44	238	39	1154	1154	477	55	6908	26594	TP63 KERATINOCYTE TP63	KERATINOCYTE	NA	TP63	adria	GSE56674	GSE56674.KERATINOCYTE_adria.TP63.MA0525.2.pwm.bed	7.3678978087625e-07	3927
1	1027	JUND	7.0229991366421	1.40190867723227	361	239	378	183	378	267	1002	6591	25647	JUND A549 JUND	A549	NA	JUND	None	ENCSR000BRF	ENCSR000BRF.A549.JUND.MA0491.1.pwm.bed	7.99212795947312e-07	12057
1	899	GRHL2	6.97640646763868	1.42245843390387	330	240	368	223	368	277	902	6622	25747	GRHL2 OVCA429 GRHL2	OVCA429	NA	GRHL2	None	GSE71018	GSE71018.OVCA429.GRHL2.MA1105.1.pwm.bed	8.86016392237677e-07	18582
1	104	AR	6.9046078202	1.48439735874214	262	241	337	302	337	293	685	6690	25964	AR VCAP AR	VCAP	NA	AR	sh1 dht	GSE79128	GSE79128.VCAP_sh1_dht.AR.MA0007.3.pwm.bed	1.04096134667692e-06	23031
1	78	AR	6.88818371018265	1.58499345321543	196	242	292	500	500	345	479	6756	26170	AR LNCAP AR	LNCAP	NA	AR	r1881	GSE62492	GSE62492.LNCAP_r1881.AR.MA0007.3.pwm.bed	1.07661491001243e-06	13864
1	778	FOXA1	6.83461889861939	1.16340971045126	2164	243	501	2	501	249	7456	4788	19193	FOXA1 LNCAP FOXA1	LNCAP	NA	FOXA1	dht tnfa	GSE83860	GSE83860.LNCAP_dht_tnfa.FOXA1.MA0148.3.pwm.bed	1.20944179274801e-06	153898
1	14	AR	6.834084668129	1.54321338725816	217	244	306	437	437	329	545	6735	26104	AR LNCAP AR	LNCAP	NA	AR	1f5 sifoxa1	GSE30623	GSE30623.LNCAP_1f5_sifoxa1.AR.MA0007.3.pwm.bed	1.20944179274801e-06	17605
1	933	HOXB13	6.80993510949332	1.44486096179234	295	245	355	259	355	286	793	6657	25856	HOXB13 LNCAP HOXB13	LNCAP	NA	HOXB13	None	GSE56288	GSE56288.LNCAP.HOXB13.MA0901.1.pwm.bed	1.2733807268818e-06	26841
1	1339	NR3C1	6.70766818287493	1.72778640631585	139	246	236	697	697	393	311	6813	26338	NR3C1 LNCAP NR3C1	LNCAP	NA	NR3C1	1f5 sifoxa1	GSE30623	GSE30623.LNCAP_1f5_sifoxa1.NR3C1.MA0113.3.pwm.bed	1.60493029971821e-06	12122
1	753	FOXA1	6.68120233741798	1.22432115101681	981	247	476	54	476	259	3153	5971	23496	FOXA1 MCF7 FOXA1	MCF7	NA	FOXA1	tnf	GSE59530	GSE59530.MCF7_tnf.FOXA1.MA0148.3.pwm.bed	1.69887011048478e-06	25304
1	803	FOXP1	6.67850029419906	1.61423945642378	176	248	277	565	565	363	422	6776	26227	FOXP1 LNCAP FOXP1	LNCAP	NA	FOXP1	dht	GSE62492	GSE62492.LNCAP_dht.FOXP1.MA0481.2.pwm.bed	1.70257985773267e-06	5253
1	874	GATA3	6.33843946846973	1.86639614757799	103	249	203	846	846	433	213	6849	26436	GATA3 BE2C GATA3	BE2C	NA	GATA3	None	GSE65664	GSE65664.BE2C.GATA3.MA0037.3.pwm.bed	3.71039931103608e-06	11988
1	1804	TEAD4	6.32736044483647	1.65698097132239	150	250	257	670	670	392	350	6802	26299	TEAD4 HUCCT1 TEAD4	HUCCT1	NA	TEAD4	None	GSE68296	GSE68296.HUCCT1.TEAD4.MA0809.1.pwm.bed	3.79104563847734e-06	6601
1	178	CDX2	6.02218665245778	1.51310043517741	204	251	321	483	483	352	522	6748	26127	CDX2 LS180 CDX2	LS180	NA	CDX2	None	GSE31939	GSE31939.LS180.CDX2.MA0465.1.pwm.bed	7.62428447643319e-06	14062
1	616	ESR1	6.00608830718315	2.01708053958856	79	252	165	941	941	453	151	6873	26498	ESR1 T47D ESR1	T47D	NA	ESR1	None	GSE68355	GSE68355.T47D.ESR1.MA0112.3.pwm.bed	7.88080566508574e-06	3622
1	1050	JUND	5.95710508724633	1.3680603573808	343	253	399	205	399	286	974	6609	25675	JUND SKNSH JUND	SKNSH	NA	JUND	None	ENCSR000EIB	ENCSR000EIB.SKNSH.JUND.MA0492.1.pwm.bed	8.78686305311654e-06	26389
1	610	ESR1	5.93904427423769	1.53185524840675	190	254	313	521	521	363	480	6762	26169	ESR1 MCF7 ESR1	MCF7	NA	ESR1	shctr e2	GSE60270	GSE60270.MCF7_shctr_e2.ESR1.MA0112.3.pwm.bed	9.12392014081279e-06	9600
1	916	HNF1B	5.82296070520808	2.73914041039638	42	255	62	1167	1167	495	59	6910	26590	HNF1B ESC HNF1B	ESC	NA	HNF1B	h9	ERP004206	ERP004206.ESC_h9.HNF1B.MA0153.2.pwm.bed	1.18729484059726e-05	2213
1	1908	TP63	5.80968130554341	2.41206344714997	52	256	99	1094	1094	483	83	6900	26566	TP63 HACAT TP63	HACAT	NA	TP63	lacz not	GSE60814	GSE60814.HACAT_lacz_not.TP63.MA0525.2.pwm.bed	1.21937755115893e-05	2547
1	108	AR	5.78658834816463	1.54212718198716	179	257	307	553	553	372	449	6773	26200	AR VCAP AR	VCAP	NA	AR	sh3 dht	GSE79128	GSE79128.VCAP_sh3_dht.AR.MA0007.3.pwm.bed	1.28096715642907e-05	12578
1	619	ESR1	5.78330128309707	3.7118343299469	28	258	31	1280	1280	523	29	6924	26620	ESR1 MCF7 ESR1	MCF7	NA	ESR1	None	GSE68356	GSE68356.MCF7.ESR1.MA0112.3.pwm.bed	1.2856965459284e-05	1511
1	855	GATA2	5.70920963875403	1.54872007656116	173	259	303	583	583	382	432	6779	26217	GATA2 TF1 GATA2	TF1	NA	GATA2	None	GSE73207	GSE73207.TF1.GATA2.MA0036.3.pwm.bed	1.5189730318566e-05	35754
1	62	AR	5.68212733511956	1.36462548715639	329	260	401	224	401	295	936	6623	25713	AR VCAP AR	VCAP	NA	AR	dht24h	GSE58428	GSE58428.VCAP_dht24h.AR.MA0007.3.pwm.bed	1.61049278353287e-05	23588
1	73	AR	5.66151201571063	2.22766702137284	59	261	130	1055	1055	482	102	6893	26547	AR LNCAP AR	LNCAP	NA	AR	hotair	GSE61268	GSE61268.LNCAP_hotair.AR.MA0007.3.pwm.bed	1.68231355098294e-05	2909
1	64	AR	5.54837290960332	1.40945484543879	264	262	375	297	375	311	726	6688	25923	AR VCAP AR	VCAP	NA	AR	dht24h shfoxp1	GSE58428	GSE58428.VCAP_dht24h_shfoxp1.AR.MA0007.3.pwm.bed	2.17462945054958e-05	20795
1	71	AR	5.54117927250652	2.15135890030608	62	263	145	1030	1030	479	111	6890	26538	AR C42B AR	C42B	NA	AR	r1881 shctr	GSE61268	GSE61268.C42B_r1881_shctr.AR.MA0007.3.pwm.bed	2.20254325039224e-05	2662
1	1897	TP63	5.53012860788359	2.10412723936868	65	264	150	1009	1009	474	119	6887	26530	TP63 KYSE70 TP63	KYSE70	NA	TP63	None	GSE46837	GSE46837.KYSE70.TP63.MA0525.2.pwm.bed	2.25074830348274e-05	2560
1	30	AR	5.51082210771588	1.37992690836181	296	265	393	257	393	305	832	6656	25817	AR LNCAP AR	LNCAP	NA	AR	None	GSE43785	GSE43785.LNCAP.AR.MA0007.3.pwm.bed	2.3441828512715e-05	20068
1	901	GRHL2	5.32599492943079	1.38825495710437	274	266	388	284	388	313	765	6678	25884	GRHL2 PEO1 GRHL2	PEO1	NA	GRHL2	None	GSE71018	GSE71018.PEO1.GRHL2.MA1105.1.pwm.bed	3.57423332855983e-05	12100
1	780	FOXA1	5.31974098986037	1.13947167967121	2159	267	514	3	514	261	7550	4793	19099	FOXA1 LNCAP FOXA1	LNCAP	NA	FOXA1	tnfa	GSE83860	GSE83860.LNCAP_tnfa.FOXA1.MA0148.3.pwm.bed	3.61249467000604e-05	155899
1	532	ERG	5.31606963272323	1.41321979257229	247	268	373	339	373	327	677	6705	25972	ERG VCAP ERG	VCAP	NA	ERG	etoh	GSE49091	GSE49091.VCAP_etoh.ERG.MA0474.2.pwm.bed	3.62956885360479e-05	13133
1	683	FOS	5.30362787862019	1.28023713196133	477	269	446	118	446	278	1450	6475	25199	FOS ENDOTHELIAL FOS	ENDOTHELIAL	NA	FOS	umbilical vein	ENCSR000EVU	ENCSR000EVU.ENDOTHELIAL_umbilical_vein.FOS.MA0476.1.pwm.bed	3.72116825694542e-05	44390
1	1565	SIX2	5.22411807339435	1.5040009383425	177	270	325	562	562	386	455	6775	26194	SIX2 KIDNEY SIX2	KIDNEY	NA	SIX2	fetal 16w	GSE75948	GSE75948.KIDNEY_fetal_16w.SIX2.MA1119.1.pwm.bed	4.45223037914566e-05	17388
1	53	AR	5.19309555008539	1.25637862369959	546	271	463	99	463	278	1693	6406	24956	AR VCAP AR	VCAP	NA	AR	None	GSE56086	GSE56086.VCAP.AR.MA0007.3.pwm.bed	4.76425090626692e-05	63859
1	644	ESRRA	5.03254256525131	1.449639663622	202	272	354	486	486	371	539	6750	26110	ESRRA BT474 ESRRA	BT474	NA	ESRRA	hrg	GSE81651	GSE81651.BT474_hrg.ESRRA.MA0592.2.pwm.bed	6.86986174341615e-05	18240
1	1793	TEAD4	4.9813967203776	1.50430438338103	167	273	324	612	612	403	429	6785	26220	TEAD4 HEPG2 TEAD4	HEPG2	NA	TEAD4	None	ENCSR000BRP	ENCSR000BRP.HEPG2.TEAD4.MA0809.1.pwm.bed	7.70016619530763e-05	7905
1	839	GATA2	4.83482121021293	1.4743229396128	177	274	344	562	562	393	464	6775	26185	GATA2 ENDOTHELIAL GATA2	ENDOTHELIAL	NA	GATA2	umbilical vein	ENCSR000EVW	ENCSR000EVW.ENDOTHELIAL_umbilical_vein.GATA2.MA0036.3.pwm.bed	0.000107519613160096	14716
1	596	ESR1	4.76711027436715	2.61207812429906	36	275	71	1205	1205	517	53	6916	26596	ESR1 MCF7 ESR1	MCF7	NA	ESR1	e2 120m	GSE54855	GSE54855.MCF7_e2_120m.ESR1.MA0112.3.pwm.bed	0.000125203508214958	1430
1	1910	TP63	4.7628870280158	3.01270383791276	29	276	42	1267	1267	528	37	6923	26612	TP63 DK TP63	DK	NA	TP63	None	GSE64298	GSE64298.DK.TP63.MA0525.2.pwm.bed	0.000125968905556926	1722
1	98	AR	4.69001577302159	2.54081942374251	37	277	81	1196	1196	518	56	6915	26593	AR C42B AR	C42B	NA	AR	None	GSE72714	GSE72714.C42B.AR.MA0007.3.pwm.bed	0.000148444436046738	2238
1	862	GATA3	4.65724253654054	1.92528307886149	66	278	183	1005	1005	489	132	6886	26517	GATA3 SHSY5Y GATA3	SHSY5Y	NA	GATA3	None	ENCSR000EXZ	ENCSR000EXZ.SHSY5Y.GATA3.MA0037.3.pwm.bed	0.000159504203874279	12511
1	1392	PDX1	4.64015110324116	2.10287689467907	53	279	151	1085	1085	505	97	6899	26552	PDX1 ESC PDX1	ESC	NA	PDX1	None	GSE58685	GSE58685.ESC.PDX1.MA0132.2.pwm.bed	0.000165311916085184	4039
1	892	GATA6	4.5810287764229	2.10648779492247	52	280	148	1094	1094	507	95	6900	26554	GATA6 KATOIII GATA6	KATOIII	NA	GATA6	None	GSE51705	GSE51705.KATOIII.GATA6.MA1104.1.pwm.bed	0.000188743784333867	1705
1	1896	TP63	4.5754969273356	2.20523643003294	47	281	135	1133	1133	516	82	6905	26567	TP63 HCC95 TP63	HCC95	NA	TP63	None	GSE46837	GSE46837.HCC95.TP63.MA0525.2.pwm.bed	0.000190482998523076	2747
1	29	AR	4.52581456276663	1.42639804337672	193	282	367	510	510	386	523	6759	26126	AR LNCAP AR	LNCAP	NA	AR	dht	GSE43720	GSE43720.LNCAP_dht.AR.MA0007.3.pwm.bed	0.000212811844129703	13581
1	598	ESR1	4.4773510076842	1.97496840749615	59	283	175	1055	1055	504	115	6893	26534	ESR1 MCF7 ESR1	MCF7	NA	ESR1	e2 40m	GSE54855	GSE54855.MCF7_e2_40m.ESR1.MA0112.3.pwm.bed	0.000237094796691952	3344
1	573	ESR1	4.46543594771003	2.85802446259176	29	284	48	1267	1267	533	39	6923	26610	ESR1 MCF7 ESR1	MCF7	NA	ESR1	tled	GSE27300	GSE27300.MCF7_tled.ESR1.MA0112.3.pwm.bed	0.000242831587173089	1002
1	1556	RXRA	4.46140396226819	1.33120952598636	287	285	422	271	422	326	835	6665	25814	RXRA HEPG2 RXRA	HEPG2	NA	RXRA	None	ENCSR000BHU	ENCSR000BHU.HEPG2.RXRA.MA0512.2.pwm.bed	0.000244236542857142	13561
1	597	ESR1	4.44402578509214	3.84125548845607	20	286	16	1355	1355	552	20	6932	26629	ESR1 MCF7 ESR1	MCF7	NA	ESR1	e2 2m	GSE54855	GSE54855.MCF7_e2_2m.ESR1.MA0112.3.pwm.bed	0.000253318931787375	606
1	544	ESR1	4.41531165249866	1.3783614609807	227	287	394	398	398	360	637	6725	26012	ESR1 T47D ESR1	T47D	NA	ESR1	None	ENCSR000BJS	ENCSR000BJS.T47D.ESR1.MA0112.3.pwm.bed	0.000269690666753697	11942
1	678	FOS	4.40262389243964	1.34463687211636	264	288	415	297	415	333	760	6688	25889	FOS K562 FOS	K562	NA	FOS	None	ENCSR000DKB	ENCSR000DKB.K562.FOS.MA0476.1.pwm.bed	0.000276721616516346	15955
1	1172	MYBL2	4.32156646214405	1.46525744546212	159	289	346	638	638	424	419	6793	26230	MYBL2 HEPG2 MYBL2	HEPG2	NA	MYBL2	None	ENCSR000BRO	ENCSR000BRO.HEPG2.MYBL2.MA0777.1.pwm.bed	0.000332349600690642	4902
1	1824	TFAP2C	4.31176735291862	1.20529483603098	651	290	483	76	483	283	2104	6301	24545	TFAP2C MCF7 TFAP2C	MCF7	NA	TFAP2C	None	GSE36351	GSE36351.MCF7.TFAP2C.MA0524.2.pwm.bed	0.000338761553191077	51866
1	600	ESR1	4.28471805310721	2.01932643593987	53	291	164	1085	1085	513	101	6899	26548	ESR1 MCF7 ESR1	MCF7	NA	ESR1	e2 jq1	GSE55921	GSE55921.MCF7_e2_jq1.ESR1.MA0112.3.pwm.bed	0.000359292725392899	2216
1	1779	TCF7L2	4.22156237588898	2.37108652372628	37	292	105	1196	1196	531	60	6915	26589	TCF7L2 HEPG2 TCF7L2	HEPG2	NA	TCF7L2	None	ENCSR000EVQ	ENCSR000EVQ.HEPG2.TCF7L2.MA0523.1.pwm.bed	0.000414108589581728	1330
1	1877	TP53	4.21467075216343	1.95927892560735	56	293	180	1072	1072	515	110	6896	26539	TP53 KERATINOCYTE TP53	KERATINOCYTE	NA	TP53	adria	GSE56674	GSE56674.KERATINOCYTE_adria.TP53.MA0106.3.pwm.bed	0.000418546263268861	6669
1	856	GATA3	4.21396866685267	1.30525685556515	307	294	437	244	437	325	911	6645	25738	GATA3 T47D GATA3	T47D	NA	GATA3	None	ENCSR000BMX	ENCSR000BMX.T47D.GATA3.MA0037.3.pwm.bed	0.000418546263268861	18428
1	694	FOSL1	4.19412313828474	1.37611459541793	215	295	395	448	448	379	604	6737	26045	FOSL1 BT549 FOSL1	BT549	NA	FOSL1	None	GSE46166	GSE46166.BT549.FOSL1.MA0477.1.pwm.bed	0.000436630744005623	14386
1	785	FOXA2	4.18604189384227	1.13776995284965	1456	296	515	26	515	279	5033	5496	21616	FOXA2 ESC FOXA2	ESC	NA	FOXA2	h9	ERP004206	ERP004206.ESC_h9.FOXA2.MA0047.2.pwm.bed	0.000443328714250225	90524
1	1812	TFAP2C	4.15089535109978	1.20041156395691	648	297	485	77	485	286	2102	6304	24547	TFAP2C MCF7 TFAP2C	MCF7	NA	TFAP2C	None	GSE21234	GSE21234.MCF7.TFAP2C.MA0524.2.pwm.bed	0.000479079586238012	51893
1	1801	TEAD4	4.12210971961947	1.31170911114829	288	298	433	267	433	333	850	6664	25799	TEAD4 SNU216 TEAD4	SNU216	NA	TEAD4	None	GSE44416	GSE44416.SNU216.TEAD4.MA0809.1.pwm.bed	0.000510191809798618	21397
1	33	AR	4.09248137632772	1.50027167402735	133	299	327	722	722	449	342	6819	26307	AR DU145 AR	DU145	NA	AR	None	GSE47987	GSE47987.DU145.AR.MA0007.3.pwm.bed	0.000544385941915382	9714
1	706	FOXA1	4.08413818188299	1.14015975127638	1343	300	513	35	513	283	4625	5609	22024	FOXA1 A549 FOXA1	A549	NA	FOXA1	None	ENCSR000BPX	ENCSR000BPX.A549.FOXA1.MA0148.3.pwm.bed	0.000553095378456399	39160
1	609	ESR1	4.05534462822385	1.98095930481583	52	301	173	1094	1094	523	101	6900	26548	ESR1 MCF7 ESR1	MCF7	NA	ESR1	shctr	GSE60270	GSE60270.MCF7_shctr.ESR1.MA0112.3.pwm.bed	0.000589044821625339	2108
1	1566	SIX2	4.01359056475826	1.32749117659153	256	302	424	320	424	349	746	6696	25903	SIX2 KIDNEY SIX2	KIDNEY	NA	SIX2	fetal 17w	GSE75948	GSE75948.KIDNEY_fetal_17w.SIX2.MA1119.1.pwm.bed	0.000646341376031857	33638
1	914	HMBOX1	4.00085253452245	2.36055288341799	35	303	106	1212	1212	540	57	6917	26592	HMBOX1 HELA HMBOX1	HELA	NA	HMBOX1	None	GSE46237	GSE46237.HELA.HMBOX1.MA0895.1.pwm.bed	0.000663382946833326	1127
1	1295	NR1H4	3.97074981011225	2.1973012201915	40	304	136	1181	1181	540	70	6912	26579	NR1H4 PRIMARYHEPATOCYTE NR1H4	PRIMARYHEPATOCYTE	NA	NR1H4	gw4064	GSE57227	GSE57227.PRIMARYHEPATOCYTE_gw4064.NR1H4.MA1110.1.pwm.bed	0.000708656985516547	1506
1	84	AR	3.92438431357885	2.59178718233524	29	305	73	1267	1267	548	43	6923	26606	AR PROSTATE AR	PROSTATE	NA	AR	res	GSE65478	GSE65478.PROSTATE_res.AR.MA0007.3.pwm.bed	0.00078591452131605	1321
1	1055	JUND	3.91181032635875	1.6710010215283	82	306	252	923	923	494	189	6870	26460	JUND GP5D JUND	GP5D	NA	JUND	None	GSE51234	GSE51234.GP5D.JUND.MA0491.1.pwm.bed	0.000806357655337812	2026
1	103	AR	3.89474646958279	1.56250577554936	105	307	300	835	835	481	259	6847	26390	AR VCAP AR	VCAP	NA	AR	r1881	GSE79128	GSE79128.VCAP_r1881.AR.MA0007.3.pwm.bed	0.000835939065109387	8437
1	558	ESR1	3.8915944854984	2.39330350653667	33	308	102	1233	1233	548	53	6919	26596	ESR1 MCF7 ESR1	MCF7	NA	ESR1	tamr	ERP000380	ERP000380.MCF7_tamr.ESR1.MA0112.3.pwm.bed	0.000839294281779596	1919
1	1316	NR3C1	3.82968053028604	1.30908466902072	266	309	436	295	436	347	786	6686	25863	NR3C1 A549 NR3C1	A549	NA	NR3C1	None	ENCSR000BHG	ENCSR000BHG.A549.NR3C1.MA0113.3.pwm.bed	0.000964762593891215	13695
1	755	FOXA1	3.82700270634534	1.13408585106392	1344	310	519	34	519	288	4649	5608	22000	FOXA1 MCF7 FOXA1	MCF7	NA	FOXA1	e2	GSE60270	GSE60270.MCF7_e2.FOXA1.MA0148.3.pwm.bed	0.000967598231760086	56494
1	786	FOXA2	3.69452822659422	1.16861753489169	776	311	498	64	498	291	2587	6176	24062	FOXA2 LIVER FOXA2	LIVER	NA	FOXA2	carn1618	ERP008682	ERP008682.LIVER_carn1618.FOXA2.MA0047.2.pwm.bed	0.00130849133369157	20853
1	10	AR	3.6801510941129	2.242289963964	35	312	125	1212	1212	550	60	6917	26589	AR VCAP AR	VCAP	NA	AR	None	GSE28950	GSE28950.VCAP.AR.MA0007.3.pwm.bed	0.00134819830901293	2530
1	1081	KLF5	3.67814639375352	4.113578557166	15	313	14	1444	1444	590	14	6937	26635	KLF5 AGS KLF5	AGS	NA	KLF5	None	GSE51705	GSE51705.AGS.KLF5.MA0599.1.pwm.bed	0.00135010869714643	374
1	1045	JUND	3.65362796015264	1.20239604207621	535	314	484	101	484	300	1728	6417	24921	JUND HEPG2 JUND	HEPG2	NA	JUND	None	ENCSR000EEI	ENCSR000EEI.HEPG2.JUND.MA0491.1.pwm.bed	0.0014239733386533	59595
1	559	ESR1	3.5021031844335	2.35267916571236	30	315	109	1258	1258	561	49	6922	26600	ESR1 MCF7 ESR1	MCF7	NA	ESR1	tamr tam	ERP000380	ERP000380.MCF7_tamr_tam.ESR1.MA0112.3.pwm.bed	0.00201208224136385	1840
1	46	AR	3.47355038030175	1.24722784084801	346	316	468	201	468	328	1074	6606	25575	AR LNCAP AR	LNCAP	NA	AR	shctr	GSE52725	GSE52725.LNCAP_shctr.AR.MA0007.3.pwm.bed	0.00214201251189031	29700
1	87	AR	3.45350175800383	1.78278127265164	57	317	221	1067	1067	535	123	6895	26526	AR LNCAP AR	LNCAP	NA	AR	rpmifbs	GSE69043	GSE69043.LNCAP_rpmifbs.AR.MA0007.3.pwm.bed	0.00223613719730305	3260
1	6	AR	3.42271571052298	1.25778597975079	315	318	462	234	462	338	969	6637	25680	AR LNCAP AR	LNCAP	NA	AR	None	ERP003503	ERP003503.LNCAP.AR.MA0007.3.pwm.bed	0.00239285639546742	18076
1	552	ESR1	3.40116943639296	2.49715088124487	26	319	87	1294	1294	567	40	6926	26609	ESR1 MCF7 ESR1	MCF7	NA	ESR1	None	ERP000380	ERP000380.MCF7.ESR1.MA0112.3.pwm.bed	0.00250668260209058	787
1	1335	NR3C1	3.35289789552979	1.50546005735683	102	320	323	854	854	499	261	6850	26388	NR3C1 HELAB2 NR3C1	HELAB2	NA	NR3C1	ta	GSE24518	GSE24518.HELAB2_ta.NR3C1.MA0113.3.pwm.bed	0.00279261838196714	4190
1	1813	TFAP2C	3.30607384833343	1.1796610361818	586	321	492	91	492	301	1929	6366	24720	TFAP2C MCF7 TFAP2C	MCF7	NA	TFAP2C	None	GSE21234	GSE21234.MCF7.TFAP2C.MA0814.1.pwm.bed	0.00310084876637456	48047
1	81	AR	3.2967976127678	1.58747037517929	80	322	291	934	934	516	194	6872	26455	AR LNCAP AR	LNCAP	NA	AR	None	GSE63202	GSE63202.LNCAP.AR.MA0007.3.pwm.bed	0.00315795532442254	6469
1	27	AR	3.28649487250658	2.26026080148314	30	323	123	1258	1258	568	51	6922	26598	AR LNCAP AR	LNCAP	NA	AR	dht	GSE40050	GSE40050.LNCAP_dht.AR.MA0007.3.pwm.bed	0.00322375531657924	1183
1	1814	TFAP2C	3.2787366317627	1.16873031872711	655	324	497	74	497	298	2178	6297	24471	TFAP2C MCF7 TFAP2C	MCF7	NA	TFAP2C	None	GSE21234	GSE21234.MCF7.TFAP2C.MA0815.1.pwm.bed	0.0032717327722026	52984
1	1421	PPARG	3.27645770365371	1.86311207497535	47	325	204	1133	1133	554	97	6905	26552	PPARG SGBS PPARG	SGBS	NA	PPARG	None	GSE41629	GSE41629.SGBS.PPARG.MA0066.1.pwm.bed	0.00327882623665482	6781
1	1015	JUN	3.24316717624897	1.7194337001987	59	326	237	1055	1055	539	132	6893	26517	JUN BT549 JUN	BT549	NA	JUN	None	GSE71976	GSE71976.BT549.JUN.MA0489.1.pwm.bed	0.00352918715518111	2585
1	47	AR	3.23263162187107	1.6916937258249	62	327	246	1030	1030	534	141	6890	26508	AR LNCAP AR	LNCAP	NA	AR	shgata2	GSE52725	GSE52725.LNCAP_shgata2.AR.MA0007.3.pwm.bed	0.00360479101326661	4206
1	687	FOS	3.21190372647123	1.31971069519026	200	328	429	492	492	416	585	6752	26064	FOS HEPG2 FOS	HEPG2	NA	FOS	None	ENCSR177HDZ	ENCSR177HDZ.HEPG2.FOS.MA0476.1.pwm.bed	0.00376948392877931	6676
1	693	FOSL1	3.19342962604985	1.23111751116976	349	329	474	199	474	334	1097	6603	25552	FOSL1 K562 FOSL1	K562	NA	FOSL1	None	ENCSR239ZLZ	ENCSR239ZLZ.K562.FOSL1.MA0477.1.pwm.bed	0.00392133496854418	29336
1	1561	SIX1	3.16863820507465	1.66371518140797	64	330	254	1016	1016	533	148	6888	26501	SIX1 HEK SIX1	HEK	NA	SIX1	None	GSE73865	GSE73865.HEK.SIX1.MA1118.1.pwm.bed	0.00413911336436363	4164
1	1825	TFAP2C	3.14036372524678	1.17310635597932	586	331	496	91	496	306	1939	6366	24710	TFAP2C MCF7 TFAP2C	MCF7	NA	TFAP2C	None	GSE36351	GSE36351.MCF7.TFAP2C.MA0814.1.pwm.bed	0.00440420724694592	48330
1	1011	JUN	3.12756429716184	1.35963571881084	159	332	405	638	638	458	451	6793	26198	JUN BT549 JUN	BT549	NA	JUN	None	GSE46166	GSE46166.BT549.JUN.MA0489.1.pwm.bed	0.00452227621881207	10332
1	1001	JUN	3.12187203301295	1.59097434475846	74	333	288	960	960	527	179	6878	26470	JUN K562 JUN	K562	NA	JUN	None	ENCSR000EZW	ENCSR000EZW.K562.JUN.MA0489.1.pwm.bed	0.00456817991182854	3751
1	26	AR	3.11092346278148	1.62511353601901	68	334	267	995	995	532	161	6884	26488	AR C42B AR	C42B	NA	AR	dht	GSE40050	GSE40050.C42B_dht.AR.MA0007.3.pwm.bed	0.00465683871034237	2102
1	1090	LHX2	3.11092346278148	1.62511353601901	68	334	267	995	995	532	161	6884	26488	LHX2 RETINAL LHX2	RETINAL	NA	LHX2	pigment	GSE60024	GSE60024.RETINAL_pigment.LHX2.MA0700.1.pwm.bed	0.00465683871034237	9333
1	1336	NR3C1	3.09478339424754	1.51315251142682	90	336	320	887	887	514	229	6862	26420	NR3C1 HELAB2 NR3C1	HELAB2	NA	NR3C1	ta tnfa	GSE24518	GSE24518.HELAB2_ta_tnfa.NR3C1.MA0113.3.pwm.bed	0.00481877662042926	3641
1	924	HNF4A	3.09105048224746	1.38888794969872	138	337	386	699	699	474	383	6814	26266	HNF4A GP5D HNF4A	GP5D	NA	HNF4A	None	GSE51234	GSE51234.GP5D.HNF4A.MA0114.3.pwm.bed	0.00484595172147549	7018
1	1014	JUN	3.02570397897647	1.75098725368078	51	338	231	1107	1107	559	112	6901	26537	JUN BT549 JUN	BT549	NA	JUN	None	GSE71976	GSE71976.BT549.JUN.MA0488.1.pwm.bed	0.00560339106785349	2352
1	1800	TEAD4	3.02540883451999	1.45467187478798	105	339	352	835	835	509	278	6847	26371	TEAD4 MKN28 TEAD4	MKN28	NA	TEAD4	None	GSE44416	GSE44416.MKN28.TEAD4.MA0809.1.pwm.bed	0.00560339106785349	4445
1	1288	NKX3-1	3.00399994116823	1.28682829175616	220	340	442	426	442	403	660	6732	25989	NKX3-1 LNCAP NKX3-1	LNCAP	NA	NKX3-1	None	GSE40269	GSE40269.LNCAP.NKX3-1.MA0124.2.pwm.bed	0.00586922296276343	14784
1	13	AR	3.00003645391238	1.35608193668731	153	341	409	658	658	469	435	6799	26214	AR LNCAP AR	LNCAP	NA	AR	1f5	GSE30623	GSE30623.LNCAP_1f5.AR.MA0007.3.pwm.bed	0.00590566262606739	9251
1	1826	TFAP2C	2.97020919228493	1.15824636766982	645	342	505	80	505	309	2162	6307	24487	TFAP2C MCF7 TFAP2C	MCF7	NA	TFAP2C	None	GSE36351	GSE36351.MCF7.TFAP2C.MA0815.1.pwm.bed	0.00630701941478829	52805
1	111	AR	2.92091830657299	4.79676665366703	10	343	11	1531	1531	628	8	6942	26641	AR LNCAP AR	LNCAP	NA	AR	dmso	GSE83860	GSE83860.LNCAP_dmso.AR.MA0007.3.pwm.bed	0.00704444916717802	434
1	1799	TEAD4	2.9009953787305	1.52065903007118	81	344	318	928	928	530	205	6871	26444	TEAD4 HCT166 TEAD4	HCT166	NA	TEAD4	None	ENCSR000BVJ	ENCSR000BVJ.HCT166.TEAD4.MA0809.1.pwm.bed	0.00734964728229999	3832
1	176	CDX2	2.89997387383244	1.73193432045366	50	345	235	1112	1112	564	111	6902	26538	CDX2 CACO2 CDX2	CACO2	NA	CDX2	prolif	GSE23436	GSE23436.CACO2_prolif.CDX2.MA0465.1.pwm.bed	0.00734964728229999	1645
1	1000	JUN	2.88447365571624	1.53143052860235	78	346	314	946	946	535	196	6874	26453	JUN K562 JUN	K562	NA	JUN	None	ENCSR000EZW	ENCSR000EZW.K562.JUN.MA0488.1.pwm.bed	0.00758868571930901	3806
1	190	CEBPB	2.88356342426325	1.17617466638127	502	347	493	111	493	317	1654	6450	24995	CEBPB MCF7 CEBPB	MCF7	NA	CEBPB	None	ENCSR000BSR	ENCSR000BSR.MCF7.CEBPB.MA0466.2.pwm.bed	0.00758868571930901	46964
1	1780	TCF7L2	2.82153345996941	1.38378390505279	125	348	390	762	762	500	348	6827	26301	TCF7L2 MCF7 TCF7L2	MCF7	NA	TCF7L2	None	ENCSR000EWT	ENCSR000EWT.MCF7.TCF7L2.MA0523.1.pwm.bed	0.00872864362335963	4936
1	628	ESR1	2.7898235834955	1.27809054440677	210	349	449	465	465	421	634	6742	26015	ESR1 MCF7 ESR1	MCF7	NA	ESR1	e2	GSE71276	GSE71276.MCF7_e2.ESR1.MA0112.3.pwm.bed	0.00936290152667747	11257
1	1328	NR3C1	2.78764826670017	1.27266998557562	217	350	456	437	456	414	658	6735	25991	NR3C1 IMR90 NR3C1	IMR90	NA	NR3C1	None	ERP007093	ERP007093.IMR90.NR3C1.MA0113.3.pwm.bed	0.00938303108644443	18275
1	1017	JUN	2.76647211772171	1.61363986776769	60	351	278	1046	1046	558	143	6892	26506	JUN BT549 JUN	BT549	NA	JUN	tnf	GSE71976	GSE71976.BT549_tnf.JUN.MA0489.1.pwm.bed	0.00982381628250756	2696
1	837	GATA2	2.75333360523219	1.38986697084416	118	352	384	786	786	507	327	6834	26322	GATA2 K562 GATA2	K562	NA	GATA2	None	ENCSR000BKM	ENCSR000BKM.K562.GATA2.MA0036.3.pwm.bed	0.0100967870685627	12574
1	105	AR	2.73772085282735	1.27397359584811	210	353	454	465	465	424	636	6742	26013	AR VCAP AR	VCAP	NA	AR	sh1 r1881	GSE79128	GSE79128.VCAP_sh1_r1881.AR.MA0007.3.pwm.bed	0.0104367170149165	19393
1	876	GATA3	2.68538003550032	1.98497123629725	31	354	171	1244	1244	590	60	6921	26589	GATA3 NGP GATA3	NGP	NA	GATA3	None	GSE65664	GSE65664.NGP.GATA3.MA0037.3.pwm.bed	0.0117402182011988	3175
1	1010	JUN	2.67484317451921	1.31816963429388	158	355	431	643	643	476	462	6794	26187	JUN BT549 JUN	BT549	NA	JUN	None	GSE46166	GSE46166.BT549.JUN.MA0488.1.pwm.bed	0.0119946599075728	10058
1	1003	JUN	2.67013554062386	1.56781526628617	64	356	299	1016	1016	557	157	6888	26492	JUN K562 JUN	K562	NA	JUN	None	ENCSR000EZX	ENCSR000EZX.K562.JUN.MA0489.1.pwm.bed	0.0120913259185357	2470
1	1554	RUNX2	2.66462065174431	1.26964562870262	208	357	458	472	472	429	632	6744	26017	RUNX2 C42B RUNX2	C42B	NA	RUNX2	None	GSE33889	GSE33889.C42B.RUNX2.MA0511.2.pwm.bed	0.0122115445548439	24786
1	643	ESRRA	2.65907371534798	1.33349781249462	145	358	421	684	684	488	419	6807	26230	ESRRA BT474 ESRRA	BT474	NA	ESRRA	egf	GSE81651	GSE81651.BT474_egf.ESRRA.MA0592.2.pwm.bed	0.0123339653557926	11979
1	642	ESRRA	2.64772864618006	1.52991478725394	70	359	316	986	986	554	176	6882	26473	ESRRA BT474 ESRRA	BT474	NA	ESRRA	aicar	GSE75876	GSE75876.BT474_aicar.ESRRA.MA0592.2.pwm.bed	0.0126251449058273	4739
1	35	AR	2.63943130882266	1.32605095716489	149	360	426	672	672	486	433	6803	26216	AR DU145 AR	DU145	NA	AR	arq6540x	GSE47987	GSE47987.DU145_arq6540x.AR.MA0007.3.pwm.bed	0.0128329250153491	14516
1	107	AR	2.6285736430442	1.26238417745495	214	361	460	452	460	424	654	6738	25995	AR VCAP AR	VCAP	NA	AR	sh2 r1881	GSE79128	GSE79128.VCAP_sh2_r1881.AR.MA0007.3.pwm.bed	0.013121353057973	20655
1	877	GATA3	2.58778582308213	1.82268202881744	37	362	211	1196	1196	590	78	6915	26571	GATA3 SHSY5Y GATA3	SHSY5Y	NA	GATA3	None	GSE65664	GSE65664.SHSY5Y.GATA3.MA0037.3.pwm.bed	0.0143735840411217	4420
1	878	GATA3	2.56085440404195	1.76680534640234	40	363	227	1181	1181	590	87	6912	26562	GATA3 JURKAT GATA3	JURKAT	NA	GATA3	None	GSE68976	GSE68976.JURKAT.GATA3.MA0037.3.pwm.bed	0.0152510040757784	4466
1	1725	TAL1	2.53576383706908	1.35281589357358	124	364	411	767	767	514	353	6828	26296	TAL1 K562 TAL1	K562	NA	TAL1	None	ENCSR106FRG	ENCSR106FRG.K562.TAL1.MA0140.2.pwm.bed	0.0161136618461059	16606
1	85	AR	2.53403374063381	1.68383598950916	46	365	248	1137	1137	583	105	6906	26544	AR LNCAP AR	LNCAP	NA	AR	etoh	GSE69043	GSE69043.LNCAP_etoh.AR.MA0007.3.pwm.bed	0.0161336585409918	3309
1	1351	NR3C1	2.52252849379007	5.11544747865814	8	366	10	1572	1572	649	6	6944	26643	NR3C1 T47D NR3C1	T47D	NA	NR3C1	dex	GSE72249	GSE72249.T47D_dex.NR3C1.MA0113.3.pwm.bed	0.0165215156855726	241
1	784	FOXA2	2.44402307455374	1.08825176328526	1749	367	538	12	538	306	6289	5203	20360	FOXA2 ISLET FOXA2	ISLET	NA	FOXA2	None	ERP004003	ERP004003.ISLET.FOXA2.MA0047.2.pwm.bed	0.0197410535874442	101337
1	1564	SIX2	2.44037506371369	1.21725461895953	269	368	478	290	478	379	853	6683	25796	SIX2 HEK SIX2	HEK	NA	SIX2	None	GSE73865	GSE73865.HEK.SIX2.MA1119.1.pwm.bed	0.0198534773086898	37138
1	611	ESR1	2.43461269659575	1.9942648117525	27	369	168	1288	1288	608	52	6925	26597	ESR1 MCF7 ESR1	MCF7	NA	ESR1	shfoxa1 e2	GSE60270	GSE60270.MCF7_shfoxa1_e2.ESR1.MA0112.3.pwm.bed	0.0200641332529744	1029
1	1308	NR2F2	2.3763338969313	1.24266050972099	213	370	470	454	470	431	661	6739	25988	NR2F2 HEPG2 NR2F2	HEPG2	NA	NR2F2	None	ENCSR000BVM	ENCSR000BVM.HEPG2.NR2F2.MA1111.1.pwm.bed	0.0228835735186565	11097
1	36	AR	2.35710109446544	1.35711548508649	110	371	406	817	817	531	312	6842	26337	AR DU145 AR	DU145	NA	AR	foxa1 arq6540x	GSE47987	GSE47987.DU145_foxa1_arq6540x.AR.MA0007.3.pwm.bed	0.0238552769078007	13217
1	999	JUN	2.32709839674273	1.39237544695497	93	372	383	874	874	543	257	6859	26392	JUN K562 JUN	K562	NA	JUN	None	ENCSR000EZT	ENCSR000EZT.K562.JUN.MA0489.1.pwm.bed	0.0254928346794917	4945
1	531	ERG	2.32184812623039	5.37063703281657	7	373	8	1594	1594	658	5	6945	26644	ERG VCAP ERG	VCAP	NA	ERG	None	GSE49091	GSE49091.VCAP.ERG.MA0474.2.pwm.bed	0.0257337162636214	400
1	1805	TEAD4	2.31663736584686	1.40481372151424	88	374	377	894	894	548	241	6864	26408	TEAD4 BE2C TEAD4	BE2C	NA	TEAD4	None	GSE84389	GSE84389.BE2C.TEAD4.MA0809.1.pwm.bed	0.0259746974810369	24754
1	1560	RXRA	2.26322527218177	9.58848752640713	5	375	3	1644	1644	674	2	6947	26647	RXRA MCF7 RXRA	MCF7	NA	RXRA	None	GSE41561	GSE41561.MCF7.RXRA.MA0512.2.pwm.bed	0.0292956356931739	189
1	923	HNF4A	2.25548551432109	1.27856529966731	156	376	448	652	652	492	470	6796	26179	HNF4A CACO2 HNF4A	CACO2	NA	HNF4A	prolif	GSE23436	GSE23436.CACO2_prolif.HNF4A.MA0114.3.pwm.bed	0.0297430914879136	10999
1	128	ASCL1	2.22345525682034	1.42175864961622	78	377	369	946	946	564	211	6874	26438	ASCL1 H128 ASCL1	H128	NA	ASCL1	None	GSE69394	GSE69394.H128.ASCL1.MA1100.1.pwm.bed	0.0319347013614141	4274
1	61	AR	2.18202572203797	2.87808445228055	12	378	45	1496	1496	640	16	6940	26633	AR LNCAP AR	LNCAP	NA	AR	dht24h shfoxa1	GSE58428	GSE58428.LNCAP_dht24h_shfoxa1.AR.MA0007.3.pwm.bed	0.0350382126719584	614
1	991	JUN	2.18074312788643	1.25325257638045	175	379	465	570	570	471	538	6777	26111	JUN HEPG2 JUN	HEPG2	NA	JUN	None	ENCSR000EEK	ENCSR000EEK.HEPG2.JUN.MA0489.1.pwm.bed	0.0350491208090152	15948
1	1724	TAL1	2.16043084430556	1.34290745583793	104	380	416	839	839	545	298	6848	26351	TAL1 K562 TAL1	K562	NA	TAL1	None	ENCSR106FRG	ENCSR106FRG.K562.TAL1.MA0091.1.pwm.bed	0.0366306837495431	14366
1	1056	JUND	2.15415886551839	1.40659251490474	79	381	376	941	941	566	216	6873	26433	JUND GP5D JUND	GP5D	NA	JUND	None	GSE51234	GSE51234.GP5D.JUND.MA0492.1.pwm.bed	0.0370659917741369	2024
1	758	FOXA1	2.10474571937663	1.07872224799965	1763	382	545	10	545	312	6383	5189	20266	FOXA1 LNCAP FOXA1	LNCAP	NA	FOXA1	abl shctr	GSE63034	GSE63034.LNCAP_abl_shctr.FOXA1.MA0148.3.pwm.bed	0.041423842699503	98109
1	645	ESRRA	2.09362900292472	1.23278188471549	191	383	472	515	515	457	597	6761	26052	ESRRA SKBR3 ESRRA	SKBR3	NA	ESRRA	egf	GSE81651	GSE81651.SKBR3_egf.ESRRA.MA0592.2.pwm.bed	0.0423869033252717	16804
1	32	AR	2.08946176943037	2.25010619423366	17	384	124	1410	1410	639	29	6935	26620	AR LNCAP AR	LNCAP	NA	AR	shctr	GSE47120	GSE47120.LNCAP_shctr.AR.MA0007.3.pwm.bed	0.0426841337824202	925
1	77	AR	2.02095685147441	2.44218913058405	14	385	92	1461	1461	646	22	6938	26627	AR LNCAP AR	LNCAP	NA	AR	None	GSE62492	GSE62492.LNCAP.AR.MA0007.3.pwm.bed	0.0498473282001294	504
1	743	FOXA1	2.01308056988415	1.07926220255212	1577	386	543	19	543	316	5696	5375	20953	FOXA1 VCAP FOXA1	VCAP	NA	FOXA1	shctr r1881	GSE56086	GSE56086.VCAP_shctr_r1881.FOXA1.MA0148.3.pwm.bed	0.0506280956188863	97601
1	1771	TCF4	1.98798701546366	2.02048499721551	20	387	163	1355	1355	635	38	6932	26611	TCF4 LS180 TCF4	LS180	NA	TCF4	None	GSE31939	GSE31939.LS180.TCF4.MA0830.1.pwm.bed	0.0535009490158421	825
1	580	ESR1	1.96588022462598	2.30272257817218	15	388	118	1444	1444	650	25	6937	26624	ESR1 ZR751 ESR1	ZR751	NA	ESR1	sigata e2	GSE40129	GSE40129.ZR751_sigata_e2.ESR1.MA0112.3.pwm.bed	0.0561497097960638	794
1	1019	JUNB	1.95880008619749	1.35633145128598	85	389	408	909	909	569	241	6867	26408	JUNB K562 JUNB	K562	NA	JUNB	None	ENCSR795IYP	ENCSR795IYP.K562.JUNB.MA0490.1.pwm.bed	0.0569258833723402	3779
1	1374	OTX2	1.94926442568028	1.50095847255941	50	390	326	1112	1112	609	128	6902	26521	OTX2 RETINAL OTX2	RETINAL	NA	OTX2	pigment	GSE60024	GSE60024.RETINAL_pigment.OTX2.MA0712.1.pwm.bed	0.0580404049027274	8237
1	1798	TEAD4	1.94550324268367	1.25247544788647	149	391	466	672	672	510	458	6803	26191	TEAD4 SKNSH TEAD4	SKNSH	NA	TEAD4	None	ENCSR000BUQ	ENCSR000BUQ.SKNSH.TEAD4.MA0809.1.pwm.bed	0.0583955114005245	11229
1	833	GATA1	1.88791218324716	1.43509116293928	59	392	362	1055	1055	603	158	6893	26491	GATA1 CD34 GATA1	CD34	NA	GATA1	eryth bmp	GSE29194	GSE29194.CD34_eryth_bmp.GATA1.MA0035.3.pwm.bed	0.0665060594090251	12471
1	1046	JUND	1.85438256605859	1.13067932809322	461	393	520	129	520	347	1575	6491	25074	JUND HEPG2 JUND	HEPG2	NA	JUND	None	ENCSR000EEI	ENCSR000EEI.HEPG2.JUND.MA0492.1.pwm.bed	0.0716612451176507	64401
1	736	FOXA1	1.83162762272796	1.20915568233026	189	394	482	524	524	467	602	6763	26047	FOXA1 DU145 FOXA1	DU145	NA	FOXA1	None	GSE47987	GSE47987.DU145.FOXA1.MA0148.3.pwm.bed	0.0753243897145634	2900
1	757	FOXA1	1.82069086388172	1.06992649322891	1793	395	551	8	551	318	6534	5159	20115	FOXA1 LNCAP FOXA1	LNCAP	NA	FOXA1	abl shcreb1	GSE63034	GSE63034.LNCAP_abl_shcreb1.FOXA1.MA0148.3.pwm.bed	0.077049798396543	101251
1	702	FOXA1	1.80323236297406	1.19004565172667	219	396	489	429	489	438	709	6733	25940	FOXA1 ISHIKAWA FOXA1	ISHIKAWA	NA	FOXA1	None	ENCSR000BKW	ENCSR000BKW.ISHIKAWA.FOXA1.MA0148.3.pwm.bed	0.0800077242243763	3786
1	625	ESR1	1.79438588899375	2.23853087742681	14	397	127	1461	1461	662	24	6938	26625	ESR1 T47D ESR1	T47D	NA	ESR1	e2pg	GSE68356	GSE68356.T47D_e2pg.ESR1.MA0112.3.pwm.bed	0.0814484962391458	464
1	606	ESR1	1.7821968200162	2.42340276038663	12	398	96	1496	1496	663	19	6940	26630	ESR1 MCF7 ESR1	MCF7	NA	ESR1	tnf	GSE59530	GSE59530.MCF7_tnf.ESR1.MA0112.3.pwm.bed	0.0835563718816044	348
1	690	FOSL1	1.78027149003811	1.19089565286514	213	399	487	454	487	447	689	6739	25960	FOSL1 K562 FOSL1	K562	NA	FOSL1	None	ENCSR000BMV	ENCSR000BMV.K562.FOSL1.MA0477.1.pwm.bed	0.0837172744015402	13569
1	1313	NR2F6	1.77186910948086	1.14749534378483	340	400	508	211	508	373	1143	6612	25506	NR2F6 HEPG2 NR2F6	HEPG2	NA	NR2F6	None	ENCSR518WPL	ENCSR518WPL.HEPG2.NR2F6.MA0728.1.pwm.bed	0.0851393568996009	22043
1	1325	NR3C1	1.76378380532837	1.18743058587062	217	401	491	437	491	443	704	6735	25945	NR3C1 IMR90 NR3C1	IMR90	NA	NR3C1	glucc	ERP007081	ERP007081.IMR90_glucc.NR3C1.MA0113.3.pwm.bed	0.0865229440190421	17595
1	1312	NR2F6	1.75773116387411	1.14427623806204	350	402	512	197	512	370	1180	6602	25469	NR2F6 HEPG2 NR2F6	HEPG2	NA	NR2F6	None	ENCSR518WPL	ENCSR518WPL.HEPG2.NR2F6.MA0677.1.pwm.bed	0.0875189803577122	22300
1	1876	TP53	1.75320365663483	1.66191229726358	29	403	256	1267	1267	642	67	6923	26582	TP53 KERATINOCYTE TP53	KERATINOCYTE	NA	TP53	None	GSE56674	GSE56674.KERATINOCYTE.TP53.MA0106.3.pwm.bed	0.0882166910081232	4000
1	72	AR	1.74763136552674	2.87727310345842	9	404	46	1553	1553	668	12	6943	26637	AR LNCAP AR	LNCAP	NA	AR	etoh shctr	GSE61268	GSE61268.LNCAP_etoh_shctr.AR.MA0007.3.pwm.bed	0.0891346853170116	292
1	1002	JUN	1.70128009096672	1.37398819718875	64	405	396	1016	1016	606	179	6888	26470	JUN K562 JUN	K562	NA	JUN	None	ENCSR000EZX	ENCSR000EZX.K562.JUN.MA0488.1.pwm.bed	0.0989291669487474	2569
1	1060	JUND	1.69723536153349	1.38886534382102	60	406	387	1046	1046	613	166	6892	26483	JUND DU145 JUND	DU145	NA	JUND	None	GSE59021	GSE59021.DU145.JUND.MA0492.1.pwm.bed	0.0996088832519017	1610
1	1343	NR3C1	1.68811312051401	1.24351674292346	128	407	469	748	748	541	396	6824	26253	NR3C1 U2OS NR3C1	U2OS	NA	NR3C1	shns	GSE65847	GSE65847.U2OS_shns.NR3C1.MA0113.3.pwm.bed	0.101473335570965	13329
1	1868	TP53	1.66842995090195	1.86978263211297	19	408	199	1378	1378	662	39	6933	26610	TP53 U2OS TP53	U2OS	NA	TP53	dxr	GSE46641	GSE46641.U2OS_dxr.TP53.MA0106.3.pwm.bed	0.105917897722415	1888
1	875	GATA3	1.66619366778717	1.27358815092417	103	409	455	846	846	570	311	6849	26338	GATA3 KELLY GATA3	KELLY	NA	GATA3	None	GSE65664	GSE65664.KELLY.GATA3.MA0037.3.pwm.bed	0.106204395275888	14551
1	1059	JUND	1.64328919508078	1.36916095325874	62	410	398	1030	1030	613	174	6890	26475	JUND DU145 JUND	DU145	NA	JUND	None	GSE59021	GSE59021.DU145.JUND.MA0491.1.pwm.bed	0.111682831065479	1673
1	1286	NKX3-1	1.63522550815398	1.59976329019774	30	411	284	1258	1258	651	72	6922	26577	NKX3-1 LNCAP NKX3-1	LNCAP	NA	NKX3-1	dht	GSE28264	GSE28264.LNCAP_dht.NKX3-1.MA0124.2.pwm.bed	0.113499026410709	1753
1	801	FOXP1	1.61055770491806	1.1370377643418	335	412	517	215	517	381	1136	6617	25513	FOXP1 VCAP FOXP1	VCAP	NA	FOXP1	dht24h	GSE58428	GSE58428.VCAP_dht24h.FOXP1.MA0481.2.pwm.bed	0.119840757438072	15796
1	601	ESR1	1.60527008542656	2.65575715556645	9	413	68	1553	1553	678	13	6943	26636	ESR1 MCF7 ESR1	MCF7	NA	ESR1	None	GSE59530	GSE59530.MCF7.ESR1.MA0112.3.pwm.bed	0.12101503455118	496
1	179	CDX2	1.59671740602363	1.16338912198032	238	414	502	366	502	427	788	6714	25861	CDX2 LS180 CDX2	LS180	NA	CDX2	125	GSE31939	GSE31939.LS180_125.CDX2.MA0465.1.pwm.bed	0.123123717303847	17563
1	1618	SP1	1.57289169362287	1.15273516367274	263	415	506	299	506	407	879	6689	25770	SP1 HCT166 SP1	HCT166	NA	SP1	None	ENCSR000BSF	ENCSR000BSF.HCT166.SP1.MA0079.3.pwm.bed	0.12975367760227	13807
1	68	AR	1.54949954422094	1.91862093971051	16	416	185	1428	1428	676	32	6936	26617	AR 22RV1 AR	22RV1	NA	AR	arfl arvs	GSE58478	GSE58478.22RV1_arfl_arvs.AR.MA0007.3.pwm.bed	0.136604998659534	1630
1	1803	TEAD4	1.54437945159928	1.17500626025478	199	417	495	496	496	469	652	6753	25997	TEAD4 MDAMB231 TEAD4	MDAMB231	NA	TEAD4	None	GSE66081	GSE66081.MDAMB231.TEAD4.MA0809.1.pwm.bed	0.137732131043606	11005
1	640	ESRRA	1.54384791733647	1.25350643330744	104	418	464	839	839	574	319	6848	26330	ESRRA MCF7 ESRRA	MCF7	NA	ESRRA	None	ENCSR954WVZ	ENCSR954WVZ.MCF7.ESRRA.MA0592.2.pwm.bed	0.137732131043606	5485
1	41	AR	1.52402138635926	11.5000733376013	3	419	2	1690	1690	704	1	6949	26648	AR LNCAPARMO AR	LNCAPARMO	NA	AR	ar dht100nm	GSE48308	GSE48308.LNCAPARMO_ar_dht100nm.AR.MA0007.3.pwm.bed	0.143821580450864	23
1	585	ESR1	1.51640074886866	1.25979345784616	97	420	461	865	865	582	296	6855	26353	ESR1 VCAP ESR1	VCAP	NA	ESR1	e2 era	GSE43985	GSE43985.VCAP_e2_era.ESR1.MA0112.3.pwm.bed	0.14601901918773	8185
1	28	AR	1.51002209125522	1.44448073835583	41	421	356	1175	1175	651	109	6911	26540	AR LNCAP AR	LNCAP	NA	AR	None	GSE43720	GSE43720.LNCAP.AR.MA0007.3.pwm.bed	0.147827515922404	1756
1	568	ESR1	1.49154419337869	2.22116046963066	11	422	132	1508	1508	687	19	6941	26630	ESR1 MCF7 ESR1	MCF7	NA	ESR1	mrnahist	ERP002305	ERP002305.MCF7_mrnahist.ESR1.MA0112.3.pwm.bed	0.153887314878879	561
1	1311	NR2F2	1.48743237071242	1.21405110831171	131	423	480	730	730	544	415	6821	26234	NR2F2 STROMA NR2F2	STROMA	NA	NR2F2	endometrium	GSE52008	GSE52008.STROMA_endometrium.NR2F2.MA1111.1.pwm.bed	0.154983950992596	10451
1	1788	TEAD1	1.48423847371545	1.15240357820511	240	424	507	359	507	430	802	6712	25847	TEAD1 MSTO TEAD1	MSTO	NA	TEAD1	None	GSE68170	GSE68170.MSTO.TEAD1.MA0090.2.pwm.bed	0.155759712146332	17292
1	832	GATA1	1.48021584805637	1.35161773513518	57	425	412	1067	1067	635	162	6895	26487	GATA1 CD34 GATA1	CD34	NA	GATA1	eryth bio	GSE29194	GSE29194.CD34_eryth_bio.GATA1.MA0035.3.pwm.bed	0.156839225175295	12220
1	1109	MAFK	1.47219376766085	1.36629563717462	53	426	400	1085	1085	637	149	6899	26500	MAFK MCF7 MAFK	MCF7	NA	MAFK	None	ENCSR555PBN	ENCSR555PBN.MCF7.MAFK.MA0496.2.pwm.bed	0.159388175544152	8534
1	1867	TP53	1.37796184418281	1.62371990321751	22	427	271	1338	1338	679	52	6930	26597	TP53 U2OS TP53	U2OS	NA	TP53	dmso	GSE46641	GSE46641.U2OS_dmso.TP53.MA0106.3.pwm.bed	0.19754668534519	2013
1	622	ESR1	1.37616207737246	1.69564487361358	19	428	245	1378	1378	684	43	6933	26606	ESR1 MCF7 ESR1	MCF7	NA	ESR1	pg	GSE68356	GSE68356.MCF7_pg.ESR1.MA0112.3.pwm.bed	0.19790356602563	1114
1	1883	TP53	1.36455997035051	1.32771351758068	56	429	423	1072	1072	641	162	6896	26487	TP53 IMR90 TP53	IMR90	NA	TP53	nut3a	GSE58740	GSE58740.IMR90_nut3a.TP53.MA0106.3.pwm.bed	0.202492653983148	3723
1	1016	JUN	1.36418173811178	1.33917872250845	53	430	417	1085	1085	644	152	6899	26497	JUN BT549 JUN	BT549	NA	JUN	tnf	GSE71976	GSE71976.BT549_tnf.JUN.MA0488.1.pwm.bed	0.202492653983148	2709
1	574	ESR1	1.35727319805901	1.36933711040631	46	431	397	1137	1137	655	129	6906	26520	ESR1 NCIH3396 ESR1	NCIH3396	NA	ESR1	e2	GSE32349	GSE32349.NCIH3396_e2.ESR1.MA0112.3.pwm.bed	0.204803068419251	1662
1	827	GATA1	1.35723926032367	1.2230426613271	105	432	477	835	835	581	330	6847	26319	GATA1 K562 GATA1	K562	NA	GATA1	None	ENCSR000EFT	ENCSR000EFT.K562.GATA1.MA0035.3.pwm.bed	0.204803068419251	11413
1	1599	SOX2	1.35291500688572	1.28061735657664	71	433	444	980	980	619	213	6881	26436	SOX2 BJ SOX2	BJ	NA	SOX2	induced	GSE36570	GSE36570.BJ_induced.SOX2.MA0143.3.pwm.bed	0.206374751333726	39151
1	144	ATF3	1.32901619918111	1.16058230775328	181	434	503	545	545	494	600	6771	26049	ATF3 LIVER ATF3	LIVER	NA	ATF3	None	ENCSR480LIS	ENCSR480LIS.LIVER.ATF3.MA0605.1.pwm.bed	0.217547219818294	9149
1	997	JUN	1.31895906102422	1.26901330977553	73	435	459	969	969	621	221	6879	26428	JUN K562 JUN	K562	NA	JUN	None	ENCSR000EGH	ENCSR000EGH.K562.JUN.MA0489.1.pwm.bed	0.221973793142278	3602
1	48	AR	1.3182712735143	1.59302493861932	22	436	287	1338	1338	687	53	6930	26596	AR PC3 AR	PC3	NA	AR	None	GSE54110	GSE54110.PC3.AR.MA0007.3.pwm.bed	0.221973793142278	1109
1	1009	JUN	1.30541079496092	1.28045432531678	67	437	445	1000	1000	627	201	6885	26448	JUN A549 JUN	A549	NA	JUN	None	ENCSR996DUT	ENCSR996DUT.A549.JUN.MA0489.1.pwm.bed	0.228122033508654	1863
1	183	CEBPA	1.30283250829667	1.49268518236551	28	438	332	1280	1280	683	72	6924	26577	CEBPA SGBS CEBPA	SGBS	NA	CEBPA	None	GSE41629	GSE41629.SGBS.CEBPA.MA0102.3.pwm.bed	0.228956431412396	6614
1	579	ESR1	1.28886268360158	2.36044174186281	8	439	107	1572	1572	706	13	6944	26636	ESR1 ZR751 ESR1	ZR751	NA	ESR1	sictr e2	GSE40129	GSE40129.ZR751_sictr_e2.ESR1.MA0112.3.pwm.bed	0.235902347356935	516
1	926	HNF4A	1.27988820386365	1.52300283194705	25	440	317	1304	1304	687	63	6927	26586	HNF4A LOVO HNF4A	LOVO	NA	HNF4A	phasem	GSE51290	GSE51290.LOVO_phasem.HNF4A.MA0114.3.pwm.bed	0.240280532569441	957
1	641	ESRRA	1.23604734291956	1.32596252152302	48	441	427	1126	1126	665	139	6904	26510	ESRRA BT474 ESRRA	BT474	NA	ESRRA	None	GSE75876	GSE75876.BT474.ESRRA.MA0592.2.pwm.bed	0.265200008608553	2522
1	1596	SOX13	1.2299083183609	1.17616681727142	134	442	494	717	717	551	438	6818	26211	SOX13 HEPG2 SOX13	HEPG2	NA	SOX13	None	ENCSR445ACU	ENCSR445ACU.HEPG2.SOX13.MA1120.1.pwm.bed	0.268366856116942	5303
1	624	ESR1	1.18319697704648	1.60617304935961	18	443	281	1391	1391	705	43	6934	26606	ESR1 T47D ESR1	T47D	NA	ESR1	e2	GSE68356	GSE68356.T47D_e2.ESR1.MA0112.3.pwm.bed	0.298166442001749	808
1	887	GATA6	1.17894413633453	1.73260115545636	14	444	234	1461	1461	713	31	6938	26618	GATA6 ESC GATA6	ESC	NA	GATA6	h9	ERP004206	ERP004206.ESC_h9.GATA6.MA1104.1.pwm.bed	0.300422433550613	1220
1	1853	TP53	1.17637371393422	2.19178578402831	8	445	139	1572	1572	719	14	6944	26635	TP53 U2OS TP53	U2OS	NA	TP53	actd	GSE21939	GSE21939.U2OS_actd.TP53.MA0106.3.pwm.bed	0.301526676824425	421
1	744	FOXA1	1.15110969820562	1.04949355228133	1552	446	563	22	563	344	5729	5400	20920	FOXA1 VCAP FOXA1	VCAP	NA	FOXA1	shpias1 r1881	GSE56086	GSE56086.VCAP_shpias1_r1881.FOXA1.MA0148.3.pwm.bed	0.318870915967456	96514
1	1606	SOX2	1.14939168808111	1.39978814880796	31	447	379	1244	1244	690	85	6921	26564	SOX2 GLIOMA SOX2	GLIOMA	NA	SOX2	stem	GSE67282	GSE67282.GLIOMA_stem.SOX2.MA0143.3.pwm.bed	0.319418639092299	1784
1	1563	SIX1	1.12001925010003	1.46187408671893	24	448	347	1314	1314	703	63	6928	26586	SIX1 KIDNEY SIX1	KIDNEY	NA	SIX1	fetal 17w	GSE75948	GSE75948.KIDNEY_fetal_17w.SIX1.MA1118.1.pwm.bed	0.341006142629989	1824
1	1391	PDX1	1.1139433000043	1.61540319136389	16	449	275	1428	1428	717	38	6936	26611	PDX1 ESC PDX1	ESC	NA	PDX1	h9	ERP004206	ERP004206.ESC_h9.PDX1.MA0132.2.pwm.bed	0.345040301961303	1083
1	55	AR	1.10782842638409	1.38346011693606	31	450	391	1244	1244	695	86	6921	26563	AR LHSAR AR	LHSAR	NA	AR	hoxb13	GSE56288	GSE56288.LHSAR_hoxb13.AR.MA0007.3.pwm.bed	0.34915520936286	12438
1	1108	MAFK	1.09523557067288	1.10390686699296	286	451	528	275	528	418	997	6666	25652	MAFK A549 MAFK	A549	NA	MAFK	None	ENCSR541WQI	ENCSR541WQI.A549.MAFK.MA0496.2.pwm.bed	0.358630608977678	65569
1	89	AR	1.09167160270925	1.36190157941309	33	452	403	1233	1233	696	93	6919	26556	AR LNCAP AR	LNCAP	NA	AR	shfoxa1 rpmifbs	GSE69043	GSE69043.LNCAP_shfoxa1_rpmifbs.AR.MA0007.3.pwm.bed	0.360785793922815	2056
1	701	FOSL2	1.08325404687857	1.43186539219591	25	453	363	1304	1304	707	67	6927	26582	FOSL2 HFOB FOSL2	HFOB	NA	FOSL2	diff	GSE82295	GSE82295.HFOB_diff.FOSL2.MA0478.1.pwm.bed	0.366226331353122	1228
1	1568	SMAD2	1.08325404687857	1.43186539219591	25	453	363	1304	1304	707	67	6927	26582	SMAD2 ENDODERM SMAD2	ENDODERM	NA	SMAD2	None	GSE29422	GSE29422.ENDODERM.SMAD2.MA0513.1.pwm.bed	0.366226331353122	3461
1	1105	MAFK	1.0567136409721	1.11767043911582	211	455	522	461	522	479	726	6741	25923	MAFK HEPG2 MAFK	HEPG2	NA	MAFK	None	ENCSR000EEB	ENCSR000EEB.HEPG2.MAFK.MA0496.2.pwm.bed	0.388449376401297	74065
1	1094	MAFB	1.04947820862849	1.0968364007342	301	456	532	251	532	413	1056	6651	25593	MAFB ISLET MAFB	ISLET	NA	MAFB	None	ERP004003	ERP004003.ISLET.MAFB.MA0117.2.pwm.bed	0.394109056496541	27588
1	75	AR	1.04761337513946	1.59846639973413	15	457	285	1444	1444	729	36	6937	26613	AR LNCAP AR	LNCAP	NA	AR	r1881 shctr	GSE61268	GSE61268.LNCAP_r1881_shctr.AR.MA0007.3.pwm.bed	0.394938880710018	814
1	1562	SIX1	1.04107303611985	1.75808545402834	11	458	229	1508	1508	732	24	6941	26625	SIX1 KIDNEY SIX1	KIDNEY	NA	SIX1	fetal 16w	GSE75948	GSE75948.KIDNEY_fetal_16w.SIX1.MA1118.1.pwm.bed	0.400056150881124	822
1	1571	SMAD3	1.03941997136505	1.70486501097426	12	459	241	1496	1496	732	27	6940	26622	SMAD3 ENDODERM SMAD3	ENDODERM	NA	SMAD3	None	GSE29422	GSE29422.ENDODERM.SMAD3.MA0795.1.pwm.bed	0.400706889347436	1071
1	1886	TP53	1.02226401076439	3.06763679363632	4	460	40	1662	1662	721	5	6948	26644	TP53 MDAMB175VII TP53	MDAMB175VII	NA	TP53	None	GSE59176	GSE59176.MDAMB175VII.TP53.MA0106.3.pwm.bed	0.415946643196056	122
1	1586	SMAD4	1.00413928408355	1.43070569442129	22	461	365	1338	1338	721	59	6930	26590	SMAD4 ENDODERM SMAD4	ENDODERM	NA	SMAD4	None	GSE29422	GSE29422.ENDODERM.SMAD4.MA1153.1.pwm.bed	0.432732243933832	2985
1	1796	TEAD4	0.990508305406971	1.14623585674654	125	462	510	762	762	578	419	6827	26230	TEAD4 A549 TEAD4	A549	NA	TEAD4	None	ENCSR000BUD	ENCSR000BUD.A549.TEAD4.MA0809.1.pwm.bed	0.445563067550822	5333
1	1772	TCF4	0.982606138742364	1.39527044591985	24	463	380	1314	1314	719	66	6928	26583	TCF4 LS180 TCF4	LS180	NA	TCF4	125	GSE31939	GSE31939.LS180_125.TCF4.MA0830.1.pwm.bed	0.452764467431032	1018
1	69	AR	0.975087755846934	1.60861716950274	13	464	280	1481	1481	742	31	6939	26618	AR 22RV1 AR	22RV1	NA	AR	arvs	GSE58478	GSE58478.22RV1_arvs.AR.MA0007.3.pwm.bed	0.459678011350128	1627
1	1609	SOX2	0.971172568433077	1.45788043120818	19	465	350	1378	1378	731	50	6933	26599	SOX2 ESC SOX2	ESC	NA	SOX2	None	GSE69479	GSE69479.ESC.SOX2.MA0143.3.pwm.bed	0.462843261120298	1253
1	1373	ONECUT1	0.957026969839979	1.13774010968936	130	466	516	735	735	572	439	6822	26210	ONECUT1 ESC ONECUT1	ESC	NA	ONECUT1	h9	ERP004206	ERP004206.ESC_h9.ONECUT1.MA0679.1.pwm.bed	0.47638449350737	41217
1	40	AR	0.955855996549748	7.66785453352626	2	467	4	1719	1719	730	1	6950	26648	AR LNCAPARHI AR	LNCAPARHI	NA	AR	ar dht1nm	GSE48308	GSE48308.LNCAPARHI_ar_dht1nm.AR.MA0007.3.pwm.bed	0.47638449350737	66
1	729	FOXA1	0.955855996549748	7.66785453352626	2	467	4	1719	1719	730	1	6950	26648	FOXA1 HUH7 FOXA1	HUH7	NA	FOXA1	mito	GSE39241	GSE39241.HUH7_mito.FOXA1.MA0148.3.pwm.bed	0.47638449350737	14
1	922	HNF4A	0.951512802976319	1.07912486615868	364	469	544	180	544	398	1298	6588	25351	HNF4A CACO2 HNF4A	CACO2	NA	HNF4A	diff	GSE23436	GSE23436.CACO2_diff.HNF4A.MA0114.3.pwm.bed	0.480146558683236	34289
1	1106	MAFK	0.938103798411667	1.08529880914241	305	470	542	248	542	420	1081	6647	25568	MAFK IMR90 MAFK	IMR90	NA	MAFK	None	ENCSR000EFH	ENCSR000EFH.IMR90.MAFK.MA0496.2.pwm.bed	0.4941488737497	63585
1	560	ESR1	0.930765951139522	1.51422599655472	15	471	319	1444	1444	745	38	6937	26611	ESR1 T47D ESR1	T47D	NA	ESR1	e2 tam	ERP000380	ERP000380.T47D_e2_tam.ESR1.MA0112.3.pwm.bed	0.501501929114707	618
1	998	JUN	0.925987713967785	1.15826085536915	95	472	504	869	869	615	315	6857	26334	JUN K562 JUN	K562	NA	JUN	None	ENCSR000EZT	ENCSR000EZT.K562.JUN.MA0488.1.pwm.bed	0.505975809178617	5275
1	43	AR	0.919838549316326	2.0918245762367	6	473	153	1613	1613	746	11	6946	26638	AR LNCAP AR	LNCAP	NA	AR	dht100nm	GSE48308	GSE48308.LNCAP_dht100nm.AR.MA0007.3.pwm.bed	0.512105896191092	220
1	1018	JUNB	0.893778702964126	1.08556983331021	273	474	540	287	540	434	967	6679	25682	JUNB K562 JUNB	K562	NA	JUNB	None	ENCSR000DJY	ENCSR000DJY.K562.JUNB.MA0490.1.pwm.bed	0.542628276957573	18958
1	859	GATA3	0.890367820348555	1.2791165110175	34	475	447	1224	1224	715	102	6918	26547	GATA3 A549 GATA3	A549	NA	GATA3	None	ENCSR000BTI	ENCSR000BTI.A549.GATA3.MA0037.3.pwm.bed	0.545755393335407	1113
1	24	AR	0.875147989490313	2.55632975615055	4	476	76	1662	1662	738	6	6948	26643	AR 22RV1 AR	22RV1	NA	AR	dht	GSE40050	GSE40050.22RV1_dht.AR.MA0007.3.pwm.bed	0.562821602748956	95
1	867	GATA3	0.875147989490313	2.55632975615055	4	476	76	1662	1662	738	6	6948	26643	GATA3 RPMI8402 GATA3	RPMI8402	NA	GATA3	None	GSE39179	GSE39179.RPMI8402.GATA3.MA0037.3.pwm.bed	0.562821602748956	187
1	1096	MAFF	0.874260811022926	1.0938914581852	218	478	537	434	537	483	766	6734	25883	MAFF HEPG2 MAFF	HEPG2	NA	MAFF	None	ENCSR000EEC	ENCSR000EEC.HEPG2.MAFF.MA0495.2.pwm.bed	0.562821602748956	62653
1	581	ESR1	0.843211501220016	1.09626871007134	192	479	533	514	533	509	673	6760	25976	ESR1 BREAST ESR1	BREAST	NA	ESR1	cancer badoutcome	GSE40867	GSE40867.BREAST_cancer_badoutcome.ESR1.MA0112.3.pwm.bed	0.60327100395873	9036
1	703	FOXA1	0.840538628360834	1.03533845564729	1574	480	573	20	573	358	5873	5378	20776	FOXA1 T47D FOXA1	T47D	NA	FOXA1	None	ENCSR000BKY	ENCSR000BKY.T47D.FOXA1.MA0148.3.pwm.bed	0.6057307210487	51196
1	1024	JUND	0.836846517606455	1.06167317417396	447	481	558	139	558	393	1620	6505	25029	JUND HEPG2 JUND	HEPG2	NA	JUND	None	ENCSR000BGK	ENCSR000BGK.HEPG2.JUND.MA0492.1.pwm.bed	0.609632164086898	19415
1	612	ESR1	0.833452426033035	1.21616518001309	45	482	479	1144	1144	702	142	6907	26507	ESR1 MCF7 ESR1	MCF7	NA	ESR1	shgata3 e2	GSE60270	GSE60270.MCF7_shgata3_e2.ESR1.MA0112.3.pwm.bed	0.613140497535403	2283
1	646	ESRRA	0.831950029265619	1.0854882411793	233	483	541	380	541	468	825	6719	25824	ESRRA SKBR3 ESRRA	SKBR3	NA	ESRRA	hrg	GSE81651	GSE81651.SKBR3_hrg.ESRRA.MA0592.2.pwm.bed	0.613991425524056	19735
1	836	GATA1	0.829737781971535	1.06863728649684	354	484	553	194	553	410	1274	6598	25375	GATA1 K562 GATA1	K562	NA	GATA1	None	GSE70482	GSE70482.K562.GATA1.MA0035.3.pwm.bed	0.615851952429221	76479
1	1790	TEAD1	0.82294781329937	1.91730005272566	6	485	186	1613	1613	761	12	6946	26637	TEAD1 HFOB TEAD1	HFOB	NA	TEAD1	diff	GSE82295	GSE82295.HFOB_diff.TEAD1.MA0090.2.pwm.bed	0.624266333682537	333
1	990	JUN	0.821131082436096	1.09859673696458	173	486	529	583	583	533	605	6779	26044	JUN HEPG2 JUN	HEPG2	NA	JUN	None	ENCSR000EEK	ENCSR000EEK.HEPG2.JUN.MA0488.1.pwm.bed	0.625593336968593	18089
1	533	ERG	0.813533280098489	1.07824750830846	262	487	546	302	546	445	934	6690	25715	ERG VCAP ERG	VCAP	NA	ERG	r1881	GSE49091	GSE49091.VCAP_r1881.ERG.MA0474.2.pwm.bed	0.634608063443614	16326
1	1287	NKX3-1	0.813134058192035	1.45132210303441	14	488	353	1461	1461	767	37	6938	26612	NKX3-1 LNCAP NKX3-1	LNCAP	NA	NKX3-1	etoh	GSE28264	GSE28264.LNCAP_etoh.NKX3-1.MA0124.2.pwm.bed	0.634608063443614	813
1	1294	NR1H4	0.788926348809303	1.48466811092102	12	489	336	1496	1496	774	31	6940	26618	NR1H4 PRIMARYHEPATOCYTE NR1H4	PRIMARYHEPATOCYTE	NA	NR1H4	dmso	GSE57227	GSE57227.PRIMARYHEPATOCYTE_dmso.NR1H4.MA1110.1.pwm.bed	0.66961358857976	589
1	1723	TAL1	0.76867675303873	1.09736678053558	152	490	530	660	660	560	532	6800	26117	TAL1 K562 TAL1	K562	NA	TAL1	None	ENCSR000EHB	ENCSR000EHB.K562.TAL1.MA0140.2.pwm.bed	0.70014280982979	22434
1	1346	NR3C1	0.756954239986526	1.19088287136977	45	491	488	1144	1144	708	145	6907	26504	NR3C1 HMSC NR3C1	HMSC	NA	NR3C1	dmi	GSE68864	GSE68864.HMSC_dmi.NR3C1.MA0113.3.pwm.bed	0.717833519660248	3553
1	589	ESR1	0.736727603514939	1.76983593980429	6	492	225	1613	1613	777	13	6946	26636	ESR1 MDAMB134VI ESR1	MDAMB134VI	NA	ESR1	etoh	GSE51022	GSE51022.MDAMB134VI_etoh.ESR1.MA0112.3.pwm.bed	0.750527759440061	302
1	1847	TP53	0.735567375290244	1.43822005365945	12	493	358	1496	1496	782	32	6940	26617	TP53 U2OS TP53	U2OS	NA	TP53	uv 8h	ERP004176	ERP004176.U2OS_uv_8h.TP53.MA0106.3.pwm.bed	0.751009052021082	1033
1	781	FOXA2	0.734339446492777	1.03021012042902	1534	494	576	24	576	365	5745	5418	20904	FOXA2 HEPG2 FOXA2	HEPG2	NA	FOXA2	None	ENCSR000BNI	ENCSR000BNI.HEPG2.FOXA2.MA0047.2.pwm.bed	0.751610901918045	56088
1	92	AR	0.71788342413519	3.83389702470967	2	495	18	1719	1719	744	2	6950	26647	AR MDAMB453 AR	MDAMB453	NA	AR	r1881	GSE70161	GSE70161.MDAMB453_r1881.AR.MA0007.3.pwm.bed	0.777489201036264	163
1	1864	TP53	0.71788342413519	3.83389702470967	2	495	18	1719	1719	744	2	6950	26647	TP53 IMR90 TP53	IMR90	NA	TP53	senes shluc	GSE42728	GSE42728.IMR90_senes_shluc.TP53.MA0106.3.pwm.bed	0.777489201036264	123
1	22	AR	0.714149831354402	1.09702447944671	128	497	531	748	748	592	448	6824	26201	AR LNCAP AR	LNCAP	NA	AR	abl	GSE39459	GSE39459.LNCAP_abl.AR.MA0007.3.pwm.bed	0.782624151836629	8536
1	705	FOXA1	0.706375248337845	1.02881098916977	1517	498	577	25	577	367	5687	5435	20962	FOXA1 HEPG2 FOXA1	HEPG2	NA	FOXA1	None	ENCSR000BMO	ENCSR000BMO.HEPG2.FOXA1.MA0148.3.pwm.bed	0.795160640968383	49490
1	1880	TP53	0.694129785202447	1.30264262336872	18	499	438	1391	1391	776	53	6934	26596	TP53 HCT166 TP53	HCT166	NA	TP53	5fu	GSE58506	GSE58506.HCT166_5fu.TP53.MA0106.3.pwm.bed	0.816261166301423	2572
1	102	AR	0.692645654002889	1.07537770950718	189	500	549	524	549	524	675	6763	25974	AR VCAP AR	VCAP	NA	AR	dht	GSE79128	GSE79128.VCAP_dht.AR.MA0007.3.pwm.bed	0.81741726781797	15713
1	1730	TAL1	0.684242439187904	Inf	1	501	1	1757	1757	753	0	6951	26649	TAL1 PRIMA5 TAL1	PRIMA5	NA	TAL1	None	GSE33850	GSE33850.PRIMA5.TAL1.MA0091.1.pwm.bed	0.831724129491679	128
1	571	ESR1	0.67594173265729	1.06975939163363	205	502	552	480	552	511	736	6747	25913	ESR1 MCF7 ESR1	MCF7	NA	ESR1	e2	GSE14664	GSE14664.MCF7_e2.ESR1.MA0112.3.pwm.bed	0.846085040482856	18708
1	866	GATA3	0.670288279265604	1.57896850137899	7	503	295	1594	1594	797	17	6945	26632	GATA3 CCRFCEM GATA3	CCRFCEM	NA	GATA3	None	GSE33850	GSE33850.CCRFCEM.GATA3.MA0037.3.pwm.bed	0.855466883365991	345
1	928	HNF4A	0.658551099469511	1.11240848736766	80	504	524	934	934	654	276	6872	26373	HNF4A HCT166 HNF4A	HCT166	NA	HNF4A	None	GSE62890	GSE62890.HCT166.HNF4A.MA0114.3.pwm.bed	0.877158003329197	4353
1	1892	TP53	0.655007151436313	1.34746607236764	13	505	413	1481	1481	800	37	6939	26612	TP53 HCT116 TP53	HCT116	NA	TP53	dmso	GSE74355	GSE74355.HCT116_dmso.TP53.MA0106.3.pwm.bed	0.882593930776153	801
1	96	AR	0.636488119749675	1.08723746057732	115	506	539	798	798	614	406	6837	26243	AR C42 AR	C42	NA	AR	None	GSE71704	GSE71704.C42.AR.MA0007.3.pwm.bed	0.919222888397336	6660
1	1839	TFAP4	0.629408625008655	1.05259802594113	288	507	561	267	561	445	1051	6664	25598	TFAP4 DLD1 TFAP4	DLD1	NA	TFAP4	None	GSE46935	GSE46935.DLD1.TFAP4.MA0691.1.pwm.bed	0.932487206005635	13190
1	1077	KLF5	0.625553384319182	1.16345384577375	37	508	500	1196	1196	735	122	6915	26527	KLF5 GP5D KLF5	GP5D	NA	KLF5	None	GSE51234	GSE51234.GP5D.KLF5.MA0599.1.pwm.bed	0.938949791010996	1132
1	1856	TP53	0.62263996702115	1.46080985453527	8	509	348	1572	1572	810	21	6944	26628	TP53 U2OS TP53	U2OS	NA	TP53	eto	GSE21939	GSE21939.U2OS_eto.TP53.MA0106.3.pwm.bed	0.943412696829394	791
1	1846	TP53	0.621502370071825	1.36075450308052	11	510	404	1508	1508	807	31	6941	26618	TP53 U2OS TP53	U2OS	NA	TP53	uv 16h	ERP004176	ERP004176.U2OS_uv_16h.TP53.MA0106.3.pwm.bed	0.944032443769128	966
1	570	ESR1	0.617629101747909	1.04167120342071	431	511	570	151	570	411	1590	6521	25059	ESR1 MCF7 ESR1	MCF7	NA	ESR1	ly2	ERP003844	ERP003844.MCF7_ly2.ESR1.MA0112.3.pwm.bed	0.950625509876738	35105
1	1104	MAFK	0.610014197845072	1.06446834490675	178	512	557	557	557	542	642	6774	26007	MAFK HEPG2 MAFK	HEPG2	NA	MAFK	None	ENCSR000EDZ	ENCSR000EDZ.HEPG2.MAFK.MA0496.2.pwm.bed	0.965551198809876	51815
1	1767	TCF3	0.606722108516746	1.49119541162	7	513	334	1594	1594	814	18	6945	26631	TCF3 RPMI8402 TCF3	RPMI8402	NA	TCF3	None	GSE39179	GSE39179.RPMI8402.TCF3.MA0522.2.pwm.bed	0.971001705211472	492
1	1731	TAL1	0.586790133985563	1.25225641545995	16	514	467	1428	1428	803	49	6936	26600	TAL1 RPMI8402 TAL1	RPMI8402	NA	TAL1	None	GSE39179	GSE39179.RPMI8402.TAL1.MA0091.1.pwm.bed	1	1892
1	604	ESR1	0.584599458394631	1.04949693916975	258	515	562	314	562	464	944	6694	25705	ESR1 MCF7 ESR1	MCF7	NA	ESR1	shctr e2 tnf	GSE59530	GSE59530.MCF7_shctr_e2_tnf.ESR1.MA0112.3.pwm.bed	1	19901
1	1327	NR3C1	0.582749424235752	1.05263568622416	227	516	560	398	560	491	828	6725	25821	NR3C1 U2OS NR3C1	U2OS	NA	NR3C1	glucc	ERP007081	ERP007081.U2OS_glucc.NR3C1.MA0113.3.pwm.bed	1	37587
1	141	ATF3	0.574808606866942	1.14747840663214	35	517	509	1212	1212	746	117	6917	26532	ATF3 HCT116 ATF3	HCT116	NA	ATF3	None	ENCSR000BUG	ENCSR000BUG.HCT116.ATF3.MA0605.1.pwm.bed	1	1755
1	1070	KLF4	0.573710984041476	1.12980655218622	43	518	521	1160	1160	733	146	6909	26503	KLF4 MCF7 KLF4	MCF7	NA	KLF4	None	ENCSR265WJC	ENCSR265WJC.MCF7.KLF4.MA0039.3.pwm.bed	1	1244
1	1273	NFIC	0.56351739180392	1.04871201628899	236	519	564	373	564	485	864	6716	25785	NFIC SKNSH NFIC	SKNSH	NA	NFIC	None	ENCSR000BSV	ENCSR000BSV.SKNSH.NFIC.MA0161.2.pwm.bed	1	22838
1	591	ESR1	0.562094492773384	1.70405339909133	4	520	242	1662	1662	808	9	6948	26640	ESR1 MCF7 ESR1	MCF7	NA	ESR1	letr	GSE54592	GSE54592.MCF7_letr.ESR1.MA0112.3.pwm.bed	1	212
1	1433	RARA	0.562094492773384	1.70405339909133	4	520	242	1662	1662	808	9	6948	26640	RARA SKNSH RARA	SKNSH	NA	RARA	None	GSE69119	GSE69119.SKNSH.RARA.MA0730.1.pwm.bed	1	255
1	945	HSF1	0.557675736602317	2.55588190200816	2	522	78	1719	1719	773	3	6950	26646	HSF1 HMLER HSF1	HMLER	NA	HSF1	None	GSE38901	GSE38901.HMLER.HSF1.MA0486.2.pwm.bed	1	18
1	1419	PPARG	0.55127172679202	1.06797172015397	118	523	554	786	786	621	424	6834	26225	PPARG ASC PPARG	ASC	NA	PPARG	None	GSE21366	GSE21366.ASC.PPARG.MA0066.1.pwm.bed	1	11106
1	927	HNF4A	0.542874528738799	1.06643252048219	117	524	555	790	790	623	421	6835	26228	HNF4A LOVO HNF4A	LOVO	NA	HNF4A	phases	GSE51290	GSE51290.LOVO_phases.HNF4A.MA0114.3.pwm.bed	1	7129
1	1416	PPARG	0.538113928262034	1.32731753079588	9	525	425	1553	1553	834	26	6943	26623	PPARG WPMY1 PPARG	WPMY1	NA	PPARG	None	ERP000333	ERP000333.WPMY1.PPARG.MA0066.1.pwm.bed	1	250
1	1	AHR	0.532910189260795	1.13644038439556	32	526	518	1240	1240	761	108	6920	26541	AHR MCF7 AHR	MCF7	NA	AHR	None	GSE41820	GSE41820.MCF7.AHR.MA0006.1.pwm.bed	1	5015
1	674	FLI1	0.529309814693993	1.43784151438419	6	527	360	1613	1613	833	16	6946	26633	FLI1 SKNMC FLI1	SKNMC	NA	FLI1	shfli 48h	GSE61944	GSE61944.SKNMC_shfli_48h.FLI1.MA0475.2.pwm.bed	1	401
1	1267	NFE2L2	0.529219144230215	1.0707390204405	96	528	550	867	867	648	344	6856	26305	NFE2L2 HEPG2 NFE2L2	HEPG2	NA	NFE2L2	None	ENCSR488EES	ENCSR488EES.HEPG2.NFE2L2.MA0150.2.pwm.bed	1	10151
1	1786	TEAD1	0.525993982873529	1.04195645433157	247	529	569	339	569	479	910	6705	25739	TEAD1 PANCREAS TEAD1	PANCREAS	NA	TEAD1	12d	ERP008682	ERP008682.PANCREAS_12d.TEAD1.MA0090.2.pwm.bed	1	16711
1	154	BACH1	0.523862866559172	1.07690444195702	80	530	547	934	934	670	285	6872	26364	BACH1 HEPG2 BACH1	HEPG2	NA	BACH1	None	ENCSR699TNT	ENCSR699TNT.HEPG2.BACH1.MA0591.1.pwm.bed	1	6544
1	952	HSF1	0.521247786217231	1.10646120869164	45	531	527	1144	1144	734	156	6907	26493	HSF1 SKBR3 HSF1	SKBR3	NA	HSF1	None	GSE38901	GSE38901.SKBR3.HSF1.MA0486.2.pwm.bed	1	2373
1	517	EOMES	0.512306803240483	1.07585589814563	76	532	548	957	957	679	271	6876	26378	EOMES ESC EOMES	ESC	NA	EOMES	None	GSE26097	GSE26097.ESC.EOMES.MA0800.1.pwm.bed	1	17901
1	1879	TP53	0.508738704315304	1.47466153955995	5	533	343	1644	1644	840	13	6947	26636	TP53 HCT166 TP53	HCT166	NA	TP53	None	GSE58506	GSE58506.HCT166.TP53.MA0106.3.pwm.bed	1	398
1	920	HNF4A	0.505277491397671	1.03385023958924	321	534	574	228	574	445	1192	6631	25457	HNF4A HEPG2 HNF4A	HEPG2	NA	HNF4A	None	ERP000209	ERP000209.HEPG2.HNF4A.MA0114.3.pwm.bed	1	24747
1	1420	PPARG	0.494310797511439	1.24055251696536	11	535	471	1508	1508	838	34	6941	26615	PPARG THP1 PPARG	THP1	NA	PPARG	diff	GSE25426	GSE25426.THP1_diff.PPARG.MA0066.1.pwm.bed	1	509
1	1761	TCF12	0.47541563810319	1.16410787416773	17	536	499	1410	1410	815	56	6935	26593	TCF12 RPMI8402 TCF12	RPMI8402	NA	TCF12	None	GSE39179	GSE39179.RPMI8402.TCF12.MA0521.1.pwm.bed	1	1757
1	588	ESR1	0.47534233490995	1.11109134916122	31	537	525	1244	1244	769	107	6921	26542	ESR1 MDAMB134VI ESR1	MDAMB134VI	NA	ESR1	estrogen	GSE51022	GSE51022.MDAMB134VI_estrogen.ESR1.MA0112.3.pwm.bed	1	3447
1	1545	RUNX1	0.47534233490995	1.11109134916122	31	537	525	1244	1244	769	107	6921	26542	RUNX1 MCF7 RUNX1	MCF7	NA	RUNX1	None	GSE65313	GSE65313.MCF7.RUNX1.MA0002.2.pwm.bed	1	838
1	1857	TP53	0.473986781743259	1.35321511563587	6	539	410	1613	1613	854	17	6946	26632	TP53 U2OS TP53	U2OS	NA	TP53	eto ps15	GSE21939	GSE21939.U2OS_eto_ps15.TP53.MA0106.3.pwm.bed	1	438
1	1919	TWIST1	0.471524488041039	1.14470681596466	20	540	511	1355	1355	802	67	6932	26582	TWIST1 SHEP21 TWIST1	SHEP21	NA	TWIST1	dox 24h	GSE80151	GSE80151.SHEP21_dox_24h.TWIST1.MA1123.1.pwm.bed	1	1737
1	587	ESR1	0.46856599510845	1.02537121666669	410	541	579	160	579	427	1535	6542	25114	ESR1 MCF7 ESR1	MCF7	NA	ESR1	None	GSE48930	GSE48930.MCF7.ESR1.MA0112.3.pwm.bed	1	27228
1	143	ATF3	0.461655526503053	1.04552876136379	127	542	565	753	753	620	466	6825	26183	ATF3 LIVER ATF3	LIVER	NA	ATF3	None	ENCSR205FOW	ENCSR205FOW.LIVER.ATF3.MA0605.1.pwm.bed	1	6322
1	1875	TP53	0.44888075034719	1.06537290997587	60	543	556	1046	1046	715	216	6892	26433	TP53 GM06170 TP53	GM06170	NA	TP53	None	GSE55727	GSE55727.GM06170.TP53.MA0106.3.pwm.bed	1	6537
1	1037	JUND	0.436833612886494	1.02395957672949	325	544	581	225	581	450	1218	6627	25431	JUND K562 JUND	K562	NA	JUND	None	ENCSR000DJX	ENCSR000DJX.K562.JUND.MA0491.1.pwm.bed	1	29559
1	1005	JUN	0.435844927901345	1.0276698643809	244	545	578	350	578	491	911	6708	25738	JUN K562 JUN	K562	NA	JUN	None	ENCSR000FAH	ENCSR000FAH.K562.JUN.MA0489.1.pwm.bed	1	16804
1	42	AR	0.430631873597831	3.83348933860459	1	546	20	1757	1757	774	1	6951	26648	AR LNCAPARMO AR	LNCAPARMO	NA	AR	ar dht1nm	GSE48308	GSE48308.LNCAPARMO_ar_dht1nm.AR.MA0007.3.pwm.bed	1	25
1	99	AR	0.430631873597831	3.83348933860459	1	546	20	1757	1757	774	1	6951	26648	AR MDAMB45 AR	MDAMB45	NA	AR	None	GSE74069	GSE74069.MDAMB45.AR.MA0007.3.pwm.bed	1	30
1	592	ESR1	0.430631873597831	3.83348933860459	1	546	20	1757	1757	774	1	6951	26648	ESR1 MCF7 ESR1	MCF7	NA	ESR1	letr andro	GSE54592	GSE54592.MCF7_letr_andro.ESR1.MA0112.3.pwm.bed	1	14
1	1079	KLF5	0.430631873597831	3.83348933860459	1	546	20	1757	1757	774	1	6951	26648	KLF5 LOVO KLF5	LOVO	NA	KLF5	phasem	GSE51290	GSE51290.LOVO_phasem.KLF5.MA0599.1.pwm.bed	1	11
1	1291	NR1H3	0.430631873597831	3.83348933860459	1	546	20	1757	1757	774	1	6951	26648	NR1H3 THP1 NR1H3	THP1	NA	NR1H3	None	GSE28319	GSE28319.THP1.NR1H3.MA0494.1.pwm.bed	1	24
1	1309	NR2F2	0.430631873597831	3.83348933860459	1	546	20	1757	1757	774	1	6951	26648	NR2F2 HELA NR2F2	HELA	NA	NR2F2	None	GSE46237	GSE46237.HELA.NR2F2.MA1111.1.pwm.bed	1	149
1	1456	RELA	0.430631873597831	3.83348933860459	1	546	20	1757	1757	774	1	6951	26648	RELA HELAB2 RELA	HELAB2	NA	RELA	p65kd dmso	GSE24518	GSE24518.HELAB2_p65kd_dmso.RELA.MA0107.1.pwm.bed	1	35
1	1679	SREBF2	0.430631873597831	3.83348933860459	1	546	20	1757	1757	774	1	6951	26648	SREBF2 A549 SREBF2	A549	NA	SREBF2	None	ENCSR638QYO	ENCSR638QYO.A549.SREBF2.MA0596.1.pwm.bed	1	6
1	1881	TP53	0.430631873597831	3.83348933860459	1	546	20	1757	1757	774	1	6951	26648	TP53 HCT166 TP53	HCT166	NA	TP53	None	GSE58714	GSE58714.HCT166.TP53.MA0106.3.pwm.bed	1	11
1	1945	VDR	0.430631873597831	3.83348933860459	1	546	20	1757	1757	774	1	6951	26648	VDR THP1 VDR	THP1	NA	VDR	2h 125d	GSE51181	GSE51181.THP1_2h_125d.VDR.MA0693.2.pwm.bed	1	22
1	1080	KLF5	0.429739050161652	1.2269043461265	8	556	475	1572	1572	868	25	6944	26624	KLF5 LOVO KLF5	LOVO	NA	KLF5	phases	GSE51290	GSE51290.LOVO_phases.KLF5.MA0599.1.pwm.bed	1	161
1	1432	RARA	0.42272729674177	1.394132645285	4	557	381	1662	1662	867	11	6948	26638	RARA SKNSH RARA	SKNSH	NA	RARA	None	GSE69119	GSE69119.SKNSH.RARA.MA0159.1.pwm.bed	1	280
1	21	AR	0.414327319134271	1.1899222338621	9	558	490	1553	1553	867	29	6943	26620	AR LNCAP AR	LNCAP	NA	AR	shfoxa1 r1881 hd	GSE37345	GSE37345.LNCAP_shfoxa1_r1881_hd.AR.MA0007.3.pwm.bed	1	520
1	97	AR	0.412116900307405	1.03358972562881	128	559	575	748	748	627	475	6824	26174	AR C42 AR	C42	NA	AR	shpsa	GSE71704	GSE71704.C42_shpsa.AR.MA0007.3.pwm.bed	1	7878
1	1874	TP53	0.392096129827311	1.05779637318182	40	560	559	1181	1181	767	145	6912	26504	TP53 GM00011 TP53	GM00011	NA	TP53	None	GSE55727	GSE55727.GM00011.TP53.MA0106.3.pwm.bed	1	4781
1	1882	TP53	0.392001601948058	1.43765248987906	3	561	361	1690	1690	871	8	6949	26641	TP53 IMR90 TP53	IMR90	NA	TP53	dmso	GSE58740	GSE58740.IMR90_dmso.TP53.MA0106.3.pwm.bed	1	119
1	1102	MAFK	0.384507931334409	1.03606109685037	77	562	572	953	953	696	285	6875	26364	MAFK ESC MAFK	ESC	NA	MAFK	h1	ENCSR000EBS	ENCSR000EBS.ESC_h1.MAFK.MA0496.2.pwm.bed	1	11304
1	830	GATA1	0.379636094534766	1.21068560120084	6	563	481	1613	1613	886	19	6946	26630	GATA1 ERYTHROBLAST GATA1	ERYTHROBLAST	NA	GATA1	None	ENCSR000EXR	ENCSR000EXR.ERYTHROBLAST.GATA1.MA0035.3.pwm.bed	1	510
1	783	FOXA2	0.370820749778044	1.00809355922379	936	564	587	57	587	403	3563	6016	23086	FOXA2 MDAMB231 FOXA2	MDAMB231	NA	FOXA2	None	ERP003828	ERP003828.MDAMB231.FOXA2.MA0047.2.pwm.bed	1	39847
1	189	CEBPB	0.370208695818092	1.02214933782349	137	565	583	704	704	617	514	6815	26135	CEBPB HCT166 CEBPB	HCT166	NA	CEBPB	None	ENCSR000BSD	ENCSR000BSD.HCT166.CEBPB.MA0466.2.pwm.bed	1	10888
1	7	AR	0.367333001118824	1.01114352328274	446	566	586	140	586	431	1692	6506	24957	AR LNCAP AR	LNCAP	NA	AR	foxa1	ERP003503	ERP003503.LNCAP_foxa1.AR.MA0007.3.pwm.bed	1	27286
1	1759	TCF12	0.367075952033742	1.27791134387263	4	567	450	1662	1662	893	12	6948	26637	TCF12 JURKAT TCF12	JURKAT	NA	TCF12	None	GSE29180	GSE29180.JURKAT.TCF12.MA0521.1.pwm.bed	1	882
1	637	ESRRA	0.365808126634797	1.09543089467027	14	568	534	1461	1461	854	49	6938	26600	ESRRA HEPG2 ESRRA	HEPG2	NA	ESRRA	None	ENCSR000EEW	ENCSR000EEW.HEPG2.ESRRA.MA0592.2.pwm.bed	1	834
1	1459	RELA	0.365382838879166	1.02453154897244	105	569	580	835	835	661	393	6847	26256	RELA HELAB2 RELA	HELAB2	NA	RELA	ta tnfa	GSE24518	GSE24518.HELAB2_ta_tnfa.RELA.MA0107.1.pwm.bed	1	6599
1	1460	RELA	0.355460243181987	1.01698138999801	157	570	584	648	648	601	592	6795	26057	RELA HELAB2 RELA	HELAB2	NA	RELA	tnfa	GSE24518	GSE24518.HELAB2_tnfa.RELA.MA0107.1.pwm.bed	1	9098
1	1885	TP53	0.351073553337976	1.19804422805833	5	571	486	1644	1644	900	16	6947	26633	TP53 MCF7 TP53	MCF7	NA	TP53	None	GSE59176	GSE59176.MCF7.TP53.MA0106.3.pwm.bed	1	491
1	1594	SOX10	0.346764912753607	1.11305436546123	9	572	523	1553	1553	883	31	6943	26618	SOX10 501MEL SOX10	501MEL	NA	SOX10	None	GSE61965	GSE61965.501MEL.SOX10.MA0442.2.pwm.bed	1	2181
1	1871	TP53	0.339267016022079	1.09537593000444	10	573	535	1531	1531	880	35	6942	26614	TP53 SAOS2 TP53	SAOS2	NA	TP53	None	GSE51268	GSE51268.SAOS2.TP53.MA0106.3.pwm.bed	1	324
1	147	ATF4	0.322333180187797	1.03736795349193	23	574	571	1326	1326	824	85	6929	26564	ATF4 HEPG2 ATF4	HEPG2	NA	ATF4	None	ENCSR669LCD	ENCSR669LCD.HEPG2.ATF4.MA0833.1.pwm.bed	1	1094
1	1389	PDX1	0.321833218390363	1.00739055398286	201	575	588	488	588	550	765	6751	25884	PDX1 ISLET PDX1	ISLET	NA	PDX1	None	ERP001456	ERP001456.ISLET.PDX1.MA0132.2.pwm.bed	1	18849
1	919	HNF4A	0.307413240943369	1.00366837721712	233	576	590	380	590	515	890	6719	25759	HNF4A HEPG2 HNF4A	HEPG2	NA	HNF4A	None	ENCSR000EEU	ENCSR000EEU.HEPG2.HNF4A.MA0114.3.pwm.bed	1	14194
1	1598	SOX2	0.305627841648386	1.013486632842	46	577	585	1137	1137	766	174	6906	26475	SOX2 ESC SOX2	ESC	NA	SOX2	None	GSE18292	GSE18292.ESC.SOX2.MA0143.3.pwm.bed	1	6487
1	716	FOXA1	0.303856976146378	1.00113263725143	768	578	593	65	593	412	2941	6184	23708	FOXA1 LIVER FOXA1	LIVER	NA	FOXA1	None	ERP002306	ERP002306.LIVER.FOXA1.MA0148.3.pwm.bed	1	22585
1	216	CLOCK	0.300038287721895	1.91664103833484	1	579	188	1757	1757	841	2	6951	26647	CLOCK U2OS CLOCK	U2OS	NA	CLOCK	dmso	GSE74439	GSE74439.U2OS_dmso.CLOCK.MA0819.1.pwm.bed	1	9
1	535	ERG	0.300038287721895	1.91664103833484	1	579	188	1757	1757	841	2	6951	26647	ERG VCAP ERG	VCAP	NA	ERG	jq1	GSE55062	GSE55062.VCAP_jq1.ERG.MA0474.2.pwm.bed	1	17
1	1850	TP53	0.300038287721895	1.91664103833484	1	579	188	1757	1757	841	2	6951	26647	TP53 BC3 TP53	BC3	NA	TP53	tpa 24h	ERP014035	ERP014035.BC3_tpa_24h.TP53.MA0106.3.pwm.bed	1	44
1	1855	TP53	0.300038287721895	1.91664103833484	1	579	188	1757	1757	841	2	6951	26647	TP53 U2OS TP53	U2OS	NA	TP53	actd ps46	GSE21939	GSE21939.U2OS_actd_ps46.TP53.MA0106.3.pwm.bed	1	24
1	59	AR	0.299619522981308	1.00101836016324	452	583	594	135	594	437	1731	6500	24918	AR PROSTATE AR	PROSTATE	NA	AR	cancer	GSE56288	GSE56288.PROSTATE_cancer.AR.MA0007.3.pwm.bed	1	41605
1	1703	STAT3	0.288525895899596	1.00150780611119	87	584	592	900	900	692	333	6865	26316	STAT3 HELA STAT3	HELA	NA	STAT3	s3	ENCSR000EDC	ENCSR000EDC.HELA_s3.STAT3.MA0144.2.pwm.bed	1	5440
1	121	ARNT	0.285126263030936	1.00708106173278	31	585	589	1244	1244	806	118	6921	26531	ARNT 786O ARNT	786O	NA	ARNT	hif2a	GSE67237	GSE67237.786O_hif2a.ARNT.MA0004.1.pwm.bed	1	1924
1	1854	TP53	0.277004817646097	1.09529360168631	4	586	536	1662	1662	928	14	6948	26635	TP53 U2OS TP53	U2OS	NA	TP53	actd ps15	GSE21939	GSE21939.U2OS_actd_ps15.TP53.MA0106.3.pwm.bed	1	353
1	1342	NR3C1	0.273669556569656	0.996365213487429	287	587	596	271	596	485	1104	6665	25545	NR3C1 U2OS NR3C1	U2OS	NA	NR3C1	shhic5	GSE65847	GSE65847.U2OS_shhic5.NR3C1.MA0113.3.pwm.bed	1	42197
1	177	CDX2	0.267568651750111	1.00255776059904	17	588	591	1410	1410	863	65	6935	26584	CDX2 COLO320 CDX2	COLO320	NA	CDX2	None	GSE30026	GSE30026.COLO320.CDX2.MA0465.1.pwm.bed	1	11494
1	838	GATA2	0.257081841588349	0.991371348720229	164	589	599	621	621	603	634	6788	26015	GATA2 K562 GATA2	K562	NA	GATA2	None	ENCSR000DKA	ENCSR000DKA.K562.GATA2.MA0036.3.pwm.bed	1	19253
1	704	FOXA1	0.250271067442155	0.995536862801176	1666	590	597	15	597	401	6408	5286	20241	FOXA1 HEPG2 FOXA1	HEPG2	NA	FOXA1	None	ENCSR000BLE	ENCSR000BLE.HEPG2.FOXA1.MA0148.3.pwm.bed	1	63536
1	938	HSF1	0.249942055389648	0.98485919437473	37	591	603	1196	1196	797	144	6915	26505	HSF1 BPE HSF1	BPE	NA	HSF1	heat	GSE38901	GSE38901.BPE_heat.HSF1.MA0486.2.pwm.bed	1	2693
1	865	GATA3	0.248727546144741	0.985663446350109	18	592	602	1391	1391	862	70	6934	26579	GATA3 JURKAT GATA3	JURKAT	NA	GATA3	None	GSE29180	GSE29180.JURKAT.GATA3.MA0037.3.pwm.bed	1	2997
1	1402	POU5F1	0.247359584724033	0.984176939280351	19	593	604	1378	1378	858	74	6933	26575	POU5F1 ESC POU5F1	ESC	NA	POU5F1	h1	ENCSR000BMU	ENCSR000BMU.ESC_h1.POU5F1.MA1115.1.pwm.bed	1	2139
1	1388	PBX3	0.242529005307376	0.991076935675285	417	594	600	157	600	450	1612	6535	25037	PBX3 SKNSH PBX3	SKNSH	NA	PBX3	None	ENCSR000BVE	ENCSR000BVE.SKNSH.PBX3.MA1114.1.pwm.bed	1	43644
1	983	IRF4	0.242272090400285	0.979546635836751	23	595	607	1326	1326	843	90	6929	26559	IRF4 OCILY3 IRF4	OCILY3	NA	IRF4	shctr	GSE56857	GSE56857.OCILY3_shctr.IRF4.MA1419.1.pwm.bed	1	4332
1	1089	LEF1	0.241636393239969	1	6	596	595	1613	1613	935	23	6946	26626	LEF1 ESC LEF1	ESC	NA	LEF1	wnt3a	GSE64758	GSE64758.ESC_wnt3a.LEF1.MA0768.1.pwm.bed	1	456
1	1849	TP53	0.24059388404497	1.02222291296693	4	597	582	1662	1662	947	15	6948	26634	TP53 BC3 TP53	BC3	NA	TP53	nut	ERP014035	ERP014035.BC3_nut.TP53.MA0106.3.pwm.bed	1	438
1	1727	TAL1	0.239658040395639	0.982866987511822	10	598	605	1531	1531	911	39	6942	26610	TAL1 JURKAT TAL1	JURKAT	NA	TAL1	None	GSE29180	GSE29180.JURKAT.TAL1.MA0091.1.pwm.bed	1	1669
1	56	AR	0.239499935486828	0.992051734153904	648	599	598	77	599	425	2502	6304	24147	AR LHSAR AR	LHSAR	NA	AR	lacz	GSE56288	GSE56288.LHSAR_lacz.AR.MA0007.3.pwm.bed	1	84270
1	489	EHF	0.238428973765902	1.04546477645885	3	600	566	1690	1690	952	11	6949	26638	EHF CALU3 EHF	CALU3	NA	EHF	None	GSE63398	GSE63398.CALU3.EHF.MA0598.2.pwm.bed	1	80
1	1417	PPARG	0.238428973765902	1.04546477645885	3	600	566	1690	1690	952	11	6949	26638	PPARG MACROPHAGE PPARG	MACROPHAGE	NA	PPARG	None	ERP008801	ERP008801.MACROPHAGE.PPARG.MA0066.1.pwm.bed	1	245
1	1578	SMAD3	0.238428973765902	1.04546477645885	3	600	566	1690	1690	952	11	6949	26638	SMAD3 LX2 SMAD3	LX2	NA	SMAD3	tgfb1	GSE38103	GSE38103.LX2_tgfb1.SMAD3.MA0795.1.pwm.bed	1	168
1	1869	TP53	0.235894747208167	0.981835834832268	93	603	606	874	874	694	363	6859	26286	TP53 U2OS TP53	U2OS	NA	TP53	nut	GSE46641	GSE46641.U2OS_nut.TP53.MA0106.3.pwm.bed	1	9020
1	1051	JUND	0.233672939934674	0.972551816993464	17	604	612	1410	1410	875	67	6935	26582	JUND GM12878 JUND	GM12878	NA	JUND	None	ENCSR000EYV	ENCSR000EYV.GM12878.JUND.MA0491.1.pwm.bed	1	3197
1	204	CEBPB	0.232822805202959	0.990033221031289	504	605	601	110	605	439	1950	6448	24699	CEBPB LS180 CEBPB	LS180	NA	CEBPB	125	GSE31939	GSE31939.LS180_125.CEBPB.MA0466.2.pwm.bed	1	97328
1	1268	NFE2L2	0.230230888723545	0.977909725628924	74	606	609	960	960	725	290	6878	26359	NFE2L2 A549 NFE2L2	A549	NA	NFE2L2	None	ENCSR584GHV	ENCSR584GHV.A549.NFE2L2.MA0150.2.pwm.bed	1	8224
1	840	GATA2	0.219999658037072	0.979038018381388	139	607	608	697	697	637	544	6813	26105	GATA2 K562 GATA2	K562	NA	GATA2	None	ENCSR000EWG	ENCSR000EWG.K562.GATA2.MA0036.3.pwm.bed	1	15376
1	1065	JUND	0.219114265499571	0.958223681833969	14	608	631	1461	1461	900	56	6938	26593	JUND HFOB JUND	HFOB	NA	JUND	diff	GSE82295	GSE82295.HFOB_diff.JUND.MA0491.1.pwm.bed	1	629
1	880	GATA3	0.218700641976657	1.27779139931346	1	609	451	1757	1757	939	3	6951	26646	GATA3 CD4 GATA3	CD4	NA	GATA3	th1	GSE72266	GSE72266.CD4_th1.GATA3.MA0037.3.pwm.bed	1	65
1	888	GATA6	0.218700641976657	1.27779139931346	1	609	451	1757	1757	939	3	6951	26646	GATA6 CACO2 GATA6	CACO2	NA	GATA6	diff	GSE23436	GSE23436.CACO2_diff.GATA6.MA1104.1.pwm.bed	1	254
1	1147	MEF2C	0.218700641976657	1.27779139931346	1	609	451	1757	1757	939	3	6951	26646	MEF2C HUVEC MEF2C	HUVEC	NA	MEF2C	None	GSE32644	GSE32644.HUVEC.MEF2C.MA0497.1.pwm.bed	1	46
1	184	CEBPA	0.218112580570558	0.958259880904718	8	612	630	1572	1572	938	32	6944	26617	CEBPA KASUMI1 CEBPA	KASUMI1	NA	CEBPA	sictr	GSE60130	GSE60130.KASUMI1_sictr.CEBPA.MA0102.3.pwm.bed	1	732
1	1412	POU5F1	0.210546433137269	0.966216246670659	59	613	615	1055	1055	761	234	6893	26415	POU5F1 BJ POU5F1	BJ	NA	POU5F1	induced	GSE36570	GSE36570.BJ_induced.POU5F1.MA1115.1.pwm.bed	1	13454
1	872	GATA3	0.208886046888055	0.958283978445738	4	614	629	1662	1662	968	16	6948	26633	GATA3 MCF7 GATA3	MCF7	NA	GATA3	None	GSE60270	GSE60270.MCF7.GATA3.MA0037.3.pwm.bed	1	201
1	446	CUX1	0.201489194332209	0.971407309582862	125	615	613	762	762	663	493	6827	26156	CUX1 MCF7 CUX1	MCF7	NA	CUX1	None	ENCSR017CEO	ENCSR017CEO.MCF7.CUX1.MA0754.1.pwm.bed	1	9131
1	925	HNF4A	0.194308876354606	0.952589052225651	44	616	636	1154	1154	802	177	6908	26472	HNF4A GP5D HNF4A	GP5D	NA	HNF4A	sirad21	GSE51234	GSE51234.GP5D_sirad21.HNF4A.MA0114.3.pwm.bed	1	1998
1	1310	NR2F2	0.192958099238114	0.952914751978195	47	617	635	1133	1133	795	189	6905	26460	NR2F2 WI38VA13 NR2F2	WI38VA13	NA	NR2F2	None	GSE46237	GSE46237.WI38VA13.NR2F2.MA1111.1.pwm.bed	1	3009
1	152	BACH1	0.191154976514944	0.953286344267654	51	618	633	1107	1107	786	205	6901	26444	BACH1 A549 BACH1	A549	NA	BACH1	None	ENCSR043EHG	ENCSR043EHG.A549.BACH1.MA0591.1.pwm.bed	1	4256
1	66	AR	0.190642553336619	0.958296016683255	2	619	626	1719	1719	988	8	6950	26641	AR VCAP AR	VCAP	NA	AR	etoh24h	GSE58428	GSE58428.VCAP_etoh24h.AR.MA0007.3.pwm.bed	1	244
1	448	CUX1	0.190642553336619	0.958296016683255	2	619	626	1719	1719	988	8	6950	26641	CUX1 K562 CUX1	K562	NA	CUX1	None	ENCSR178NTX	ENCSR178NTX.K562.CUX1.MA0754.1.pwm.bed	1	360
1	1666	SREBF1	0.190642553336619	0.958296016683255	2	619	626	1719	1719	988	8	6950	26641	SREBF1 HEPG2 SREBF1	HEPG2	NA	SREBF1	None	ENCSR000EZP	ENCSR000EZP.HEPG2.SREBF1.MA0829.1.pwm.bed	1	40
1	1058	JUND	0.187855268622187	0.925142932058963	14	622	649	1461	1461	911	58	6938	26591	JUND GP5D JUND	GP5D	NA	JUND	sirad21	GSE51234	GSE51234.GP5D_sirad21.JUND.MA0492.1.pwm.bed	1	311
1	542	ESR1	0.187630209018265	0.97036214967956	171	623	614	597	623	611	675	6781	25974	ESR1 ISHIKAWA ESR1	ISHIKAWA	NA	ESR1	None	ENCSR000BIY	ENCSR000BIY.ISHIKAWA.ESR1.MA0112.3.pwm.bed	1	13555
1	996	JUN	0.187569803015444	0.957858172337926	74	624	632	960	960	739	296	6878	26353	JUN K562 JUN	K562	NA	JUN	None	ENCSR000EGH	ENCSR000EGH.K562.JUN.MA0488.1.pwm.bed	1	3899
1	1753	TCF12	0.181253114742608	0.901896035708373	4	625	659	1662	1662	982	17	6948	26632	TCF12 HEPG2 TCF12	HEPG2	NA	TCF12	None	ENCSR000BJG	ENCSR000BJG.HEPG2.TCF12.MA0521.1.pwm.bed	1	230
1	1008	JUN	0.171540756609484	0.946870134668956	65	626	640	1009	1009	758	263	6887	26386	JUN A549 JUN	A549	NA	JUN	None	ENCSR996DUT	ENCSR996DUT.A549.JUN.MA0488.1.pwm.bed	1	2080
1	918	HNF4A	0.171053671627641	0.975914769700933	411	627	610	158	627	465	1612	6541	25037	HNF4A HEPG2 HNF4A	HEPG2	NA	HNF4A	None	ENCSR000BLF	ENCSR000BLF.HEPG2.HNF4A.MA0114.3.pwm.bed	1	36240
1	1398	POU2F2	0.170553300177694	0.884508217315507	6	628	666	1613	1613	969	26	6946	26623	POU2F2 BJAB POU2F2	BJAB	NA	POU2F2	bira t223a	GSE79480	GSE79480.BJAB_bira_t223a.POU2F2.MA0507.1.pwm.bed	1	541
1	931	HNF4G	0.169966262765456	0.973232321817042	331	629	611	220	629	487	1302	6621	25347	HNF4G HEPG2 HNF4G	HEPG2	NA	HNF4G	None	ENCSR000BNJ	ENCSR000BNJ.HEPG2.HNF4G.MA0484.1.pwm.bed	1	24198
1	547	ESR1	0.169768665635368	0.923815427907314	27	630	650	1288	1288	856	112	6925	26537	ESR1 T47D ESR1	T47D	NA	ESR1	None	ENCSR000BLL	ENCSR000BLL.T47D.ESR1.MA0112.3.pwm.bed	1	1295
1	665	ETV6	0.163529582789355	0.958302033171509	1	631	618	1757	1757	1000	4	6951	26645	ETV6 GM12878 ETV6	GM12878	NA	ETV6	None	ENCSR597VGC	ENCSR597VGC.GM12878.ETV6.MA0645.1.pwm.bed	1	70
1	1078	KLF5	0.163529582789355	0.958302033171509	1	631	618	1757	1757	1000	4	6951	26645	KLF5 GP5D KLF5	GP5D	NA	KLF5	sirad21	GSE51234	GSE51234.GP5D_sirad21.KLF5.MA0599.1.pwm.bed	1	37
1	1539	RUNX1	0.163529582789355	0.958302033171509	1	631	618	1757	1757	1000	4	6951	26645	RUNX1 VCAP RUNX1	VCAP	NA	RUNX1	dht24h	GSE58428	GSE58428.VCAP_dht24h.RUNX1.MA0002.2.pwm.bed	1	79
1	1870	TP53	0.163529582789355	0.958302033171509	1	631	618	1757	1757	1000	4	6951	26645	TP53 MCF7 TP53	MCF7	NA	TP53	nut	GSE47041	GSE47041.MCF7_nut.TP53.MA0106.3.pwm.bed	1	51
1	1940	VDR	0.163529582789355	0.958302033171509	1	631	618	1757	1757	1000	4	6951	26645	VDR LS180 VDR	LS180	NA	VDR	125	GSE31939	GSE31939.LS180_125.VDR.MA0693.2.pwm.bed	1	86
1	1946	VDR	0.163529582789355	0.958302033171509	1	631	618	1757	1757	1000	4	6951	26645	VDR THP1 VDR	THP1	NA	VDR	None	GSE53041	GSE53041.THP1.VDR.MA0693.2.pwm.bed	1	16
1	1947	VDR	0.163529582789355	0.958302033171509	1	631	618	1757	1757	1000	4	6951	26645	VDR THP1 VDR	THP1	NA	VDR	cal	GSE53041	GSE53041.THP1_cal.VDR.MA0693.2.pwm.bed	1	168
1	1986	ZEB1	0.163529582789355	0.958302033171509	1	631	618	1757	1757	1000	4	6951	26645	ZEB1 PDAC ZEB1	PDAC	NA	ZEB1	None	GSE64557	GSE64557.PDAC.ZEB1.MA0103.3.pwm.bed	1	16
1	885	GATA4	0.158796638293782	0.910573671160839	24	639	654	1314	1314	869	101	6928	26548	GATA4 KATOIII GATA4	KATOIII	NA	GATA4	None	GSE51705	GSE51705.KATOIII.GATA4.MA0482.1.pwm.bed	1	769
1	88	AR	0.156643098802869	0.86544935280688	7	640	680	1594	1594	971	31	6945	26618	AR LNCAP AR	LNCAP	NA	AR	shfoxa1 phfrpmifcs	GSE69043	GSE69043.LNCAP_shfoxa1_phfrpmifcs.AR.MA0007.3.pwm.bed	1	551
1	844	GATA2	0.156235685746962	0.851803332144792	2	641	684	1719	1719	1010	9	6950	26640	GATA2 ME1 GATA2	ME1	NA	GATA2	None	GSE46044	GSE46044.ME1.GATA2.MA0036.3.pwm.bed	1	95
1	944	HSF1	0.151525396692858	0.909230298486159	28	642	655	1280	1280	859	118	6924	26531	HSF1 HME1 HSF1	HME1	NA	HSF1	heat	GSE38901	GSE38901.HME1_heat.HSF1.MA0486.2.pwm.bed	1	2387
1	1052	JUND	0.149873384022099	0.884358389894196	15	643	667	1444	1444	918	65	6937	26584	JUND GM12878 JUND	GM12878	NA	JUND	None	ENCSR000EYV	ENCSR000EYV.GM12878.JUND.MA0492.1.pwm.bed	1	3462
1	881	GATA3	0.148470450559867	0.899318587955311	23	644	660	1326	1326	877	98	6929	26551	GATA3 CD4 GATA3	CD4	NA	GATA3	th2	GSE72266	GSE72266.CD4_th2.GATA3.MA0037.3.pwm.bed	1	2882
1	148	ATF4	0.144832619713638	0.851675296230015	8	645	685	1572	1572	967	36	6944	26613	ATF4 HMSC ATF4	HMSC	NA	ATF4	None	GSE68864	GSE68864.HMSC.ATF4.MA0833.1.pwm.bed	1	462
1	1465	RELA	0.144106312781248	0.938262996788255	85	646	643	909	909	733	347	6867	26302	RELA IMR90 RELA	IMR90	NA	RELA	tnf	GSE43070	GSE43070.IMR90_tnf.RELA.MA0107.1.pwm.bed	1	8110
1	212	CEBPG	0.14156065795527	0.927278262523393	61	647	648	1040	1040	778	252	6891	26397	CEBPG MCF7 CEBPG	MCF7	NA	CEBPG	None	ENCSR094ZCF	ENCSR094ZCF.MCF7.CEBPG.MA0838.1.pwm.bed	1	4288
1	1334	NR3C1	0.14149486524735	0.948620993272574	137	648	638	704	704	663	553	6815	26096	NR3C1 HELAB2 NR3C1	HELAB2	NA	NR3C1	p65kd ta tnfa	GSE24518	GSE24518.HELAB2_p65kd_ta_tnfa.NR3C1.MA0113.3.pwm.bed	1	7999
1	58	AR	0.140531489703268	0.965230850898215	337	649	616	212	649	492	1336	6615	25313	AR PROSTATE AR	PROSTATE	NA	AR	None	GSE56288	GSE56288.PROSTATE.AR.MA0007.3.pwm.bed	1	24500
1	1381	PAX6	0.135452747223613	0.917969043763192	52	650	653	1094	1094	799	217	6900	26432	PAX6 RETINAL PAX6	RETINAL	NA	PAX6	pigment	GSE60024	GSE60024.RETINAL_pigment.PAX6.MA0069.1.pwm.bed	1	3452
1	575	ESR1	0.1303710995031	0.828626956436257	8	651	699	1572	1572	974	37	6944	26612	ESR1 NCIH3396 ESR1	NCIH3396	NA	ESR1	etoh	GSE32349	GSE32349.NCIH3396_etoh.ESR1.MA0112.3.pwm.bed	1	327
1	1293	NR1H3	0.128295630828929	0.766598319543597	2	652	741	1719	1719	1040	10	6950	26639	NR1H3 SGBS NR1H3	SGBS	NA	NR1H3	None	GSE41629	GSE41629.SGBS.NR1H3.MA0494.1.pwm.bed	1	380
1	1256	NEUROD1	0.127237874734394	0.798463146214732	5	653	720	1644	1644	1010	24	6947	26625	NEUROD1 NCIH524 NEUROD1	NCIH524	NA	NEUROD1	None	GSE69394	GSE69394.NCIH524.NEUROD1.MA1109.1.pwm.bed	1	1864
1	1028	JUND	0.126351448737969	0.96313590115234	386	654	617	168	654	480	1533	6566	25116	JUND A549 JUND	A549	NA	JUND	None	ENCSR000BRF	ENCSR000BRF.A549.JUND.MA0492.1.pwm.bed	1	14522
1	1372	ONECUT1	0.125290314828847	0.947670666993602	179	655	639	553	655	616	723	6773	25926	ONECUT1 LIVER ONECUT1	LIVER	NA	ONECUT1	None	ERP002306	ERP002306.LIVER.ONECUT1.MA0679.1.pwm.bed	1	25355
1	1330	NR3C1	0.124268046752445	0.766631889430223	1	656	740	1757	1757	1050	5	6951	26644	NR3C1 HELAB2 NR3C1	HELAB2	NA	NR3C1	dmso	GSE24518	GSE24518.HELAB2_dmso.NR3C1.MA0113.3.pwm.bed	1	14
1	1737	TAL1	0.123185292057494	0.93351535123637	108	657	644	825	825	709	443	6844	26206	TAL1 PROES TAL1	PROES	NA	TAL1	None	GSE59087	GSE59087.PROES.TAL1.MA0091.1.pwm.bed	1	21136
1	1057	JUND	0.120256551403708	0.851504237428723	16	658	686	1428	1428	924	72	6936	26577	JUND GP5D JUND	GP5D	NA	JUND	sirad21	GSE51234	GSE51234.GP5D_sirad21.JUND.MA0491.1.pwm.bed	1	467
1	1455	RELA	0.11839734221981	0.905344136322085	52	659	657	1094	1094	803	220	6900	26429	RELA HELAB2 RELA	HELAB2	NA	RELA	grkd ta tnfa	GSE24518	GSE24518.HELAB2_grkd_ta_tnfa.RELA.MA0107.1.pwm.bed	1	3240
1	802	FOXP1	0.111571742659751	0.766497552033828	5	660	742	1644	1644	1020	25	6947	26624	FOXP1 LNCAP FOXP1	LNCAP	NA	FOXP1	None	GSE62492	GSE62492.LNCAP.FOXP1.MA0481.2.pwm.bed	1	1005
1	1464	RELA	0.111571742659751	0.766497552033828	5	660	742	1644	1644	1020	25	6947	26624	RELA IMR90 RELA	IMR90	NA	RELA	None	GSE43070	GSE43070.IMR90.RELA.MA0107.1.pwm.bed	1	438
1	1047	JUND	0.109215745293422	0.95311337951998	306	662	634	246	662	514	1228	6646	25421	JUND K562 JUND	K562	NA	JUND	None	ENCSR000EGN	ENCSR000EGN.K562.JUND.MA0491.1.pwm.bed	1	25991
1	940	HSF1	0.107660155131126	0.870647119263694	30	663	674	1258	1258	865	132	6922	26517	HSF1 BREAST HSF1	BREAST	NA	HSF1	tumor	GSE38901	GSE38901.BREAST_tumor.HSF1.MA0486.2.pwm.bed	1	2114
1	1345	NR3C1	0.100785049719586	0.806680399169119	12	664	714	1496	1496	958	57	6940	26592	NR3C1 NALM6 NR3C1	NALM6	NA	NR3C1	casp1	GSE67046	GSE67046.NALM6_casp1.NR3C1.MA0113.3.pwm.bed	1	1691
1	1333	NR3C1	0.0992065225553643	0.783808867991422	9	665	729	1553	1553	982	44	6943	26605	NR3C1 HELAB2 NR3C1	HELAB2	NA	NR3C1	p65kd dmso	GSE24518	GSE24518.HELAB2_p65kd_dmso.NR3C1.MA0113.3.pwm.bed	1	546
1	688	FOS	0.0989191462401927	0.868237800683024	34	666	677	1224	1224	856	150	6918	26499	FOS MV411 FOS	MV411	NA	FOS	None	GSE64862	GSE64862.MV411.FOS.MA0476.1.pwm.bed	1	4356
1	192	CEBPB	0.0980376366573305	0.950968281967451	337	667	637	212	667	505	1355	6615	25294	CEBPB A549 CEBPB	A549	NA	CEBPB	None	ENCSR000BUB	ENCSR000BUB.A549.CEBPB.MA0466.2.pwm.bed	1	33826
1	1604	SOX2	0.0974260152249795	0.795270734875428	11	668	721	1508	1508	966	53	6941	26596	SOX2 RENVM SOX2	RENVM	NA	SOX2	shsox2	GSE49404	GSE49404.RENVM_shsox2.SOX2.MA0143.3.pwm.bed	1	1102
1	937	HSF1	0.0932749602605523	0.741712870664411	6	669	758	1613	1613	1010	31	6946	26618	HSF1 MCF7 HSF1	MCF7	NA	HSF1	None	ENCSR062HDL	ENCSR062HDL.MCF7.HSF1.MA0486.2.pwm.bed	1	298
1	1332	NR3C1	0.0932749602605523	0.741712870664411	6	669	758	1613	1613	1010	31	6946	26618	NR3C1 HELAB2 NR3C1	HELAB2	NA	NR3C1	grkd ta tnfa	GSE24518	GSE24518.HELAB2_grkd_ta_tnfa.NR3C1.MA0113.3.pwm.bed	1	370
1	1140	MEF2A	0.0895422155059254	0.871331359522459	43	671	673	1160	1160	835	189	6909	26460	MEF2A SKNSH MEF2A	SKNSH	NA	MEF2A	None	ENCSR000BVC	ENCSR000BVC.SKNSH.MEF2A.MA0052.3.pwm.bed	1	4994
1	1397	POU2F2	0.0880030439766137	0.696798231309408	4	672	781	1662	1662	1040	22	6948	26627	POU2F2 BJAB POU2F2	BJAB	NA	POU2F2	bira	GSE79480	GSE79480.BJAB_bira.POU2F2.MA0507.1.pwm.bed	1	461
1	762	FOXA1	0.0869458383167905	0.790611206136506	13	673	724	1481	1481	959	63	6939	26586	FOXA1 LNCAP FOXA1	LNCAP	NA	FOXA1	etoh	GSE69043	GSE69043.LNCAP_etoh.FOXA1.MA0148.3.pwm.bed	1	559
1	1484	RELA	0.0861057524065936	0.918713323823184	133	674	652	722	722	683	554	6819	26095	RELA LNCAP RELA	LNCAP	NA	RELA	sictr tnfa	GSE83860	GSE83860.LNCAP_sictr_tnfa.RELA.MA0107.1.pwm.bed	1	8680
1	1075	KLF4	0.0843791549053249	0.874279081278099	50	675	670	1112	1112	819	219	6902	26430	KLF4 PDAC KLF4	PDAC	NA	KLF4	None	GSE64557	GSE64557.PDAC.KLF4.MA0039.3.pwm.bed	1	2321
1	841	GATA2	0.0840132050025147	0.929314286538348	189	676	646	524	676	615	778	6763	25871	GATA2 SHSY5Y GATA2	SHSY5Y	NA	GATA2	None	ENCSR000EYB	ENCSR000EYB.SHSY5Y.GATA2.MA0036.3.pwm.bed	1	26772
1	1457	RELA	0.0827061728217529	0.804044285620762	17	677	718	1410	1410	935	81	6935	26568	RELA HELAB2 RELA	HELAB2	NA	RELA	p65kd ta tnfa	GSE24518	GSE24518.HELAB2_p65kd_ta_tnfa.RELA.MA0107.1.pwm.bed	1	1052
1	193	CEBPB	0.0776167282426043	0.946217973069499	391	678	641	165	678	495	1579	6561	25070	CEBPB A549 CEBPB	A549	NA	CEBPB	None	ENCSR000DYI	ENCSR000DYI.A549.CEBPB.MA0466.2.pwm.bed	1	76113
1	565	ESR1	0.073918799361903	0.547564709372431	1	679	880	1757	1757	1110	7	6951	26642	ESR1 BREAST ESR1	BREAST	NA	ESR1	glyc	ERP002305	ERP002305.BREAST_glyc.ESR1.MA0112.3.pwm.bed	1	47
1	1148	MEF2C	0.073918799361903	0.547564709372431	1	679	880	1757	1757	1110	7	6951	26642	MEF2C HUVEC MEF2C	HUVEC	NA	MEF2C	statin	GSE32644	GSE32644.HUVEC_statin.MEF2C.MA0497.1.pwm.bed	1	65
1	1222	MYC	0.073918799361903	0.547564709372431	1	679	880	1757	1757	1110	7	6951	26642	MYC LOVO MYC	LOVO	NA	MYC	phasem	GSE51290	GSE51290.LOVO_phasem.MYC.MA0147.3.pwm.bed	1	27
1	1755	TCF12	0.0717675530406632	0.928428920295431	228	682	647	395	682	575	939	6724	25710	TCF12 SKNSH TCF12	SKNSH	NA	TCF12	None	ENCSR000BSL	ENCSR000BSL.SKNSH.TCF12.MA0521.1.pwm.bed	1	31601
1	1888	TP53	0.0714733711181443	0.589634453730269	2	683	850	1719	1719	1080	13	6950	26636	TP53 HCT166 TP53	HCT166	NA	TP53	ir	GSE60267	GSE60267.HCT166_ir.TP53.MA0106.3.pwm.bed	1	331
1	1066	JUND	0.0649556803696798	0.718387171405671	9	684	769	1553	1553	1000	48	6943	26601	JUND HFOB JUND	HFOB	NA	JUND	diff	GSE82295	GSE82295.HFOB_diff.JUND.MA0492.1.pwm.bed	1	495
1	209	CEBPB	0.0640755270733941	0.933214422755512	306	685	645	246	685	525	1253	6646	25396	CEBPB HFOB CEBPB	HFOB	NA	CEBPB	diff	GSE82295	GSE82295.HFOB_diff.CEBPB.MA0466.2.pwm.bed	1	49219
1	1344	NR3C1	0.0620425959303951	0.842330095986893	44	686	693	1154	1154	844	200	6908	26449	NR3C1 NALM6 NR3C1	NALM6	NA	NR3C1	None	GSE67046	GSE67046.NALM6.NR3C1.MA0113.3.pwm.bed	1	6355
1	789	FOXJ2	0.0605568386572759	0.781682874312737	20	687	733	1355	1355	925	98	6932	26551	FOXJ2 K562 FOXJ2	K562	NA	FOXJ2	None	ENCSR847LBF	ENCSR847LBF.K562.FOXJ2.MA0614.1.pwm.bed	1	607
1	449	DUX4	0.0595656997161892	0.766093612272996	17	688	744	1410	1410	947	85	6935	26564	DUX4 HEK293 DUX4	HEK293	NA	DUX4	None	GSE75791	GSE75791.HEK293.DUX4.MA0468.1.pwm.bed	1	8053
1	1665	SREBF1	0.0588508810622014	0.547499651504326	2	689	883	1719	1719	1100	14	6950	26635	SREBF1 HEPG2 SREBF1	HEPG2	NA	SREBF1	None	ENCSR000EZP	ENCSR000EZP.HEPG2.SREBF1.MA0595.1.pwm.bed	1	65
1	1982	ZBTB7A	0.0588508810622014	0.547499651504326	2	689	883	1719	1719	1100	14	6950	26635	ZBTB7A ISHIKAWA ZBTB7A	ISHIKAWA	NA	ZBTB7A	None	ENCSR000BSZ	ENCSR000BSZ.ISHIKAWA.ZBTB7A.MA0750.2.pwm.bed	1	105
1	1403	POU5F1	0.0585251526270961	0.813089732345047	31	691	708	1244	1244	881	146	6921	26503	POU5F1 ESC POU5F1	ESC	NA	POU5F1	None	ENCSR264RJX	ENCSR264RJX.ESC.POU5F1.MA1115.1.pwm.bed	1	4869
1	1943	VDR	0.0576150132898189	0.868739283779159	74	692	675	960	960	776	326	6878	26323	VDR LX2 VDR	LX2	NA	VDR	calcipotriol tgfb1	GSE38103	GSE38103.LX2_calcipotriol_tgfb1.VDR.MA0693.2.pwm.bed	1	4711
1	1575	SMAD3	0.0575547176394886	0.479104537771906	1	693	937	1757	1757	1130	8	6951	26641	SMAD3 BGO3 SMAD3	BGO3	NA	SMAD3	diff 2h	GSE36578	GSE36578.BGO3_diff_2h.SMAD3.MA0795.1.pwm.bed	1	64
1	1576	SMAD3	0.0575547176394886	0.479104537771906	1	693	937	1757	1757	1130	8	6951	26641	SMAD3 BGO3 SMAD3	BGO3	NA	SMAD3	diff 48h	GSE36578	GSE36578.BGO3_diff_48h.SMAD3.MA0795.1.pwm.bed	1	138
1	1257	NFATC1	0.0522780834542633	0.75761361834278	18	695	749	1391	1391	945	91	6934	26558	NFATC1 GM12878 NFATC1	GM12878	NA	NFATC1	None	ENCSR000BQL	ENCSR000BQL.GM12878.NFATC1.MA0624.1.pwm.bed	1	4160
1	948	HSF1	0.0498376264131556	0.721703404472208	13	696	767	1481	1481	981	69	6939	26580	HSF1 MCF7 HSF1	MCF7	NA	HSF1	None	GSE38901	GSE38901.MCF7.HSF1.MA0486.2.pwm.bed	1	524
1	1942	VDR	0.0493925652012485	0.638583405543468	6	697	815	1613	1613	1040	36	6946	26613	VDR LX2 VDR	LX2	NA	VDR	calcipotriol	GSE38103	GSE38103.LX2_calcipotriol.VDR.MA0693.2.pwm.bed	1	369
1	1602	SOX2	0.0477508889021704	0.867734960494413	88	698	678	894	894	757	388	6864	26261	SOX2 TT SOX2	TT	NA	SOX2	None	GSE46837	GSE46837.TT.SOX2.MA0143.3.pwm.bed	1	4183
1	797	FOXP1	0.045001409824747	0.425838489441049	1	699	1000	1757	1757	1150	9	6951	26640	FOXP1 SUDHL4 FOXP1	SUDHL4	NA	FOXP1	None	ERP010999	ERP010999.SUDHL4.FOXP1.MA0481.2.pwm.bed	1	148
1	1088	LEF1	0.045001409824747	0.425838489441049	1	699	1000	1757	1757	1150	9	6951	26640	LEF1 ESC LEF1	ESC	NA	LEF1	None	GSE64758	GSE64758.ESC.LEF1.MA0768.1.pwm.bed	1	125
1	1469	RELA	0.045001409824747	0.425838489441049	1	699	1000	1757	1757	1150	9	6951	26640	RELA HUVEC RELA	HUVEC	NA	RELA	None	GSE53998	GSE53998.HUVEC.RELA.MA0107.1.pwm.bed	1	50
1	45	AR	0.0398794021676743	0.479029640948442	2	702	939	1719	1719	1120	16	6950	26633	AR MCF7 AR	MCF7	NA	AR	None	GSE48930	GSE48930.MCF7.AR.MA0007.3.pwm.bed	1	241
1	118	ARNT	0.0398794021676743	0.479029640948442	2	702	939	1719	1719	1120	16	6950	26633	ARNT MCF7 ARNT	MCF7	NA	ARNT	None	GSE41820	GSE41820.MCF7.ARNT.MA0004.1.pwm.bed	1	813
1	941	HSF1	0.0392027738193831	0.780819015425565	31	704	734	1244	1244	894	152	6921	26497	HSF1 BT20 HSF1	BT20	NA	HSF1	None	GSE38901	GSE38901.BT20.HSF1.MA0486.2.pwm.bed	1	2113
1	1100	MAFG	0.0379234329196965	0.892606266914544	174	705	662	576	705	648	745	6778	25904	MAFG K562 MAFG	K562	NA	MAFG	None	ENCSR818DQV	ENCSR818DQV.K562.MAFG.MA0659.1.pwm.bed	1	40378
1	1091	MAF	0.0361676892405288	0.765722107192693	28	706	745	1280	1280	910	140	6924	26509	MAF KERATINOCYTE MAF	KERATINOCYTE	NA	MAF	epidermal prolif	GSE52953	GSE52953.KERATINOCYTE_epidermal_prolif.MAF.MA0501.1.pwm.bed	1	2186
1	1615	SP1	0.0359787862934126	0.887429021057536	163	707	664	625	707	665	702	6789	25947	SP1 HEPG2 SP1	HEPG2	NA	SP1	None	ENCSR000BJX	ENCSR000BJX.HEPG2.SP1.MA0079.3.pwm.bed	1	8782
1	1486	RELA	0.0354575803663397	0.753707219620028	25	708	751	1304	1304	921	127	6927	26522	RELA LNCAP RELA	LNCAP	NA	RELA	tnfa	GSE83860	GSE83860.LNCAP_tnfa.RELA.MA0107.1.pwm.bed	1	1868
1	1103	MAFK	0.0354315056230466	0.861915784077981	103	709	681	846	846	745	457	6849	26192	MAFK HELA MAFK	HELA	NA	MAFK	s3	ENCSR000ECK	ENCSR000ECK.HELA_s3.MAFK.MA0496.2.pwm.bed	1	13653
1	164	BCL6	0.0352974958186866	0.383241690333341	1	710	1059	1757	1757	1180	10	6951	26639	BCL6 OCILY7 BCL6	OCILY7	NA	BCL6	None	GSE44420	GSE44420.OCILY7.BCL6.MA0463.1.pwm.bed	1	53
1	1410	POU5F1	0.0335459460970127	0.704302991954926	16	711	777	1428	1428	972	87	6936	26562	POU5F1 NCCIT POU5F1	NCCIT	NA	POU5F1	None	GSE36134	GSE36134.NCCIT.POU5F1.MA1115.1.pwm.bed	1	2752
1	1220	MYC	0.0334848174661618	0.625426524115103	8	712	824	1572	1572	1040	49	6944	26600	MYC GP5D MYC	GP5D	NA	MYC	None	GSE51234	GSE51234.GP5D.MYC.MA0147.3.pwm.bed	1	308
1	846	GATA2	0.0316614781167957	0.741042003970379	24	713	760	1314	1314	929	124	6928	26525	GATA2 TSU1621MT GATA2	TSU1621MT	NA	GATA2	None	GSE60477	GSE60477.TSU1621MT.GATA2.MA0036.3.pwm.bed	1	4612
1	175	CDX2	0.031616768289262	0.866267634636162	121	714	679	776	776	723	534	6831	26115	CDX2 CACO2 CDX2	CACO2	NA	CDX2	diff	GSE23436	GSE23436.CACO2_diff.CDX2.MA0465.1.pwm.bed	1	6895
1	955	HSF1	0.0312423346266792	0.666095267290609	12	715	799	1496	1496	1000	69	6940	26580	HSF1 MCF7 HSF1	MCF7	NA	HSF1	None	GSE45852	GSE45852.MCF7.HSF1.MA0486.2.pwm.bed	1	546
1	1285	NKX3-1	0.0302738177413818	0.859851101598999	112	716	682	807	807	735	498	6840	26151	NKX3-1 ISLET NKX3-1	ISLET	NA	NKX3-1	None	ERP004003	ERP004003.ISLET.NKX3-1.MA0124.2.pwm.bed	1	11373
1	1728	TAL1	0.0296500748079846	0.612895779037043	8	717	835	1572	1572	1040	50	6944	26599	TAL1 CCRFCEM TAL1	CCRFCEM	NA	TAL1	None	GSE33850	GSE33850.CCRFCEM.TAL1.MA0091.1.pwm.bed	1	1503
1	1503	REST	0.0282970888797912	0.818841105199303	64	718	704	1016	1016	813	299	6888	26350	REST MCF7 REST	MCF7	NA	REST	None	ENCSR000BSP	ENCSR000BSP.MCF7.REST.MA0138.2.pwm.bed	1	8510
1	1144	MEF2B	0.0277529311190346	0.348389642524283	1	719	1110	1757	1757	1200	11	6951	26638	MEF2B OCILY7 MEF2B	OCILY7	NA	MEF2B	None	GSE69558	GSE69558.OCILY7.MEF2B.MA0660.1.pwm.bed	1	302
1	1482	RELA	0.0277529311190346	0.348389642524283	1	719	1110	1757	1757	1200	11	6951	26638	RELA HDF RELA	HDF	NA	RELA	nutlin	GSE77225	GSE77225.HDF_nutlin.RELA.MA0107.1.pwm.bed	1	243
1	946	HSF1	0.0269779874934902	0.425755831985429	2	721	1003	1719	1719	1150	18	6950	26631	HSF1 HT29 HSF1	HT29	NA	HSF1	None	GSE38901	GSE38901.HT29.HSF1.MA0486.2.pwm.bed	1	125
1	1400	POU3F2	0.0260588665636624	0.627887176687908	10	722	823	1531	1531	1030	61	6942	26588	POU3F2 HNPC POU3F2	HNPC	NA	POU3F2	undif	GSE74814	GSE74814.HNPC_undif.POU3F2.MA0787.1.pwm.bed	1	2640
1	947	HSF1	0.0249422386908572	0.739180061411744	28	723	761	1280	1280	921	145	6924	26504	HSF1 MCF10A HSF1	MCF10A	NA	HSF1	heat	GSE38901	GSE38901.MCF10A_heat.HSF1.MA0486.2.pwm.bed	1	3316
1	930	HNF4A	0.0247166936024169	0.713785706417966	22	724	770	1338	1338	944	118	6930	26531	HNF4A HCT166 HNF4A	HCT166	NA	HNF4A	tcf4 dox	GSE62890	GSE62890.HCT166_tcf4_dox.HNF4A.MA0114.3.pwm.bed	1	1692
1	1097	MAFF	0.0244752248308142	0.85030972151838	111	725	687	809	809	740	499	6841	26150	MAFF K562 MAFF	K562	NA	MAFF	None	ENCSR000EGI	ENCSR000EGI.K562.MAFF.MA0495.2.pwm.bed	1	22841
1	1985	ZEB1	0.0233024904350916	0.858680315917409	131	726	683	730	730	713	583	6821	26066	ZEB1 HEPG2 ZEB1	HEPG2	NA	ZEB1	None	ENCSR000BVN	ENCSR000BVN.HEPG2.ZEB1.MA0103.3.pwm.bed	1	5528
1	1143	MEF2B	0.0227619616099192	0.570499504736057	7	727	862	1594	1594	1060	47	6945	26602	MEF2B KARPAS422 MEF2B	KARPAS422	NA	MEF2B	None	GSE69558	GSE69558.KARPAS422.MEF2B.MA0660.1.pwm.bed	1	1633
1	921	HNF4A	0.0223624567139358	0.906146683400083	345	728	656	203	728	529	1452	6607	25197	HNF4A LIVER HNF4A	LIVER	NA	HNF4A	None	ERP002306	ERP002306.LIVER.HNF4A.MA0114.3.pwm.bed	1	32048
1	950	HSF1	0.022347853308738	0.646531311726716	13	729	810	1481	1481	1010	77	6939	26572	HSF1 NCIH441 HSF1	NCIH441	NA	HSF1	None	GSE38901	GSE38901.NCIH441.HSF1.MA0486.2.pwm.bed	1	891
1	37	AR	0.021861472295582	0.319346138460627	1	730	1180	1757	1757	1220	12	6951	26637	AR DU145 AR	DU145	NA	AR	foxa1 high	GSE47987	GSE47987.DU145_foxa1_high.AR.MA0007.3.pwm.bed	1	317
1	1221	MYC	0.021861472295582	0.319346138460627	1	730	1180	1757	1757	1220	12	6951	26637	MYC GP5D MYC	GP5D	NA	MYC	sirad21	GSE51234	GSE51234.GP5D_sirad21.MYC.MA0147.3.pwm.bed	1	33
1	1676	SREBF2	0.021861472295582	0.319346138460627	1	730	1180	1757	1757	1220	12	6951	26637	SREBF2 HEPG2 SREBF2	HEPG2	NA	SREBF2	None	ENCSR000EZO	ENCSR000EZO.HEPG2.SREBF2.MA0828.1.pwm.bed	1	54
1	180	CEBPA	0.0213675741078105	0.899176562107355	301	733	661	251	733	548	1277	6651	25372	CEBPA HEPG2 CEBPA	HEPG2	NA	CEBPA	None	ERP000209	ERP000209.HEPG2.CEBPA.MA0102.3.pwm.bed	1	32606
1	1754	TCF12	0.020704527621194	0.607909838013527	10	734	840	1531	1531	1040	63	6942	26586	TCF12 A549 TCF12	A549	NA	TCF12	None	ENCSR000BQQ	ENCSR000BQQ.A549.TCF12.MA0521.1.pwm.bed	1	702
1	939	HSF1	0.0206087133332718	0.619503614229808	11	735	831	1508	1508	1020	68	6941	26581	HSF1 BPLER HSF1	BPLER	NA	HSF1	None	GSE38901	GSE38901.BPLER.HSF1.MA0486.2.pwm.bed	1	785
1	1837	TFAP4	0.0203352125217692	0.875524825119386	191	736	669	515	736	640	833	6761	25816	TFAP4 LNCAP TFAP4	LNCAP	NA	TFAP4	None	GSE28857	GSE28857.LNCAP.TFAP4.MA0691.1.pwm.bed	1	8085
1	943	HSF1	0.0189492073917554	0.478879783339523	4	737	941	1662	1662	1110	32	6948	26617	HSF1 HCT15 HSF1	HCT15	NA	HSF1	None	GSE38901	GSE38901.HCT15.HSF1.MA0486.2.pwm.bed	1	244
1	1479	RELA	0.0186634952320611	0.683617651568401	20	738	789	1355	1355	961	112	6932	26537	RELA SGBS RELA	SGBS	NA	RELA	None	GSE64233	GSE64233.SGBS.RELA.MA0107.1.pwm.bed	1	4421
1	1744	TBP	0.0182057215801748	0.383152908582919	2	739	1060	1719	1719	1170	20	6950	26629	TBP K562 TBP	K562	NA	TBP	None	ENCSR000EHA	ENCSR000EHA.K562.TBP.MA0108.2.pwm.bed	1	126
1	1734	TAL1	0.0176387656198887	0.84204413855743	119	740	694	784	784	739	540	6833	26109	TAL1 CD34 TAL1	CD34	NA	TAL1	None	GSE52924	GSE52924.CD34.TAL1.MA0091.1.pwm.bed	1	18459
1	1948	VDR	0.0166389563795975	0.522326879291139	6	741	902	1613	1613	1090	44	6946	26605	VDR LNCAP VDR	LNCAP	NA	VDR	None	GSE64656	GSE64656.LNCAP.VDR.MA0693.2.pwm.bed	1	350
1	635	ESR2	0.0164492812550075	0.69592327801473	24	742	782	1314	1314	946	132	6928	26517	ESR2 MCF7 ESR2	MCF7	NA	ESR2	c412 e2	GSE48096	GSE48096.MCF7_c412_e2.ESR2.MA0258.2.pwm.bed	1	1188
1	1314	NR3C1	0.0138884943788215	0.747682031134077	43	743	754	1160	1160	886	220	6909	26429	NR3C1 A549 NR3C1	A549	NA	NR3C1	None	ENCSR000BHE	ENCSR000BHE.A549.NR3C1.MA0113.3.pwm.bed	1	1973
1	70	AR	0.0136192343397654	0.273706032168141	1	744	1309	1757	1757	1270	14	6951	26635	AR C42B AR	C42B	NA	AR	etoh shctr	GSE61268	GSE61268.C42B_etoh_shctr.AR.MA0007.3.pwm.bed	1	104
1	1639	SPI1	0.0136192343397654	0.273706032168141	1	744	1309	1757	1757	1270	14	6951	26635	SPI1 OCILY3 SPI1	OCILY3	NA	SPI1	shspib	GSE56857	GSE56857.OCILY3_shspib.SPI1.MA0080.4.pwm.bed	1	407
1	1784	TCF7L2	0.0136192343397654	0.273706032168141	1	744	1309	1757	1757	1270	14	6951	26635	TCF7L2 MDAMB453 TCF7L2	MDAMB453	NA	TCF7L2	dht	GSE45201	GSE45201.MDAMB453_dht.TCF7L2.MA0523.1.pwm.bed	1	44
1	848	GATA2	0.0136112005946355	0.722719746925796	34	747	766	1224	1224	912	180	6918	26469	GATA2 CD34 GATA2	CD34	NA	GATA2	dmso	GSE60792	GSE60792.CD34_dmso.GATA2.MA0036.3.pwm.bed	1	4308
1	527	ERG	0.0135804683968047	0.410455644559372	3	748	1021	1690	1690	1150	28	6949	26621	ERG RWPE1 ERG	RWPE1	NA	ERG	flag	GSE29808	GSE29808.RWPE1_flag.ERG.MA0474.2.pwm.bed	1	140
1	1693	STAT1	0.0135804683968047	0.410455644559372	3	748	1021	1690	1690	1150	28	6949	26621	STAT1 K562 STAT1	K562	NA	STAT1	None	ENCSR000FAV	ENCSR000FAV.K562.STAT1.MA0137.3.pwm.bed	1	278
1	1852	TP53	0.0125353878447204	0.830401378502771	120	750	698	779	779	742	552	6832	26097	TP53 SAOS2 TP53	SAOS2	NA	TP53	None	GSE15780	GSE15780.SAOS2.TP53.MA0106.3.pwm.bed	1	13158
1	188	CEBPB	0.0122108348315812	0.537490872367942	8	751	893	1572	1572	1070	57	6944	26592	CEBPB GM12878 CEBPB	GM12878	NA	CEBPB	None	ENCSR000BRX	ENCSR000BRX.GM12878.CEBPB.MA0466.2.pwm.bed	1	1612
1	203	CEBPB	0.012120147023833	0.903889277415343	459	752	658	130	752	513	1933	6493	24716	CEBPB LS180 CEBPB	LS180	NA	CEBPB	None	GSE31939	GSE31939.LS180.CEBPB.MA0466.2.pwm.bed	1	78015
1	1262	NFE2	0.0120709437548485	0.868274291209052	221	753	676	420	753	616	971	6731	25678	NFE2 K562 NFE2	K562	NA	NFE2	None	ENCSR000FCC	ENCSR000FCC.K562.NFE2.MA0841.1.pwm.bed	1	29157
1	1859	TP53	0.0116251069544665	0.515549980520505	7	754	906	1594	1594	1080	52	6945	26597	TP53 IMR90 TP53	IMR90	NA	TP53	None	GSE31558	GSE31558.IMR90.TP53.MA0106.3.pwm.bed	1	511
1	1722	TAL1	0.0112981519392419	0.769824514635858	60	755	738	1046	1046	846	298	6892	26351	TAL1 K562 TAL1	K562	NA	TAL1	None	ENCSR000EHB	ENCSR000EHB.K562.TAL1.MA0091.1.pwm.bed	1	9088
1	186	CEBPB	0.0112494571845003	0.885281428294057	315	756	665	234	756	552	1356	6637	25293	CEBPB HEPG2 CEBPB	HEPG2	NA	CEBPB	None	ENCSR000BQI	ENCSR000BQI.HEPG2.CEBPB.MA0466.2.pwm.bed	1	24230
1	444	CUX1	0.0107649079022607	0.255449865775217	1	757	1371	1757	1757	1300	15	6951	26634	CUX1 GM12878 CUX1	GM12878	NA	CUX1	None	ENCSR000DYR	ENCSR000DYR.GM12878.CUX1.MA0754.1.pwm.bed	1	118
1	566	ESR1	0.0102990234215337	0.56914827902681	11	758	865	1508	1508	1040	74	6941	26575	ESR1 BREAST ESR1	BREAST	NA	ESR1	mrnahist	ERP002305	ERP002305.BREAST_mrnahist.ESR1.MA0112.3.pwm.bed	1	851
1	961	HSF1	0.010038338806056	0.333140557263188	2	759	1141	1719	1719	1210	23	6950	26626	HSF1 HCT166 HSF1	HCT166	NA	HSF1	kofbxw7 heat	GSE57398	GSE57398.HCT166_kofbxw7_heat.HSF1.MA0486.2.pwm.bed	1	165
1	155	BACH1	0.0100176075518861	0.756466398982298	55	760	750	1078	1078	863	278	6897	26371	BACH1 K562 BACH1	K562	NA	BACH1	None	ENCSR740NPG	ENCSR740NPG.K562.BACH1.MA0591.1.pwm.bed	1	4887
1	1101	MAFK	0.00950302415258311	0.383064101055888	3	761	1061	1690	1690	1170	30	6949	26619	MAFK GM12878 MAFK	GM12878	NA	MAFK	None	ENCSR000DYV	ENCSR000DYV.GM12878.MAFK.MA0496.2.pwm.bed	1	1547
1	162	BCL6	0.00851459629842127	0.239475657546623	1	762	1414	1757	1757	1310	16	6951	26633	BCL6 OCILY1 BCL6	OCILY1	NA	BCL6	None	GSE29282	GSE29282.OCILY1.BCL6.MA0463.1.pwm.bed	1	222
1	915	HMBOX1	0.00851459629842127	0.239475657546623	1	762	1414	1757	1757	1310	16	6951	26633	HMBOX1 WI38VA13 HMBOX1	WI38VA13	NA	HMBOX1	None	GSE46237	GSE46237.WI38VA13.HMBOX1.MA0895.1.pwm.bed	1	217
1	741	FOXA1	0.00845098057371844	0.942576132895592	2220	764	642	1	764	469	8856	4732	17793	FOXA1 VCAP FOXA1	VCAP	NA	FOXA1	etoh	GSE56086	GSE56086.VCAP_etoh.FOXA1.MA0148.3.pwm.bed	1	124752
1	1716	STAT5A	0.0081894990527121	0.720285230818732	42	765	768	1167	1167	900	223	6910	26426	STAT5A K562 STAT5A	K562	NA	STAT5A	None	ENCSR000BRR	ENCSR000BRR.K562.STAT5A.MA0519.1.pwm.bed	1	5591
1	1607	SOX2	0.00810067964608	0.554129924779604	11	766	874	1508	1508	1050	76	6941	26573	SOX2 IPSC SOX2	IPSC	NA	SOX2	inhi	GSE67282	GSE67282.IPSC_inhi.SOX2.MA0143.3.pwm.bed	1	1500
1	738	FOXA1	0.00768071136776085	0.791882531812766	91	767	722	885	885	791	439	6861	26210	FOXA1 DU145 FOXA1	DU145	NA	FOXA1	foxa1 arq6540x	GSE47987	GSE47987.DU145_foxa1_arq6540x.FOXA1.MA0148.3.pwm.bed	1	17750
1	929	HNF4A	0.00758188857139801	0.647123178610012	23	768	809	1326	1326	968	136	6929	26513	HNF4A HCT166 HNF4A	HCT166	NA	HNF4A	tcf4	GSE62890	GSE62890.HCT166_tcf4.HNF4A.MA0114.3.pwm.bed	1	1881
1	473	E2F7	0.00751633927016762	0.582502223996771	14	769	854	1461	1461	1030	92	6938	26557	E2F7 IMR90 E2F7	IMR90	NA	E2F7	quies	GSE40343	GSE40343.IMR90_quies.E2F7.MA0758.1.pwm.bed	1	632
1	1638	SPI1	0.00708201004361749	0.403161417783231	4	770	1034	1662	1662	1160	38	6948	26611	SPI1 OCILY3 SPI1	OCILY3	NA	SPI1	shctr	GSE56857	GSE56857.OCILY3_shctr.SPI1.MA0080.4.pwm.bed	1	1815
1	1783	TCF7L2	0.00694189831495881	0.531745560717756	10	771	895	1531	1531	1070	72	6942	26577	TCF7L2 MDAMB453 TCF7L2	MDAMB453	NA	TCF7L2	None	GSE45201	GSE45201.MDAMB453.TCF7L2.MA0523.1.pwm.bed	1	645
1	1390	PDX1	0.00647316436741092	0.849094758614728	210	772	688	465	772	642	943	6742	25706	PDX1 ISLET PDX1	ISLET	NA	PDX1	None	ERP004003	ERP004003.ISLET.PDX1.MA0132.2.pwm.bed	1	20820
1	5	AR	0.0056388411486563	0.742111618315004	60	773	757	1046	1046	859	309	6892	26340	AR MDAMB453 AR	MDAMB453	NA	AR	shfoxa1	ERP003272	ERP003272.MDAMB453_shfoxa1.AR.MA0007.3.pwm.bed	1	7781
1	1742	TBP	0.00549738732644599	0.294669250367944	2	774	1238	1719	1719	1240	26	6950	26623	TBP HELA TBP	HELA	NA	TBP	s3	ENCSR000EDD	ENCSR000EDD.HELA_s3.TBP.MA0108.2.pwm.bed	1	152
1	115	ARID3A	0.00533479495845416	0.212851843449419	1	775	1487	1757	1757	1340	18	6951	26631	ARID3A K562 ARID3A	K562	NA	ARID3A	None	ENCSR000EFY	ENCSR000EFY.K562.ARID3A.MA0151.1.pwm.bed	1	161
1	1611	SOX6	0.00530408433162169	0.819570732386053	148	776	702	675	776	718	689	6804	25960	SOX6 K562 SOX6	K562	NA	SOX6	None	ENCSR788RSW	ENCSR788RSW.K562.SOX6.MA0515.1.pwm.bed	1	16760
1	954	HSF1	0.0052533846874102	0.552878586544975	13	777	876	1481	1481	1040	90	6939	26559	HSF1 ZR751 HSF1	ZR751	NA	HSF1	None	GSE38901	GSE38901.ZR751.HSF1.MA0486.2.pwm.bed	1	779
1	1941	VDR	0.00520142062402248	0.416242221956741	5	778	1014	1644	1644	1150	46	6947	26603	VDR LX2 VDR	LX2	NA	VDR	None	GSE38103	GSE38103.LX2.VDR.MA0693.2.pwm.bed	1	563
1	1713	STAT3	0.00505150827147942	0.382975267739987	4	779	1062	1662	1662	1170	40	6948	26609	STAT3 U2932 STAT3	U2932	NA	STAT3	None	GSE50723	GSE50723.U2932.STAT3.MA0144.2.pwm.bed	1	353
1	638	ESRRA	0.00484831865551857	0.698180029335205	42	780	779	1167	1167	909	230	6910	26419	ESRRA A549 ESRRA	A549	NA	ESRRA	None	ENCSR473SUA	ENCSR473SUA.A549.ESRRA.MA0592.2.pwm.bed	1	2478
1	545	ESR1	0.00461818824836474	0.791082272779109	109	781	723	821	821	775	526	6843	26123	ESR1 ISHIKAWA ESR1	ISHIKAWA	NA	ESR1	None	ENCSR000BKL	ENCSR000BKL.ISHIKAWA.ESR1.MA0112.3.pwm.bed	1	9157
1	737	FOXA1	0.00438326006930066	0.789551040396512	109	782	726	821	821	776	527	6843	26122	FOXA1 DU145 FOXA1	DU145	NA	FOXA1	foxa1 arc562s	GSE47987	GSE47987.DU145_foxa1_arc562s.FOXA1.MA0148.3.pwm.bed	1	21882
1	1092	MAF	0.0042589657632881	0.373620698401543	4	783	1071	1662	1662	1170	41	6948	26608	MAF CD4 MAF	CD4	NA	MAF	th1	GSE72266	GSE72266.CD4_th1.MAF.MA0501.1.pwm.bed	1	504
1	1950	XBP1	0.00411842838582703	0.471199671838296	8	784	950	1572	1572	1100	65	6944	26584	XBP1 MDAMB231 XBP1	MDAMB231	NA	XBP1	hypo gludep	GSE49952	GSE49952.MDAMB231_hypo_gludep.XBP1.MA0844.1.pwm.bed	1	2225
1	1600	SOX2	0.00396964628751542	0.591032584662634	19	785	848	1378	1378	1000	123	6933	26526	SOX2 ESC SOX2	ESC	NA	SOX2	h9	GSE46837	GSE46837.ESC_h9.SOX2.MA0143.3.pwm.bed	1	1751
1	1261	NFE2	0.00386801103838846	0.644842901522538	29	786	812	1267	1267	955	172	6923	26477	NFE2 K562 NFE2	K562	NA	NFE2	None	ENCSR000FAF	ENCSR000FAF.K562.NFE2.MA0841.1.pwm.bed	1	3830
1	506	ELF5	0.00381839032315806	0.328280775084215	3	787	1155	1690	1690	1210	35	6949	26614	ELF5 T47D ELF5	T47D	NA	ELF5	elf5 48h	GSE31216	GSE31216.T47D_elf5_48h.ELF5.MA0136.2.pwm.bed	1	156
1	1726	TAL1	0.00378046702207374	0.625020877936642	25	788	825	1304	1304	972	153	6927	26496	TAL1 CHRF28811 TAL1	CHRF28811	NA	TAL1	None	ERP008568	ERP008568.CHRF28811.TAL1.MA0091.1.pwm.bed	1	5710
1	1083	KLF5	0.00353987846850222	0.657233026780351	33	789	806	1233	1233	943	192	6919	26457	KLF5 YCC3 KLF5	YCC3	NA	KLF5	None	GSE51705	GSE51705.YCC3.KLF5.MA0599.1.pwm.bed	1	1244
1	1274	NFIC	0.00339778514967392	0.846274444347071	252	790	689	329	790	603	1134	6700	25515	NFIC ISHIKAWA NFIC	ISHIKAWA	NA	NFIC	None	ENCSR000BUT	ENCSR000BUT.ISHIKAWA.NFIC.MA0161.2.pwm.bed	1	18665
1	828	GATA1	0.0033704631073827	0.735478790404156	67	791	762	1000	1000	851	348	6885	26301	GATA1 K562 GATA1	K562	NA	GATA1	None	ENCSR000EWM	ENCSR000EWM.K562.GATA1.MA0035.3.pwm.bed	1	6586
1	114	ARID3A	0.00330384177542724	0.790588372726202	121	792	725	776	792	764	584	6831	26065	ARID3A HEPG2 ARID3A	HEPG2	NA	ARID3A	None	ENCSR000EDP	ENCSR000EDP.HEPG2.ARID3A.MA0151.1.pwm.bed	1	6191
1	1265	NFE2L1	0.00325485616260638	0.417674525349108	6	793	1009	1613	1613	1140	55	6946	26594	NFE2L1 K562 NFE2L1	K562	NA	NFE2L1	None	ENCSR632SHZ	ENCSR632SHZ.K562.NFE2L1.MA0089.1.pwm.bed	1	1650
1	1270	NFE2L2	0.00320548279367522	0.390714820813954	5	794	1050	1644	1644	1160	49	6947	26600	NFE2L2 A375 NFE2L2	A375	NA	NFE2L2	dmso	GSE57431	GSE57431.A375_dmso.NFE2L2.MA0150.2.pwm.bed	1	352
1	1569	SMAD2	0.00318765428741957	0.490733433615501	10	795	926	1531	1531	1080	78	6942	26571	SMAD2 ESC SMAD2	ESC	NA	SMAD2	None	GSE29422	GSE29422.ESC.SMAD2.MA0513.1.pwm.bed	1	809
1	987	JUN	0.00311758461795175	0.616910092611771	25	796	833	1304	1304	978	155	6927	26494	JUN ESC JUN	ESC	NA	JUN	h1	ENCSR000ECA	ENCSR000ECA.ESC_h1.JUN.MA0489.1.pwm.bed	1	1154
1	804	FOXP1	0.00299060184207175	0.264157313468604	2	797	1347	1719	1719	1290	29	6950	26620	FOXP1 PROGENITOR FOXP1	PROGENITOR	NA	FOXP1	neural	GSE62718	GSE62718.PROGENITOR_neural.FOXP1.MA0481.2.pwm.bed	1	916
1	847	GATA2	0.00296128896946974	0.780097141354521	111	798	735	809	809	781	543	6841	26106	GATA2 CD34 GATA2	CD34	NA	GATA2	acy957	GSE60792	GSE60792.CD34_acy957.GATA2.MA0036.3.pwm.bed	1	17095
1	962	HSF1	0.00292539559213929	0.705656930455013	53	799	773	1085	1085	886	287	6899	26362	HSF1 U2OS HSF1	U2OS	NA	HSF1	heat	GSE60984	GSE60984.U2OS_heat.HSF1.MA0486.2.pwm.bed	1	6824
1	796	FOXO1	0.00262393398890899	0.872504497778527	426	800	671	152	800	541	1855	6526	24794	FOXO1 ESC FOXO1	ESC	NA	FOXO1	h1	GSE69542	GSE69542.ESC_h1.FOXO1.MA0480.1.pwm.bed	1	26899
1	1732	TAL1	0.00256271243727208	0.564456726275593	18	801	870	1391	1391	1020	122	6934	26527	TAL1 ERYTHROID TAL1	ERYTHROID	NA	TAL1	None	GSE42390	GSE42390.ERYTHROID.TAL1.MA0091.1.pwm.bed	1	3252
1	995	JUN	0.00237014855573382	0.834788963314341	237	802	696	369	802	622	1081	6715	25568	JUN K562 JUN	K562	NA	JUN	None	ENCSR000EFS	ENCSR000EFS.K562.JUN.MA0489.1.pwm.bed	1	15955
1	196	CEBPB	0.00226018307787168	0.872184156903852	443	803	672	144	803	540	1929	6509	24720	CEBPB HEPG2 CEBPB	HEPG2	NA	CEBPB	None	ENCSR000EEE	ENCSR000EEE.HEPG2.CEBPB.MA0466.2.pwm.bed	1	104302
1	897	GFI1B	0.00224037418382033	0.459313604296248	9	804	960	1553	1553	1110	75	6943	26574	GFI1B CD34 GFI1B	CD34	NA	GFI1B	None	GSE52924	GSE52924.CD34.GFI1B.MA0483.1.pwm.bed	1	1918
1	1428	PRDM1	0.00222319071102857	0.622966962423639	29	805	827	1267	1267	966	178	6923	26471	PRDM1 HELA PRDM1	HELA	NA	PRDM1	s3	ENCSR000ECY	ENCSR000ECY.HELA_s3.PRDM1.MA0508.2.pwm.bed	1	3313
1	1093	MAF	0.00210155905888469	0.17412599586698	1	806	1550	1757	1757	1370	22	6951	26627	MAF CD4 MAF	CD4	NA	MAF	th2	GSE72266	GSE72266.CD4_th2.MAF.MA0501.1.pwm.bed	1	141
1	181	CEBPA	0.00195297468901019	0.842793517231427	282	807	691	278	807	592	1273	6670	25376	CEBPA LIVER CEBPA	LIVER	NA	CEBPA	None	ERP002306	ERP002306.LIVER.CEBPA.MA0102.3.pwm.bed	1	24799
1	835	GATA1	0.00187355293684165	0.876276668890795	506	808	668	109	808	528	2191	6446	24458	GATA1 CD34 GATA1	CD34	NA	GATA1	None	GSE52924	GSE52924.CD34.GATA1.MA0035.3.pwm.bed	1	115668
1	1394	POU2F1	0.00165561089969549	0.361173611019432	5	809	1097	1644	1644	1180	53	6947	26596	POU2F1 IMR90 POU2F1	IMR90	NA	POU2F1	tert	GSE38303	GSE38303.IMR90_tert.POU2F1.MA0785.1.pwm.bed	1	275
1	1791	TEAD2	0.00150182541603599	0.425259382556325	8	810	1004	1572	1572	1130	72	6944	26577	TEAD2 K562 TEAD2	K562	NA	TEAD2	None	ENCSR635GTR	ENCSR635GTR.K562.TEAD2.MA1121.1.pwm.bed	1	712
1	1492	REST	0.00145866301038494	0.542133222509479	18	811	889	1391	1391	1030	127	6934	26522	REST HEPG2 REST	HEPG2	NA	REST	None	ENCSR000BJL	ENCSR000BJL.HEPG2.REST.MA0138.2.pwm.bed	1	4062
1	1107	MAFK	0.00145047168598673	0.766691685999247	117	812	739	790	812	780	582	6835	26067	MAFK K562 MAFK	K562	NA	MAFK	None	ENCSR000EGX	ENCSR000EGX.K562.MAFK.MA0496.2.pwm.bed	1	17701
1	985	IRF9	0.00137703603640085	0.605832761904566	29	813	843	1267	1267	974	183	6923	26466	IRF9 K562 IRF9	K562	NA	IRF9	None	ENCSR926KTP	ENCSR926KTP.K562.IRF9.MA0653.1.pwm.bed	1	2906
1	742	FOXA1	0.00133304933786379	0.923518018123986	2095	814	651	4	814	490	8484	4857	18165	FOXA1 VCAP FOXA1	VCAP	NA	FOXA1	r1881	GSE56086	GSE56086.VCAP_r1881.FOXA1.MA0148.3.pwm.bed	1	123606
1	1636	SPI1	0.00133014898706621	0.54639082154068	19	815	885	1378	1378	1030	133	6933	26516	SPI1 OCILY10 SPI1	OCILY10	NA	SPI1	None	GSE56857	GSE56857.OCILY10.SPI1.MA0080.4.pwm.bed	1	5696
1	161	BATF	0.00122075496164949	0.518678692060593	16	816	905	1428	1428	1050	118	6936	26531	BATF OCILY3 BATF	OCILY3	NA	BATF	None	GSE56857	GSE56857.OCILY3.BATF.MA0462.1.pwm.bed	1	2003
1	31	AR	0.00114174731507455	0.804913768278357	193	817	717	510	817	681	913	6759	25736	AR MDAMB453 AR	MDAMB453	NA	AR	dht	GSE45201	GSE45201.MDAMB453_dht.AR.MA0007.3.pwm.bed	1	12573
1	129	ASCL1	0.00114098518915073	0.799693722930181	181	818	719	545	818	694	862	6771	25787	ASCL1 NCIH2107 ASCL1	NCIH2107	NA	ASCL1	None	GSE69394	GSE69394.NCIH2107.ASCL1.MA1100.1.pwm.bed	1	16350
1	942	HSF1	0.00110940934988684	0.393993981026896	7	819	1044	1594	1594	1150	68	6945	26581	HSF1 COLON HSF1	COLON	NA	HSF1	tumor	GSE38901	GSE38901.COLON_tumor.HSF1.MA0486.2.pwm.bed	1	804
1	1514	REST	0.00102257986838833	0.273496949537398	3	820	1312	1690	1690	1270	42	6949	26607	REST GP5D REST	GP5D	NA	REST	None	GSE51234	GSE51234.GP5D.REST.MA0138.2.pwm.bed	1	1761
1	986	JUN	0.000929541063450806	0.577888991542598	26	821	857	1294	1294	991	172	6926	26477	JUN ESC JUN	ESC	NA	JUN	h1	ENCSR000ECA	ENCSR000ECA.ESC_h1.JUN.MA0488.1.pwm.bed	1	1211
1	205	CEBPB	0.000837694788385657	0.57452712365755	26	822	859	1294	1294	992	173	6926	26476	CEBPB CD14 CEBPB	CD14	NA	CEBPB	oxldl	GSE66192	GSE66192.CD14_oxldl.CEBPB.MA0466.2.pwm.bed	1	2767
1	1483	RELA	0.000797701270479186	0.747739962184219	111	823	753	809	823	795	566	6841	26083	RELA LNCAP RELA	LNCAP	NA	RELA	dht tnfa	GSE83860	GSE83860.LNCAP_dht_tnfa.RELA.MA0107.1.pwm.bed	1	9064
1	1141	MEF2B	0.000730311557419677	0.300251114107246	4	824	1221	1662	1662	1240	51	6948	26598	MEF2B DB MEF2B	DB	NA	MEF2B	None	GSE69558	GSE69558.DB.MEF2B.MA0660.1.pwm.bed	1	1226
1	953	HSF1	0.000696472940988763	0.26104599292453	3	825	1356	1690	1690	1290	44	6949	26605	HSF1 SW620 HSF1	SW620	NA	HSF1	None	GSE38901	GSE38901.SW620.HSF1.MA0486.2.pwm.bed	1	252
1	1315	NR3C1	0.000695329774581734	0.84626393093544	386	826	690	168	826	561	1731	6566	24918	NR3C1 A549 NR3C1	A549	NA	NR3C1	None	ENCSR000BHF	ENCSR000BHF.A549.NR3C1.MA0113.3.pwm.bed	1	30972
1	1072	KLF4	0.000686582026792659	0.725013397231509	92	827	764	880	880	824	484	6860	26165	KLF4 MCF7 KLF4	MCF7	NA	KLF4	None	GSE41561	GSE41561.MCF7.KLF4.MA0039.3.pwm.bed	1	3497
1	800	FOXP1	0.000685484725578921	0.578492843609499	28	828	855	1280	1280	988	185	6924	26464	FOXP1 ESC FOXP1	ESC	NA	FOXP1	h9	GSE31006	GSE31006.ESC_h9.FOXP1.MA0481.2.pwm.bed	1	766
1	1637	SPI1	0.000596693743813987	0.324372118265999	5	829	1165	1644	1644	1210	59	6947	26590	SPI1 OCILY3 SPI1	OCILY3	NA	SPI1	None	GSE56857	GSE56857.OCILY3.SPI1.MA0080.4.pwm.bed	1	1818
1	739	FOXA1	0.000536421482182681	0.692028887293821	72	830	784	973	973	862	397	6880	26252	FOXA1 DU145 FOXA1	DU145	NA	FOXA1	foxa1 high	GSE47987	GSE47987.DU145_foxa1_high.FOXA1.MA0148.3.pwm.bed	1	16437
1	1653	SPI1	0.000511540402138709	0.433806313448464	11	831	995	1508	1508	1110	97	6941	26552	SPI1 K562 SPI1	K562	NA	SPI1	None	GSE74999	GSE74999.K562.SPI1.MA0080.4.pwm.bed	1	1780
1	963	HSF1	0.000454889747118094	0.638627332803975	48	832	814	1126	1126	924	287	6904	26362	HSF1 U2OS HSF1	U2OS	NA	HSF1	heat 20	GSE60984	GSE60984.U2OS_heat_20.HSF1.MA0486.2.pwm.bed	1	7713
1	956	HSF1	0.00042998373024129	0.361967904756525	7	833	1094	1594	1594	1170	74	6945	26575	HSF1 MCF7 HSF1	MCF7	NA	HSF1	chx 10um	GSE45852	GSE45852.MCF7_chx_10um.HSF1.MA0486.2.pwm.bed	1	406
1	1617	SP1	0.000421627214463424	0.313713721635524	5	834	1199	1644	1644	1230	61	6947	26588	SP1 A549 SP1	A549	NA	SP1	None	ENCSR000BPE	ENCSR000BPE.A549.SP1.MA0079.3.pwm.bed	1	350
1	1795	TEAD4	0.000389097668288634	0.81716161546888	287	835	706	271	835	604	1334	6665	25315	TEAD4 ISHIKAWA TEAD4	ISHIKAWA	NA	TEAD4	None	ENCSR000BSW	ENCSR000BSW.ISHIKAWA.TEAD4.MA0809.1.pwm.bed	1	21019
1	1038	JUND	0.000349600367805738	0.831144456737735	356	836	697	191	836	575	1625	6596	25024	JUND K562 JUND	K562	NA	JUND	None	ENCSR000DJX	ENCSR000DJX.K562.JUND.MA0492.1.pwm.bed	1	33537
1	1715	STAT5A	0.000337799458707062	0.332756399415735	6	837	1143	1613	1613	1200	69	6946	26580	STAT5A GM12878 STAT5A	GM12878	NA	STAT5A	None	ENCSR000BQZ	ENCSR000BQZ.GM12878.STAT5A.MA0519.1.pwm.bed	1	2339
1	214	CLOCK	0.000336034285916013	0.391253736385223	9	838	1048	1553	1553	1150	88	6943	26561	CLOCK U2OS CLOCK	U2OS	NA	CLOCK	None	GSE44236	GSE44236.U2OS.CLOCK.MA0819.1.pwm.bed	1	2511
1	1659	SPIB	0.000303451616854245	0.593786242329436	37	839	847	1196	1196	961	238	6915	26411	SPIB OCILY3 SPIB	OCILY3	NA	SPIB	shctr	GSE56857	GSE56857.OCILY3_shctr.SPIB.MA0081.1.pwm.bed	1	12711
1	883	GATA4	0.000294396128501523	0.606863772365663	41	840	842	1175	1175	952	258	6911	26391	GATA4 HEPG2 GATA4	HEPG2	NA	GATA4	None	ENCSR590CNM	ENCSR590CNM.HEPG2.GATA4.MA0482.1.pwm.bed	1	1934
1	127	ASCL1	0.000280599491425126	0.732155106646165	118	841	763	786	841	797	614	6834	26035	ASCL1 SCLC ASCL1	SCLC	NA	ASCL1	asclp ne	GSE61197	GSE61197.SCLC_asclp_ne.ASCL1.MA1100.1.pwm.bed	1	7349
1	151	BACH1	0.000272576053602712	0.488049637822866	18	842	928	1391	1391	1050	141	6934	26508	BACH1 K562 BACH1	K562	NA	BACH1	None	ENCSR000EGD	ENCSR000EGD.K562.BACH1.MA0591.1.pwm.bed	1	2756
1	197	CEBPB	0.000267203875989225	0.814458270142616	298	843	707	255	843	602	1389	6654	25260	CEBPB HEPG2 CEBPB	HEPG2	NA	CEBPB	None	ENCSR000EEX	ENCSR000EEX.HEPG2.CEBPB.MA0466.2.pwm.bed	1	23296
1	689	FOS	0.000240962053546584	0.323358965078204	6	844	1169	1613	1613	1210	71	6946	26578	FOS MV411 FOS	MV411	NA	FOS	shflt3	GSE64862	GSE64862.MV411_shflt3.FOS.MA0476.1.pwm.bed	1	733
1	1145	MEF2B	0.000224730546845774	0.343354404549038	7	845	1124	1594	1594	1190	78	6945	26571	MEF2B SUDHL4 MEF2B	SUDHL4	NA	MEF2B	None	GSE69558	GSE69558.SUDHL4.MEF2B.MA0660.1.pwm.bed	1	2109
1	1778	TCF7L2	0.000222001929291377	0.561245990563597	31	846	871	1244	1244	987	211	6921	26438	TCF7L2 HELA TCF7L2	HELA	NA	TCF7L2	s3	ENCSR000EVF	ENCSR000EVF.HELA_s3.TCF7L2.MA0523.1.pwm.bed	1	1725
1	1664	SREBF1	0.00021635025619939	0.394313937456325	10	847	1043	1531	1531	1140	97	6942	26552	SREBF1 HEPG2 SREBF1	HEPG2	NA	SREBF1	None	ENCSR000EEO	ENCSR000EEO.HEPG2.SREBF1.MA0829.1.pwm.bed	1	417
1	206	CEBPB	0.000195147984487969	0.765101103171639	176	848	747	565	848	720	875	6776	25774	CEBPB HMSC CEBPB	HMSC	NA	CEBPB	None	GSE68864	GSE68864.HMSC.CEBPB.MA0466.2.pwm.bed	1	21860
1	131	ASCL1	0.00019217918507435	0.783344027516991	216	849	730	443	849	674	1048	6736	25601	ASCL1 NCIH889 ASCL1	NCIH889	NA	ASCL1	None	GSE69394	GSE69394.NCIH889.ASCL1.MA1100.1.pwm.bed	1	22499
1	476	E2F7	0.00017530191788148	0.484159370420981	19	850	934	1378	1378	1050	150	6933	26499	E2F7 IMR90 E2F7	IMR90	NA	E2F7	senes shrb	GSE40343	GSE40343.IMR90_senes_shrb.E2F7.MA0758.1.pwm.bed	1	1019
1	1020	JUNB	0.000162152958478683	0.704811835396148	101	851	774	856	856	827	546	6851	26103	JUNB GM12878 JUNB	GM12878	NA	JUNB	None	ENCSR897MMC	ENCSR897MMC.GM12878.JUNB.MA0490.1.pwm.bed	1	23013
1	157	BACH2	0.000158930523813522	0.521973129806003	25	852	903	1304	1304	1020	183	6927	26466	BACH2 DOHH2 BACH2	DOHH2	NA	BACH2	None	GSE69558	GSE69558.DOHH2.BACH2.MA1101.1.pwm.bed	1	2988
1	208	CEBPB	0.000134632158508494	0.822298320061828	375	853	700	176	853	576	1728	6577	24921	CEBPB HMSC CEBPB	HMSC	NA	CEBPB	dmi low	GSE68864	GSE68864.HMSC_dmi_low.CEBPB.MA0466.2.pwm.bed	1	54777
1	1438	RBPJ	0.000127478335699889	0.468024298667438	18	854	954	1391	1391	1070	147	6934	26502	RBPJ LCL RBPJ	LCL	NA	RBPJ	None	GSE75503	GSE75503.LCL.RBPJ.MA1116.1.pwm.bed	1	3941
1	1470	RELA	0.000113311287533129	0.687371116799107	92	855	787	880	880	841	510	6860	26139	RELA HUVEC RELA	HUVEC	NA	RELA	tnf jq1	GSE53998	GSE53998.HUVEC_tnf_jq1.RELA.MA0107.1.pwm.bed	1	8771
1	890	GATA6	0.000107978005013339	0.633968096605464	60	856	817	1046	1046	906	361	6892	26288	GATA6 PATU8988 GATA6	PATU8988	NA	GATA6	None	GSE47535	GSE47535.PATU8988.GATA6.MA1104.1.pwm.bed	1	3086
1	1817	TFAP2C	0.000105758364928409	0.835098454490277	470	857	695	124	857	559	2129	6482	24520	TFAP2C MCF7 TFAP2C	MCF7	NA	TFAP2C	e2	GSE23852	GSE23852.MCF7_e2.TFAP2C.MA0815.1.pwm.bed	1	27031
1	829	GATA1	0.000101438932943043	0.753513006142588	174	858	752	576	858	729	878	6778	25771	GATA1 ERYTHROBLAST GATA1	ERYTHROBLAST	NA	GATA1	None	ENCSR000EXP	ENCSR000EXP.ERYTHROBLAST.GATA1.MA0035.3.pwm.bed	1	21543
1	1272	NFIC	9.36226596072007e-05	0.645156713944072	67	859	811	1000	1000	890	396	6885	26253	NFIC GM12878 NFIC	GM12878	NA	NFIC	None	ENCSR000BRN	ENCSR000BRN.GM12878.NFIC.MA0161.2.pwm.bed	1	15174
1	1663	SREBF1	9.14586272800218e-05	0.339979807647786	8	860	1127	1572	1572	1190	90	6944	26559	SREBF1 HEPG2 SREBF1	HEPG2	NA	SREBF1	None	ENCSR000EEO	ENCSR000EEO.HEPG2.SREBF1.MA0595.1.pwm.bed	1	375
1	782	FOXA2	9.00787331383999e-05	0.890816199124878	1429	861	663	27	861	517	5998	5523	20651	FOXA2 A549 FOXA2	A549	NA	FOXA2	None	ENCSR000BRE	ENCSR000BRE.A549.FOXA2.MA0047.2.pwm.bed	1	44620
1	549	ESR1	8.9205830874755e-05	0.632197607346216	61	862	819	1040	1040	907	368	6891	26281	ESR1 ISHIKAWA ESR1	ISHIKAWA	NA	ESR1	None	ENCSR000BQR	ENCSR000BQR.ISHIKAWA.ESR1.MA0112.3.pwm.bed	1	5525
1	1485	RELA	8.69404126544899e-05	0.708897240830062	116	863	772	793	863	809	623	6836	26026	RELA LNCAP RELA	LNCAP	NA	RELA	sifoxa1 tnfa	GSE83860	GSE83860.LNCAP_sifoxa1_tnfa.RELA.MA0107.1.pwm.bed	1	12214
1	1746	TBP	8.58115250605887e-05	0.166429229688358	2	864	1566	1719	1719	1380	46	6950	26603	TBP K562 TBP	K562	NA	TBP	None	GSE55306	GSE55306.K562.TBP.MA0108.2.pwm.bed	1	235
1	1329	NR3C1	8.57607084264223e-05	0.610428722506308	52	865	838	1094	1094	932	325	6900	26324	NR3C1 K562 NR3C1	K562	NA	NR3C1	None	ERP007093	ERP007093.K562.NR3C1.MA0113.3.pwm.bed	1	5440
1	160	BATF	8.14690842816612e-05	0.558702038122243	36	866	872	1205	1205	981	246	6916	26403	BATF OCILY10 BATF	OCILY10	NA	BATF	None	GSE56857	GSE56857.OCILY10.BATF.MA0462.1.pwm.bed	1	5404
1	958	HSF1	8.1421667507279e-05	0.106354967467997	1	867	1666	1757	1757	1430	36	6951	26613	HSF1 MO91 HSF1	MO91	NA	HSF1	27a 100um	GSE45852	GSE45852.MO91_27a_100um.HSF1.MA0486.2.pwm.bed	1	116
1	1787	TEAD1	8.04687216112833e-05	0.527406389600597	29	868	900	1267	1267	1010	210	6923	26439	TEAD1 CCLP1 TEAD1	CCLP1	NA	TEAD1	None	GSE62272	GSE62272.CCLP1.TEAD1.MA0090.2.pwm.bed	1	3574
1	207	CEBPB	8.04159368858581e-05	0.80928946562037	343	869	711	205	869	595	1606	6609	25043	CEBPB HMSC CEBPB	HMSC	NA	CEBPB	dmi hi	GSE68864	GSE68864.HMSC_dmi_hi.CEBPB.MA0466.2.pwm.bed	1	52506
1	1682	SRF	7.94547764919314e-05	0.448089871290397	17	870	978	1410	1410	1090	145	6935	26504	SRF ESC SRF	ESC	NA	SRF	h1	ENCSR000BIV	ENCSR000BIV.ESC_h1.SRF.MA0083.3.pwm.bed	1	3010
1	935	HSF1	7.67574448065795e-05	0.382352711407958	11	871	1063	1508	1508	1150	110	6941	26539	HSF1 HEPG2 HSF1	HEPG2	NA	HSF1	None	ENCSR000EET	ENCSR000EET.HEPG2.HSF1.MA0486.2.pwm.bed	1	847
1	1506	REST	7.63467273223934e-05	0.418093860013106	14	872	1007	1461	1461	1110	128	6938	26521	REST PANC1 REST	PANC1	NA	REST	None	ENCSR000BUP	ENCSR000BUP.PANC1.REST.MA0138.2.pwm.bed	1	4122
1	1691	STAT1	7.61537239961794e-05	0.681319309814726	93	873	790	874	874	846	520	6859	26129	STAT1 HELA STAT1	HELA	NA	STAT1	s3	ENCSR000EZK	ENCSR000EZK.HELA_s3.STAT1.MA0137.3.pwm.bed	1	9152
1	211	CEBPD	7.40457242187653e-05	0.671488677894572	86	874	798	906	906	859	488	6866	26161	CEBPD K562 CEBPD	K562	NA	CEBPD	None	ENCSR000BVY	ENCSR000BVY.K562.CEBPD.MA0836.1.pwm.bed	1	10837
1	198	CEBPB	7.34578361495011e-05	0.842405725769461	559	875	692	96	875	554	2506	6393	24143	CEBPB IMR90 CEBPB	IMR90	NA	CEBPB	None	ENCSR000EFM	ENCSR000EFM.IMR90.CEBPB.MA0466.2.pwm.bed	1	133725
1	1667	SREBF1	7.33738959687969e-05	0.599214958357274	49	876	845	1121	1121	947	312	6903	26337	SREBF1 MCF7 SREBF1	MCF7	NA	SREBF1	None	ENCSR197DJH	ENCSR197DJH.MCF7.SREBF1.MA0595.1.pwm.bed	1	3859
1	960	HSF1	6.45558140719509e-05	0.10347664145731	1	877	1673	1757	1757	1440	37	6951	26612	HSF1 MO91 HSF1	MO91	NA	HSF1	chx 10um	GSE45852	GSE45852.MO91_chx_10um.HSF1.MA0486.2.pwm.bed	1	227
1	1640	SPI1	6.41825588633402e-05	0.474758710357189	21	878	945	1352	1352	1060	169	6931	26480	SPI1 DENDRITE SPI1	DENDRITE	NA	SPI1	None	GSE58864	GSE58864.DENDRITE.SPI1.MA0080.4.pwm.bed	1	12241
1	1508	REST	6.0574337023862e-05	0.290527296563502	6	879	1254	1613	1613	1250	79	6946	26570	REST HCT166 REST	HCT166	NA	REST	None	ENCSR000BVI	ENCSR000BVI.HCT166.REST.MA0138.2.pwm.bed	1	2969
1	1697	STAT2	5.08161082047142e-05	0.286885020239906	6	880	1263	1613	1613	1250	80	6946	26569	STAT2 K562 STAT2	K562	NA	STAT2	None	ENCSR000FAT	ENCSR000FAT.K562.STAT2.MA0517.1.pwm.bed	1	548
1	1413	POU5F1	4.67392358667999e-05	0.633752714466865	68	881	818	995	995	898	409	6884	26240	POU5F1 IPSC POU5F1	IPSC	NA	POU5F1	None	GSE56567	GSE56567.IPSC.POU5F1.MA1115.1.pwm.bed	1	9397
1	903	HIF1A	4.63727764410008e-05	0.460308952379	20	882	959	1355	1355	1070	166	6932	26483	HIF1A 786O HIF1A	786O	NA	HIF1A	None	GSE34871	GSE34871.786O.HIF1A.MA1106.1.pwm.bed	1	1267
1	879	GATA3	4.31483106070465e-05	0.545276590267662	36	883	888	1205	1205	992	252	6916	26397	GATA3 THYMOCYTE GATA3	THYMOCYTE	NA	GATA3	None	GSE71751	GSE71751.THYMOCYTE.GATA3.MA0037.3.pwm.bed	1	5438
1	1776	TCF7L2	4.28950693895149e-05	0.622233209497149	63	884	829	1024	1024	912	386	6889	26263	TCF7L2 HEK293 TCF7L2	HEK293	NA	TCF7L2	None	ENCSR000EUY	ENCSR000EUY.HEK293.TCF7L2.MA0523.1.pwm.bed	1	5077
1	1699	STAT3	3.29777900430545e-05	0.757752435917883	215	885	748	448	885	694	1077	6737	25572	STAT3 MCF10A STAT3	MCF10A	NA	STAT3	None	ENCSR000DOQ	ENCSR000DOQ.MCF10A.STAT3.MA0144.2.pwm.bed	1	25178
1	381	CTCF	3.21743880851417e-05	0.0957051541756718	1	886	1688	1757	1757	1440	40	6951	26609	CTCF U937 CTCF	U937	NA	CTCF	None	ERP008568	ERP008568.U937.CTCF.MA0139.1.pwm.bed	1	596
1	158	BACH2	3.07533301147154e-05	0.362494573337366	11	887	1090	1508	1508	1160	116	6941	26533	BACH2 OCILY7 BACH2	OCILY7	NA	BACH2	None	GSE69558	GSE69558.OCILY7.BACH2.MA1101.1.pwm.bed	1	1710
1	1511	REST	2.94707915354289e-05	0.15008463939466	2	888	1598	1719	1719	1400	51	6950	26598	REST NCIH295R REST	NCIH295R	NA	REST	None	GSE49014	GSE49014.NCIH295R.REST.MA0138.2.pwm.bed	1	1618
1	1862	TP53	2.94707915354289e-05	0.15008463939466	2	888	1598	1719	1719	1400	51	6950	26598	TP53 ESC TP53	ESC	NA	TP53	h9	GSE39912	GSE39912.ESC_h9.TP53.MA0106.3.pwm.bed	1	432
1	1512	REST	2.93652821461525e-05	0.191319967793911	3	890	1525	1690	1690	1370	60	6949	26589	REST NCIH295R REST	NCIH295R	NA	REST	sf1	GSE49014	GSE49014.NCIH295R_sf1.REST.MA0138.2.pwm.bed	1	1658
1	1146	MEF2C	2.8653956573206e-05	0.505561335845062	29	891	913	1267	1267	1020	219	6923	26430	MEF2C GM12878 MEF2C	GM12878	NA	MEF2C	None	ENCSR000BNG	ENCSR000BNG.GM12878.MEF2C.MA0497.1.pwm.bed	1	5004
1	1815	TFAP2C	2.73971435658037e-05	0.820389455038984	468	892	701	127	892	573	2155	6484	24494	TFAP2C MCF7 TFAP2C	MCF7	NA	TFAP2C	e2	GSE23852	GSE23852.MCF7_e2.TFAP2C.MA0524.2.pwm.bed	1	27078
1	910	HIF1A	2.71015081402796e-05	0.330863407946481	9	893	1150	1553	1553	1200	104	6943	26545	HIF1A 786O HIF1A	786O	NA	HIF1A	hif2a	GSE67237	GSE67237.786O_hif2a.HIF1A.MA1106.1.pwm.bed	1	963
1	475	E2F7	2.54863977830535e-05	0.503244428148268	29	894	915	1267	1267	1030	220	6923	26429	E2F7 IMR90 E2F7	IMR90	NA	E2F7	senes shctr	GSE40343	GSE40343.IMR90_senes_shctr.E2F7.MA0758.1.pwm.bed	1	1465
1	116	ARID3A	2.37755176866403e-05	0.147192898148242	2	895	1604	1719	1719	1410	52	6950	26597	ARID3A GM12878 ARID3A	GM12878	NA	ARID3A	None	ENCSR725LYT	ENCSR725LYT.GM12878.ARID3A.MA0151.1.pwm.bed	1	285
1	1380	PAX5	2.20235227970734e-05	0.437210608168357	19	896	991	1378	1378	1090	166	6933	26483	PAX5 OCILY7 PAX5	OCILY7	NA	PAX5	None	GSE69558	GSE69558.OCILY7.PAX5.MA0014.3.pwm.bed	1	3182
1	2000	ZNF143	2.07690943861568e-05	0.410270993197889	16	897	1023	1428	1428	1120	149	6936	26500	ZNF143 FLP76 ZNF143	FLP76	NA	ZNF143	t4	GSE39263	GSE39263.FLP76_t4.ZNF143.MA0088.2.pwm.bed	1	5027
1	1507	REST	1.80374345318167e-05	0.528339808384254	36	898	898	1205	1205	1000	260	6916	26389	REST ISHIKAWA REST	ISHIKAWA	NA	REST	None	ENCSR000BUU	ENCSR000BUU.ISHIKAWA.REST.MA0138.2.pwm.bed	1	9497
1	1041	JUND	1.66529483667072e-05	0.672933927005252	107	899	797	829	899	842	605	6845	26044	JUND ESC JUND	ESC	NA	JUND	h1	ENCSR000EBZ	ENCSR000EBZ.ESC_h1.JUND.MA0491.1.pwm.bed	1	7617
1	1223	MYC	1.60347768891935e-05	0.089018052513952	1	900	1698	1757	1757	1450	43	6951	26606	MYC LOVO MYC	LOVO	NA	MYC	phases	GSE51290	GSE51290.LOVO_phases.MYC.MA0147.3.pwm.bed	1	115
1	913	HMBOX1	1.54730406298549e-05	0.704588583267933	142	901	776	692	901	790	766	6810	25883	HMBOX1 K562 HMBOX1	K562	NA	HMBOX1	None	ENCSR757IIU	ENCSR757IIU.K562.HMBOX1.MA0895.1.pwm.bed	1	18598
1	1156	MITF	1.4838796706375e-05	0.36109945797265	12	902	1098	1496	1496	1170	127	6940	26522	MITF RETINAL MITF	RETINAL	NA	MITF	pigment	GSE60024	GSE60024.RETINAL_pigment.MITF.MA0620.2.pwm.bed	1	1767
1	1139	MEF2A	1.41978773971553e-05	0.436467717420974	20	903	993	1355	1355	1080	175	6932	26474	MEF2A K562 MEF2A	K562	NA	MEF2A	None	ENCSR000BNV	ENCSR000BNV.K562.MEF2A.MA0052.3.pwm.bed	1	2696
1	1494	REST	1.28231900497509e-05	0.426859164321455	19	904	999	1378	1378	1090	170	6933	26479	REST PFSK1 REST	PFSK1	NA	REST	None	ENCSR000BJP	ENCSR000BJP.PFSK1.REST.MA0138.2.pwm.bed	1	5052
1	1818	TFAP2C	1.21739008903106e-05	0.812881586779776	471	905	709	123	905	579	2187	6481	24462	TFAP2C MCF7 TFAP2C	MCF7	NA	TFAP2C	etoh	GSE23852	GSE23852.MCF7_etoh.TFAP2C.MA0524.2.pwm.bed	1	28532
1	1918	TWIST1	1.15479683774264e-05	0.687797139734142	127	906	786	753	906	815	702	6825	25947	TWIST1 SHEP21 TWIST1	SHEP21	NA	TWIST1	dox 0h	GSE80151	GSE80151.SHEP21_dox_0h.TWIST1.MA1123.1.pwm.bed	1	12434
1	1518	RFX2	1.15094811065529e-05	0.209592979174198	4	907	1494	1662	1662	1350	73	6948	26576	RFX2 GP5D RFX2	GP5D	NA	RFX2	None	GSE51234	GSE51234.GP5D.RFX2.MA0600.2.pwm.bed	1	295
1	1998	ZNF143	1.14601531426327e-05	0.416666198673751	18	908	1013	1391	1391	1100	165	6934	26484	ZNF143 FLP143HA ZNF143	FLP143HA	NA	ZNF143	t0	GSE39263	GSE39263.FLP143HA_t0.ZNF143.MA0088.2.pwm.bed	1	6056
1	1553	RUNX2	1.13383022913555e-05	0.367951107401019	13	909	1077	1481	1481	1160	135	6939	26514	RUNX2 IMSC3 RUNX2	IMSC3	NA	RUNX2	None	ERP003787	ERP003787.IMSC3.RUNX2.MA0511.2.pwm.bed	1	3314
1	1657	SPIB	1.09331526224548e-05	0.452671058623138	23	910	973	1326	1326	1070	194	6929	26455	SPIB OCILY10 SPIB	OCILY10	NA	SPIB	None	GSE56857	GSE56857.OCILY10.SPIB.MA0081.1.pwm.bed	1	8010
1	1820	TFAP2C	1.01554282076715e-05	0.811792293980334	475	911	710	119	911	580	2208	6477	24441	TFAP2C MCF7 TFAP2C	MCF7	NA	TFAP2C	etoh	GSE23852	GSE23852.MCF7_etoh.TFAP2C.MA0815.1.pwm.bed	1	29292
1	1515	REST	1.0041474167975e-05	0.136658683033975	2	912	1612	1719	1719	1410	56	6950	26593	REST GP5D REST	GP5D	NA	REST	sirad21	GSE51234	GSE51234.GP5D_sirad21.REST.MA0138.2.pwm.bed	1	1743
1	1591	SNAI2	1.0041474167975e-05	0.136658683033975	2	912	1612	1719	1719	1410	56	6950	26593	SNAI2 KERATINOCYTE SNAI2	KERATINOCYTE	NA	SNAI2	shsnai2	GSE55421	GSE55421.KERATINOCYTE_shsnai2.SNAI2.MA0745.1.pwm.bed	1	455
1	195	CEBPB	9.22323427307874e-06	0.808148439360676	458	914	713	131	914	586	2139	6494	24510	CEBPB HELA CEBPB	HELA	NA	CEBPB	s3	ENCSR000EDA	ENCSR000EDA.HELA_s3.CEBPB.MA0466.2.pwm.bed	1	76789
1	213	CEBPG	8.76344083919785e-06	0.685783782231183	129	915	788	742	915	815	715	6823	25934	CEBPG K562 CEBPG	K562	NA	CEBPG	None	ENCSR620VIC	ENCSR620VIC.K562.CEBPG.MA0838.1.pwm.bed	1	23854
1	1589	SNAI2	8.54345693312252e-06	0.56793570709382	52	916	866	1094	1094	959	349	6900	26300	SNAI2 KERATINOCYTE SNAI2	KERATINOCYTE	NA	SNAI2	lacz diff	GSE55421	GSE55421.KERATINOCYTE_lacz_diff.SNAI2.MA0745.1.pwm.bed	1	3763
1	1225	MYC	7.68760193989308e-06	0.230371961151306	5	917	1454	1644	1644	1340	83	6947	26566	MYC LS174T MYC	LS174T	NA	MYC	dmso	GSE59223	GSE59223.LS174T_dmso.MYC.MA0147.3.pwm.bed	1	291
1	1453	RELA	6.60205672334687e-06	0.389248653843003	16	918	1051	1428	1428	1130	157	6936	26492	RELA HELAB2 RELA	HELAB2	NA	RELA	dmso	GSE24518	GSE24518.HELAB2_dmso.RELA.MA0107.1.pwm.bed	1	823
1	1743	TBP	6.60205672334687e-06	0.389248653843003	16	918	1051	1428	1428	1130	157	6936	26492	TBP HEPG2 TBP	HEPG2	NA	TBP	None	ENCSR000EEL	ENCSR000EEL.HEPG2.TBP.MA0108.2.pwm.bed	1	707
1	1608	SOX2	6.20437949745409e-06	0.449093129848747	24	920	976	1314	1314	1070	204	6928	26445	SOX2 IPSC SOX2	IPSC	NA	SOX2	kdp53 inhi	GSE67282	GSE67282.IPSC_kdp53_inhi.SOX2.MA0143.3.pwm.bed	1	3430
1	1004	JUN	5.69192538799224e-06	0.744553155183398	234	921	755	376	921	684	1191	6718	25458	JUN K562 JUN	K562	NA	JUN	None	ENCSR000FAH	ENCSR000FAH.K562.JUN.MA0488.1.pwm.bed	1	18070
1	1415	POU5F1	5.15693692613226e-06	0.588818327980538	64	922	852	1016	1016	930	414	6888	26235	POU5F1 ESC POU5F1	ESC	NA	POU5F1	primed	GSE69646	GSE69646.ESC_primed.POU5F1.MA1115.1.pwm.bed	1	8691
1	1750	TBXT	4.2915872310758e-06	0.567449687662291	56	923	867	1072	1072	954	376	6896	26273	TBXT ESC T	ESC	NA	T	h9 mesoderm	GSE60606	GSE60606.ESC_h9_mesoderm.T.MA0009.2.pwm.bed	1	9948
1	932	HOXA9	4.19630213423188e-06	0.313219266209269	10	924	1201	1531	1531	1220	122	6942	26527	HOXA9 SEM HOXA9	SEM	NA	HOXA9	None	GSE38339	GSE38339.SEM.HOXA9.MA0594.1.pwm.bed	1	2881
1	968	IRF1	3.98186905373957e-06	0.0781003205392884	1	925	1723	1757	1757	1470	49	6951	26600	IRF1 K562 IRF1	K562	NA	IRF1	None	ENCSR000EGU	ENCSR000EGU.K562.IRF1.MA0050.2.pwm.bed	1	492
1	1379	PAX5	3.98186905373957e-06	0.0781003205392884	1	925	1723	1757	1757	1470	49	6951	26600	PAX5 DOHH2 PAX5	DOHH2	NA	PAX5	None	GSE69558	GSE69558.DOHH2.PAX5.MA0014.3.pwm.bed	1	637
1	1690	STAT1	3.80782944179542e-06	0.163927286705643	3	927	1569	1690	1690	1400	70	6949	26579	STAT1 K562 STAT1	K562	NA	STAT1	None	ENCSR000EHK	ENCSR000EHK.K562.STAT1.MA0137.3.pwm.bed	1	995
1	504	ELF3	3.65270933489319e-06	0.809225983119617	519	928	712	106	928	582	2416	6433	24233	ELF3 PDAC ELF3	PDAC	NA	ELF3	shctr	GSE64557	GSE64557.PDAC_shctr.ELF3.MA0640.1.pwm.bed	1	40220
1	1157	MITF	3.50459271875519e-06	0.585179318345983	65	929	853	1009	1009	930	423	6887	26226	MITF 501MEL MITF	501MEL	NA	MITF	None	GSE61965	GSE61965.501MEL.MITF.MA0620.2.pwm.bed	1	24804
1	1587	SMAD4	3.39841122095732e-06	0.125433674854229	2	930	1636	1719	1719	1430	61	6950	26588	SMAD4 ESC SMAD4	ESC	NA	SMAD4	None	GSE29422	GSE29422.ESC.SMAD4.MA1153.1.pwm.bed	1	492
1	1301	NR2C2	3.09785991475549e-06	0.161612404404355	3	931	1576	1690	1690	1400	71	6949	26578	NR2C2 HELA NR2C2	HELA	NA	NR2C2	None	GSE46237	GSE46237.HELA.NR2C2.MA0504.1.pwm.bed	1	280
1	1149	MEIS1	3.09116071940563e-06	0.443750851181688	25	932	985	1304	1304	1070	215	6927	26434	MEIS1 CHRF28811 MEIS1	CHRF28811	NA	MEIS1	None	ERR063469	ERR063469.CHRF28811.MEIS1.MA0498.2.pwm.bed	1	7142
1	191	CEBPB	2.59468439357732e-06	0.709424254536161	182	933	771	541	933	748	973	6770	25676	CEBPB ISHIKAWA CEBPB	ISHIKAWA	NA	CEBPB	None	ENCSR000BTT	ENCSR000BTT.ISHIKAWA.CEBPB.MA0466.2.pwm.bed	1	20244
1	1785	TCF7L2	1.99912643685503e-06	0.694105796800692	163	934	783	625	934	781	891	6789	25758	TCF7L2 LNCAP TCF7L2	LNCAP	NA	TCF7L2	None	GSE51621	GSE51621.LNCAP.TCF7L2.MA0523.1.pwm.bed	1	10457
1	1668	SREBF1	1.90703146515283e-06	0.50658815896435	40	935	912	1181	1181	1010	301	6912	26348	SREBF1 MCF7 SREBF1	MCF7	NA	SREBF1	None	ENCSR197DJH	ENCSR197DJH.MCF7.SREBF1.MA0829.1.pwm.bed	1	3699
1	522	ERG	1.77886303165613e-06	0.252393221211315	7	936	1380	1594	1594	1300	106	6945	26543	ERG MCF7 ERG	MCF7	NA	ERG	None	GSE23730	GSE23730.MCF7.ERG.MA0474.2.pwm.bed	1	811
1	233	CREB3	1.6032987122943e-06	0.184271907309347	4	937	1540	1662	1662	1380	83	6948	26566	CREB3 K562 CREB3	K562	NA	CREB3	None	ENCSR093FKD	ENCSR093FKD.K562.CREB3.MA0638.1.pwm.bed	1	1013
1	1547	RUNX1	1.32704205499335e-06	0.411531226336636	22	938	1016	1338	1338	1100	204	6930	26445	RUNX1 U937 RUNX1	U937	NA	RUNX1	None	GSE65427	GSE65427.U937.RUNX1.MA0002.2.pwm.bed	1	4751
1	2008	ZNF24	1.29527748838644e-06	0.508153761473532	42	939	911	1167	1167	1010	315	6910	26334	ZNF24 K562 ZNF24	K562	NA	ZNF24	None	ENCSR385AHH	ENCSR385AHH.K562.ZNF24.MA1124.1.pwm.bed	1	8241
1	1806	TFAP2A	1.22277826395462e-06	0.664421073725159	133	940	800	722	940	821	760	6819	25889	TFAP2A MCF7 TFAP2A	MCF7	NA	TFAP2A	None	GSE60270	GSE60270.MCF7.TFAP2A.MA0003.3.pwm.bed	1	5781
1	1450	RELA	1.0205142079035e-06	0.38572866694877	19	941	1055	1378	1378	1120	188	6933	26461	RELA GM19193 RELA	GM19193	NA	RELA	None	ENCSR000EBM	ENCSR000EBM.GM19193.RELA.MA0107.1.pwm.bed	1	2918
1	1807	TFAP2A	9.97851869995731e-07	0.661119747052199	132	942	803	727	942	824	758	6820	25891	TFAP2A MCF7 TFAP2A	MCF7	NA	TFAP2A	None	GSE60270	GSE60270.MCF7.TFAP2A.MA0810.1.pwm.bed	1	5821
1	1830	TFAP2C	9.92242992145462e-07	0.819502925275529	691	943	703	70	943	572	3163	6261	23486	TFAP2C SKBR3 TFAP2C	SKBR3	NA	TFAP2C	None	GSE36351	GSE36351.SKBR3.TFAP2C.MA0524.2.pwm.bed	1	58820
1	673	FLI1	8.61423955133078e-07	0.243178873447574	7	944	1405	1594	1594	1310	110	6945	26539	FLI1 SKNMC FLI1	SKNMC	NA	FLI1	None	GSE61944	GSE61944.SKNMC.FLI1.MA0475.2.pwm.bed	1	2093
1	1411	POU5F1	8.31162175760461e-07	0.527548362627144	50	945	899	1112	1112	985	361	6902	26288	POU5F1 NCCIT POU5F1	NCCIT	NA	POU5F1	snf5	GSE36134	GSE36134.NCCIT_snf5.POU5F1.MA1115.1.pwm.bed	1	8154
1	474	E2F7	7.38563215903498e-07	0.11249187045029	2	946	1654	1719	1719	1440	68	6950	26581	E2F7 IMR90 E2F7	IMR90	NA	E2F7	senes e2f7	GSE40343	GSE40343.IMR90_senes_e2f7.E2F7.MA0758.1.pwm.bed	1	343
1	1816	TFAP2C	7.17469655312398e-07	0.782296627337592	439	947	731	146	947	608	2114	6513	24535	TFAP2C MCF7 TFAP2C	MCF7	NA	TFAP2C	e2	GSE23852	GSE23852.MCF7_e2.TFAP2C.MA0814.1.pwm.bed	1	25636
1	1832	TFAP2C	7.11601127194129e-07	0.818407264586678	704	948	705	69	948	574	3225	6248	23424	TFAP2C SKBR3 TFAP2C	SKBR3	NA	TFAP2C	None	GSE36351	GSE36351.SKBR3.TFAP2C.MA0815.1.pwm.bed	1	59237
1	1491	REST	6.61143074867085e-07	0.401610382258224	22	949	1037	1338	1338	1110	209	6930	26440	REST SKNSH REST	SKNSH	NA	REST	None	ENCSR000BJJ	ENCSR000BJJ.SKNSH.REST.MA0138.2.pwm.bed	1	3763
1	1686	SRF	6.54882624564093e-07	0.471440958117456	35	950	949	1212	1212	1040	283	6917	26366	SRF HCT166 SRF	HCT166	NA	SRF	None	ENCSR000BSC	ENCSR000BSC.HCT166.SRF.MA0083.3.pwm.bed	1	3361
1	1473	RELA	5.81747078021493e-07	0.322324912481167	13	951	1171	1481	1481	1200	154	6939	26495	RELA MCF7 RELA	MCF7	NA	RELA	e2 tnf	GSE59530	GSE59530.MCF7_e2_tnf.RELA.MA0107.1.pwm.bed	1	891
1	1318	NR3C1	5.2239293297621e-07	0.657425634614752	136	952	805	709	952	822	785	6816	25864	NR3C1 ISHIKAWA NR3C1	ISHIKAWA	NA	NR3C1	None	ENCSR000BJC	ENCSR000BJC.ISHIKAWA.NR3C1.MA0113.3.pwm.bed	1	9657
1	791	FOXK2	4.90790293266607e-07	0.635661463181487	115	953	816	798	953	856	687	6837	25962	FOXK2 HEPG2 FOXK2	HEPG2	NA	FOXK2	None	ENCSR171FUX	ENCSR171FUX.HEPG2.FOXK2.MA1103.1.pwm.bed	1	3789
1	1152	MEIS2	4.74452918538585e-07	0.690981509390575	182	954	785	541	954	760	998	6770	25651	MEIS2 K562 MEIS2	K562	NA	MEIS2	None	ENCSR851BNE	ENCSR851BNE.K562.MEIS2.MA0774.1.pwm.bed	1	22063
1	1999	ZNF143	4.63791785776778e-07	0.421945656126608	26	955	1005	1294	1294	1080	235	6926	26414	ZNF143 FLP143HA ZNF143	FLP143HA	NA	ZNF143	t4	GSE39263	GSE39263.FLP143HA_t4.ZNF143.MA0088.2.pwm.bed	1	6692
1	1387	PBX3	4.55055061395108e-07	0.624255161871046	106	956	826	832	956	871	645	6846	26004	PBX3 A549 PBX3	A549	NA	PBX3	None	ENCSR000BTN	ENCSR000BTN.A549.PBX3.MA1114.1.pwm.bed	1	4103
1	1773	TCF7	3.92198991734935e-07	0.293754437809483	11	957	1243	1508	1508	1240	143	6941	26506	TCF7 GM12878 TCF7	GM12878	NA	TCF7	None	ENCSR501DKS	ENCSR501DKS.GM12878.TCF7.MA0769.1.pwm.bed	1	5016
1	982	IRF4	3.66626402291468e-07	0.435301677161189	29	958	994	1267	1267	1070	254	6923	26395	IRF4 OCILY3 IRF4	OCILY3	NA	IRF4	None	GSE56857	GSE56857.OCILY3.IRF4.MA1419.1.pwm.bed	1	4805
1	466	E2F4	3.13547576806135e-07	0.139875037918927	3	959	1607	1690	1690	1420	82	6949	26567	E2F4 RETINAL E2F4	RETINAL	NA	E2F4	pigment	GSE60024	GSE60024.RETINAL_pigment.E2F4.MA0470.1.pwm.bed	1	284
1	1749	TBXT	2.76359678386642e-07	0.569655891988277	74	960	864	960	960	928	494	6878	26155	TBXT ESC T	ESC	NA	T	h9 endoderm	GSE60606	GSE60606.ESC_h9_endoderm.T.MA0009.2.pwm.bed	1	10413
1	1558	RXRA	2.63546781172656e-07	0.332861460865768	15	961	1142	1444	1444	1180	172	6937	26477	RXRA ESC RXRA	ESC	NA	RXRA	h1	ENCSR000BJW	ENCSR000BJW.ESC_h1.RXRA.MA0512.2.pwm.bed	1	1685
1	671	FLI1	2.45346487322632e-07	0.0627080789764373	1	962	1750	1757	1757	1490	61	6951	26588	FLI1 ME1 FLI1	ME1	NA	FLI1	None	GSE46044	GSE46044.ME1.FLI1.MA0475.2.pwm.bed	1	386
1	834	GATA1	2.19035410485867e-07	0.244465381860577	8	963	1402	1572	1572	1310	125	6944	26524	GATA1 ERYTHROID GATA1	ERYTHROID	NA	GATA1	r3r4	GSE43625	GSE43625.ERYTHROID_r3r4.GATA1.MA0035.3.pwm.bed	1	1339
1	686	FOS	2.10471874247637e-07	0.654727596461326	144	964	807	687	964	819	834	6808	25815	FOS K562 FOS	K562	NA	FOS	None	ENCSR000FAI	ENCSR000FAI.K562.FOS.MA0476.1.pwm.bed	1	10054
1	1488	REST	2.07024947900118e-07	0.319986986398808	14	965	1177	1461	1461	1200	167	6938	26482	REST K562 REST	K562	NA	REST	None	ENCSR000ATM	ENCSR000ATM.K562.REST.MA0138.2.pwm.bed	1	4888
1	1831	TFAP2C	2.03054296630613e-07	0.805897972507386	667	966	715	73	966	585	3101	6285	23548	TFAP2C SKBR3 TFAP2C	SKBR3	NA	TFAP2C	None	GSE36351	GSE36351.SKBR3.TFAP2C.MA0814.1.pwm.bed	1	57124
1	185	CEBPA	2.0253010827412e-07	0.364256252821219	19	967	1086	1378	1378	1140	199	6933	26450	CEBPA KASUMI1 CEBPA	KASUMI1	NA	CEBPA	sirunx1eto	GSE60130	GSE60130.KASUMI1_sirunx1eto.CEBPA.MA0102.3.pwm.bed	1	4230
1	1444	RELA	1.99653810059716e-07	0.28571824640628	11	968	1270	1508	1508	1250	147	6941	26502	RELA GM12892 RELA	GM12892	NA	RELA	None	ENCSR000EAN	ENCSR000EAN.GM12892.RELA.MA0107.1.pwm.bed	1	2481
1	1698	STAT2	1.69160226542115e-07	0.206524488675913	6	969	1496	1613	1613	1360	111	6946	26538	STAT2 K562 STAT2	K562	NA	STAT2	None	ENCSR000FBC	ENCSR000FBC.K562.STAT2.MA0517.1.pwm.bed	1	1137
1	799	FOXP1	1.61754818965673e-07	0.490989407976114	45	970	925	1144	1144	1010	349	6907	26300	FOXP1 U2932 FOXP1	U2932	NA	FOXP1	None	ERP010999	ERP010999.U2932.FOXP1.MA0481.2.pwm.bed	1	4241
1	1151	MEIS1	1.61215338396603e-07	0.444374242729095	33	971	984	1233	1233	1060	283	6919	26366	MEIS1 SEM MEIS1	SEM	NA	MEIS1	None	GSE38339	GSE38339.SEM.MEIS1.MA0498.2.pwm.bed	1	6353
1	906	HIF1A	1.5900589421314e-07	0.101965846967894	2	972	1678	1719	1719	1460	75	6950	26574	HIF1A MACROPHAGE HIF1A	MACROPHAGE	NA	HIF1A	hypo il	GSE43109	GSE43109.MACROPHAGE_hypo_il.HIF1A.MA1106.1.pwm.bed	1	626
1	1446	RELA	1.54472673872977e-07	0.368550643897792	20	973	1074	1355	1355	1130	207	6932	26442	RELA GM18505 RELA	GM18505	NA	RELA	None	ENCSR000EAW	ENCSR000EAW.GM18505.RELA.MA0107.1.pwm.bed	1	4097
1	1808	TFAP2A	1.40773566255566e-07	0.630637332852644	123	974	821	769	974	855	740	6829	25909	TFAP2A MCF7 TFAP2A	MCF7	NA	TFAP2A	None	GSE60270	GSE60270.MCF7.TFAP2A.MA0872.1.pwm.bed	1	5721
1	1218	MYC	1.37203388426934e-07	0.485648481923899	44	975	932	1154	1154	1020	345	6908	26304	MYC PAVE MYC	PAVE	NA	MYC	None	GSE47152	GSE47152.PAVE.MYC.MA0147.3.pwm.bed	1	2950
1	1142	MEF2B	1.24049594419962e-07	0.350356521834424	18	976	1107	1391	1391	1160	196	6934	26453	MEF2B DOHH2 MEF2B	DOHH2	NA	MEF2B	None	GSE69558	GSE69558.DOHH2.MEF2B.MA0660.1.pwm.bed	1	3848
1	145	ATF3	1.23366908142395e-07	0.77067854960487	450	977	737	137	977	617	2196	6502	24453	ATF3 HCT116 ATF3	HCT116	NA	ATF3	camp	GSE74355	GSE74355.HCT116_camp.ATF3.MA0605.1.pwm.bed	1	37446
1	1971	ZBED1	1.04006156989658e-07	0.384656096469396	23	978	1056	1326	1326	1120	228	6929	26421	ZBED1 GM12878 ZBED1	GM12878	NA	ZBED1	None	ENCSR207PFI	ENCSR207PFI.GM12878.ZBED1.MA0749.1.pwm.bed	1	4174
1	1039	JUND	1.01717327423643e-07	0.321568910397194	15	979	1172	1444	1444	1200	178	6937	26471	JUND GM12878 JUND	GM12878	NA	JUND	None	ENCSR000DYS	ENCSR000DYS.GM12878.JUND.MA0491.1.pwm.bed	1	2318
1	168	BHLHE22	8.24087058957872e-08	0.534926762588039	64	980	894	1016	1016	963	455	6888	26194	BHLHE22 CAL1 BHLHE22	CAL1	NA	BHLHE22	None	GSE43876	GSE43876.CAL1.BHLHE22.MA0818.1.pwm.bed	1	10092
1	1603	SOX2	7.55093387282763e-08	0.494685003041868	49	981	921	1121	1121	1010	377	6903	26272	SOX2 RENVM SOX2	RENVM	NA	SOX2	None	GSE49404	GSE49404.RENVM.SOX2.MA0143.3.pwm.bed	1	6058
1	503	ELF3	7.18706958622695e-08	0.775197851642679	496	982	736	113	982	610	2403	6456	24246	ELF3 PDAC ELF3	PDAC	NA	ELF3	koklf5	GSE64557	GSE64557.PDAC_koklf5.ELF3.MA0640.1.pwm.bed	1	37188
1	1819	TFAP2C	7.06856106931275e-08	0.765396534151289	444	983	746	142	983	624	2181	6508	24468	TFAP2C MCF7 TFAP2C	MCF7	NA	TFAP2C	etoh	GSE23852	GSE23852.MCF7_etoh.TFAP2C.MA0814.1.pwm.bed	1	27646
1	2013	ZNF384	6.83631226526085e-08	0.679648665569586	194	984	794	506	984	761	1080	6758	25569	ZNF384 HEPG2 ZNF384	HEPG2	NA	ZNF384	None	ENCSR101FJU	ENCSR101FJU.HEPG2.ZNF384.MA1125.1.pwm.bed	1	20125
1	1860	TP53	5.56081436417007e-08	0.50287501370523	53	985	916	1085	1085	995	401	6899	26248	TP53 ESC TP53	ESC	NA	TP53	damaged	GSE39912	GSE39912.ESC_damaged.TP53.MA0106.3.pwm.bed	1	6443
1	182	CEBPA	5.47607318045436e-08	0.589214053944423	97	986	851	865	986	901	625	6855	26024	CEBPA U937 CEBPA	U937	NA	CEBPA	None	ERP008568	ERP008568.U937.CEBPA.MA0102.3.pwm.bed	1	22784
1	1232	MYC	3.94633014675735e-08	0.329153469069764	17	987	1152	1410	1410	1180	197	6935	26452	MYC IMEC MYC	IMEC	NA	MYC	None	GSE70001	GSE70001.IMEC.MYC.MA0147.3.pwm.bed	1	1131
1	1536	RUNX1	3.63352100208427e-08	0.319549934014839	16	988	1178	1428	1428	1200	191	6936	26458	RUNX1 JURKAT RUNX1	JURKAT	NA	RUNX1	None	GSE42575	GSE42575.JURKAT.RUNX1.MA0002.2.pwm.bed	1	3069
1	202	CEBPB	3.3302961905473e-08	0.510592281562201	58	989	908	1063	1063	987	432	6894	26217	CEBPB MONOCYTE CEBPB	MONOCYTE	NA	CEBPB	macrophage	GSE31621	GSE31621.MONOCYTE_macrophage.CEBPB.MA0466.2.pwm.bed	1	12694
1	969	IRF1	3.32355587855436e-08	0.485538493283184	49	990	933	1121	1121	1010	384	6903	26265	IRF1 K562 IRF1	K562	NA	IRF1	None	ENCSR854MCV	ENCSR854MCV.K562.IRF1.MA0050.2.pwm.bed	1	7600
1	981	IRF4	3.18144245664485e-08	0.411122250282628	30	991	1020	1258	1258	1090	278	6922	26371	IRF4 OCILY10 IRF4	OCILY10	NA	IRF4	None	GSE56857	GSE56857.OCILY10.IRF4.MA1419.1.pwm.bed	1	8380
1	1231	MYC	2.87841230741959e-08	0.325820873183319	17	992	1160	1410	1410	1190	199	6935	26450	MYC BREAST MYC	BREAST	NA	MYC	primary	GSE66252	GSE66252.BREAST_primary.MYC.MA0147.3.pwm.bed	1	1159
1	1758	TCF12	2.48194036628305e-08	0.296731827438916	14	993	1231	1461	1461	1230	180	6938	26469	TCF12 KASUMI1 TCF12	KASUMI1	NA	TCF12	None	GSE23730	GSE23730.KASUMI1.TCF12.MA0521.1.pwm.bed	1	2639
1	1326	NR3C1	2.1766781798293e-08	0.391167040036737	27	994	1049	1288	1288	1110	263	6925	26386	NR3C1 K562 NR3C1	K562	NA	NR3C1	glucc	ERP007081	ERP007081.K562_glucc.NR3C1.MA0113.3.pwm.bed	1	2713
1	1810	TFAP2A	2.008129767321e-08	0.723934429512037	318	995	765	230	995	663	1655	6634	24994	TFAP2A MCF7 TFAP2A	MCF7	NA	TFAP2A	e2	GSE60270	GSE60270.MCF7_e2.TFAP2A.MA0810.1.pwm.bed	1	18014
1	1441	RELA	1.80734811066088e-08	0.365258009411205	23	996	1083	1326	1326	1140	240	6929	26409	RELA GM10847 RELA	GM10847	NA	RELA	None	ENCSR000DYM	ENCSR000DYM.GM10847.RELA.MA0107.1.pwm.bed	1	3950
1	169	BHLHE40	1.69571114585265e-08	0.495630080628179	55	997	920	1078	1078	998	422	6897	26227	BHLHE40 HEPG2 BHLHE40	HEPG2	NA	BHLHE40	None	ENCSR000BID	ENCSR000BID.HEPG2.BHLHE40.MA0464.2.pwm.bed	1	2457
1	2007	ZNF24	1.37193729069792e-08	0.441824846156877	39	998	987	1189	1189	1060	336	6913	26313	ZNF24 K562 ZNF24	K562	NA	ZNF24	None	ENCSR117WTM	ENCSR117WTM.K562.ZNF24.MA1124.1.pwm.bed	1	7657
1	1409	POU5F1	9.99424658361909e-09	0.243074031527245	10	999	1406	1531	1531	1310	157	6942	26492	POU5F1 BGO3 POU5F1	BGO3	NA	POU5F1	None	GSE21614	GSE21614.BGO3.POU5F1.MA0142.1.pwm.bed	1	1526
1	543	ESR1	9.1288516707599e-09	0.229003615328879	9	1000	1457	1553	1553	1340	150	6943	26499	ESR1 ISHIKAWA ESR1	ISHIKAWA	NA	ESR1	None	ENCSR000BIZ	ENCSR000BIZ.ISHIKAWA.ESR1.MA0112.3.pwm.bed	1	1295
1	159	BATF	8.68814465552858e-09	0.65804657668462	188	1001	804	529	1001	778	1080	6764	25569	BATF GM12878 BATF	GM12878	NA	BATF	None	ENCSR000BGT	ENCSR000BGT.GM12878.BATF.MA0462.1.pwm.bed	1	34184
1	1530	RUNX1	7.52352047003766e-09	0.294870282124319	15	1002	1237	1444	1444	1230	194	6937	26455	RUNX1 K562 RUNX1	K562	NA	RUNX1	None	ENCSR588AKU	ENCSR588AKU.K562.RUNX1.MA0002.2.pwm.bed	1	1766
1	1601	SOX2	7.30400424051753e-09	0.478764202725422	52	1003	942	1094	1094	1010	413	6900	26236	SOX2 KYSE70 SOX2	KYSE70	NA	SOX2	None	GSE46837	GSE46837.KYSE70.SOX2.MA0143.3.pwm.bed	1	3201
1	1489	REST	5.51616510289357e-09	0.282506092022945	14	1004	1282	1461	1461	1250	189	6938	26460	REST GM12878 REST	GM12878	NA	REST	None	ENCSR000BGF	ENCSR000BGF.GM12878.REST.MA0138.2.pwm.bed	1	5486
1	1651	SPI1	5.2462507095556e-09	0.346414283853161	22	1005	1114	1338	1338	1150	242	6930	26407	SPI1 RSA411 SPI1	RSA411	NA	SPI1	None	GSE71616	GSE71616.RSA411.SPI1.MA0080.4.pwm.bed	1	8028
1	1822	TFAP2C	4.8829273138739e-09	0.788318161117765	716	1006	727	67	1006	600	3388	6236	23261	TFAP2C BT474 TFAP2C	BT474	NA	TFAP2C	None	GSE36351	GSE36351.BT474.TFAP2C.MA0814.1.pwm.bed	1	57542
1	1917	TWIST1	4.64963566768106e-09	0.611574302367737	136	1007	836	709	1007	851	842	6816	25807	TWIST1 SHEP21 TWIST1	SHEP21	NA	TWIST1	None	GSE80151	GSE80151.SHEP21.TWIST1.MA1123.1.pwm.bed	1	13264
1	464	E2F4	4.3676976059602e-09	0.136410157293693	4	1008	1616	1662	1662	1430	112	6948	26537	E2F4 MCF7 E2F4	MCF7	NA	E2F4	ici	GSE41561	GSE41561.MCF7_ici.E2F4.MA0470.1.pwm.bed	1	376
1	126	ASCL1	3.99997012743315e-09	0.680470789370721	239	1009	792	362	1009	721	1325	6713	25324	ASCL1 SCLC ASCL1	SCLC	NA	ASCL1	asclp	GSE61197	GSE61197.SCLC_asclp.ASCL1.MA1100.1.pwm.bed	1	22540
1	1782	TCF7L2	3.39189738217084e-09	0.234073721758528	10	1010	1437	1531	1531	1330	163	6942	26486	TCF7L2 CD34 TCF7L2	CD34	NA	TCF7L2	prog bio	GSE29194	GSE29194.CD34_prog_bio.TCF7L2.MA0523.1.pwm.bed	1	3791
1	140	ATF3	3.03765062395004e-09	0.606988813330743	135	1011	841	713	1011	855	842	6817	25807	ATF3 A549 ATF3	A549	NA	ATF3	None	ENCSR000BPS	ENCSR000BPS.A549.ATF3.MA0605.1.pwm.bed	1	5044
1	957	HSF1	2.69287047595045e-09	0.318989434457787	19	1012	1185	1378	1378	1190	227	6933	26422	HSF1 MO91 HSF1	MO91	NA	HSF1	None	GSE45852	GSE45852.MO91.HSF1.MA0486.2.pwm.bed	1	4514
1	1199	MYC	2.37012010001941e-09	0.109141436286505	3	1013	1658	1690	1690	1450	105	6949	26544	MYC CA46 MYC	CA46	NA	MYC	None	GSE30726	GSE30726.CA46.MYC.MA0147.3.pwm.bed	1	418
1	1823	TFAP2C	2.23096229384118e-09	0.784302400142221	719	1014	728	66	1014	603	3417	6233	23232	TFAP2C BT474 TFAP2C	BT474	NA	TFAP2C	None	GSE36351	GSE36351.BT474.TFAP2C.MA0815.1.pwm.bed	1	58191
1	1689	STAT1	1.93708730609236e-09	0.170928579692567	6	1015	1558	1613	1613	1400	134	6946	26515	STAT1 K562 STAT1	K562	NA	STAT1	None	ENCSR000EHJ	ENCSR000EHJ.K562.STAT1.MA0137.3.pwm.bed	1	1529
1	636	ESRRA	1.86454172192801e-09	0.0466118908361817	1	1016	1774	1757	1774	1520	82	6951	26567	ESRRA GM12878 ESRRA	GM12878	NA	ESRRA	None	ENCSR000DYQ	ENCSR000DYQ.GM12878.ESRRA.MA0592.2.pwm.bed	1	813
1	1821	TFAP2C	1.85099301739773e-09	0.782284233421675	710	1017	732	68	1017	606	3383	6242	23266	TFAP2C BT474 TFAP2C	BT474	NA	TFAP2C	None	GSE36351	GSE36351.BT474.TFAP2C.MA0524.2.pwm.bed	1	57739
1	908	HIF1A	1.71532839121447e-09	0.742187839939348	452	1018	756	135	1018	636	2283	6500	24366	HIF1A T47D HIF1A	T47D	NA	HIF1A	haegin2	GSE59935	GSE59935.T47D_haegin2.HIF1A.MA1106.1.pwm.bed	1	53867
1	1590	SNAI2	1.63571848155515e-09	0.500261436356389	66	1019	917	1005	1019	980	501	6886	26148	SNAI2 KERATINOCYTE SNAI2	KERATINOCYTE	NA	SNAI2	shctr	GSE55421	GSE55421.KERATINOCYTE_shctr.SNAI2.MA0745.1.pwm.bed	1	5924
1	1098	MAFF	1.61557908093727e-09	0.680857658609882	254	1020	791	326	1020	712	1406	6698	25243	MAFF HELA MAFF	HELA	NA	MAFF	s3	ENCSR140DSL	ENCSR140DSL.HELA_s3.MAFF.MA0495.2.pwm.bed	1	41008
1	1612	SOX9	1.3883702213125e-09	0.289043148264668	16	1021	1257	1428	1428	1240	211	6936	26438	SOX9 HT29 SOX9	HT29	NA	SOX9	None	GSE63629	GSE63629.HT29.SOX9.MA0077.1.pwm.bed	1	1040
1	445	CUX1	1.32751551666703e-09	0.320171957072964	20	1022	1175	1355	1355	1180	238	6932	26411	CUX1 K562 CUX1	K562	NA	CUX1	None	ENCSR000EFO	ENCSR000EFO.K562.CUX1.MA0754.1.pwm.bed	1	2518
1	1319	NR3C1	1.11115162855854e-09	0.704807266732466	322	1023	775	227	1023	675	1718	6630	24931	NR3C1 A549 NR3C1	A549	NA	NR3C1	None	ENCSR000BJR	ENCSR000BJR.A549.NR3C1.MA0113.3.pwm.bed	1	23957
1	735	FOXA1	1.09604572805484e-09	0.805012651167894	1001	1024	716	53	1024	598	4606	5951	22043	FOXA1 MDAMB453 FOXA1	MDAMB453	NA	FOXA1	dht	GSE45201	GSE45201.MDAMB453_dht.FOXA1.MA0148.3.pwm.bed	1	27746
1	904	HIF1A	1.0273066338487e-09	0.338220452757369	23	1025	1131	1326	1326	1160	259	6929	26390	HIF1A HUVEC HIF1A	HUVEC	NA	HIF1A	hypox	GSE39089	GSE39089.HUVEC_hypox.HIF1A.MA1106.1.pwm.bed	1	1473
1	1809	TFAP2A	9.50073405794752e-10	0.702069711892329	317	1026	778	232	1026	679	1698	6635	24951	TFAP2A MCF7 TFAP2A	MCF7	NA	TFAP2A	e2	GSE60270	GSE60270.MCF7_e2.TFAP2A.MA0003.3.pwm.bed	1	17579
1	478	EBF1	8.14686747285677e-10	0.48722258625551	63	1027	929	1024	1027	993	491	6889	26158	EBF1 GM12878 EBF1	GM12878	NA	EBF1	None	ENCSR000DZQ	ENCSR000DZQ.GM12878.EBF1.MA0154.3.pwm.bed	1	14006
1	156	BACH2	6.93296868070587e-10	0.444964489576911	48	1028	982	1126	1126	1050	410	6904	26239	BACH2 OCILY7 BACH2	OCILY7	NA	BACH2	None	GSE44420	GSE44420.OCILY7.BACH2.MA1101.1.pwm.bed	1	5253
1	639	ESRRA	6.364976909054e-10	0.456303624504713	52	1029	963	1094	1094	1030	433	6900	26216	ESRRA K562 ESRRA	K562	NA	ESRRA	None	ENCSR486IFJ	ENCSR486IFJ.K562.ESRRA.MA0592.2.pwm.bed	1	9630
1	1448	RELA	5.98896489626954e-10	0.313524917344051	20	1030	1200	1355	1355	1200	243	6932	26406	RELA GM18951 RELA	GM18951	NA	RELA	None	ENCSR000EBD	ENCSR000EBD.GM18951.RELA.MA0107.1.pwm.bed	1	3583
1	512	ELK1	5.83147672018254e-10	0.043924784696814	1	1031	1780	1757	1780	1520	87	6951	26562	ELK1 A549 ELK1	A549	NA	ELK1	None	ENCSR623KNM	ENCSR623KNM.A549.ELK1.MA0028.2.pwm.bed	1	318
1	818	GABPA	5.83147672018254e-10	0.043924784696814	1	1031	1780	1757	1780	1520	87	6951	26562	GABPA RWPE1 GABPA	RWPE1	NA	GABPA	None	GSE29808	GSE29808.RWPE1.GABPA.MA0062.2.pwm.bed	1	436
1	1738	TAL1	5.62834065692134e-10	0.526526075995974	84	1033	901	914	1033	949	605	6868	26044	TAL1 MOLT3 TAL1	MOLT3	NA	TAL1	None	GSE59657	GSE59657.MOLT3.TAL1.MA0091.1.pwm.bed	1	15718
1	1184	MYC	5.57745020346327e-10	0.578323029351728	121	1034	856	776	1034	889	792	6831	25857	MYC MCF10A MYC	MCF10A	NA	MYC	None	ENCSR000DOM	ENCSR000DOM.MCF10A.MYC.MA0147.3.pwm.bed	1	8187
1	447	CUX1	5.28714761607775e-10	0.520702454080918	81	1035	904	928	1035	956	590	6871	26059	CUX1 HEPG2 CUX1	HEPG2	NA	CUX1	None	ENCSR049KIZ	ENCSR049KIZ.HEPG2.CUX1.MA0754.1.pwm.bed	1	4976
1	231	CREB1	4.6217843250924e-10	0.0434240057339804	1	1036	1782	1757	1782	1520	88	6951	26561	CREB1 KG1 CREB1	KG1	NA	CREB1	dmso	GSE74928	GSE74928.KG1_dmso.CREB1.MA0018.3.pwm.bed	1	215
1	1964	YY1	4.6217843250924e-10	0.0434240057339804	1	1036	1782	1757	1782	1520	88	6951	26561	YY1 GM12878 YY1	GM12878	NA	YY1	None	ENCSR000EUM	ENCSR000EUM.GM12878.YY1.MA0095.2.pwm.bed	1	584
1	909	HIF1A	4.31198737585125e-10	0.270939459924163	15	1038	1325	1444	1444	1270	211	6937	26438	HIF1A 786O HIF1A	786O	NA	HIF1A	hif1a	GSE67237	GSE67237.786O_hif1a.HIF1A.MA1106.1.pwm.bed	1	1295
1	1529	RUNX1	3.57372044631953e-10	0.286603738270522	17	1039	1265	1410	1410	1240	226	6935	26423	RUNX1 K562 RUNX1	K562	NA	RUNX1	None	ENCSR414TYY	ENCSR414TYY.K562.RUNX1.MA0002.2.pwm.bed	1	1747
1	1458	RELA	2.90309819575431e-10	0.0424558329918653	1	1040	1785	1757	1785	1530	90	6951	26559	RELA HELAB2 RELA	HELAB2	NA	RELA	ta	GSE24518	GSE24518.HELAB2_ta.RELA.MA0107.1.pwm.bed	1	252
1	1671	SREBF1	2.17521610895459e-10	0.325524245718199	23	1041	1161	1326	1326	1180	269	6929	26380	SREBF1 A549 SREBF1	A549	NA	SREBF1	None	ENCSR897MYK	ENCSR897MYK.A549.SREBF1.MA0595.1.pwm.bed	1	1444
1	663	ETV6	2.11328410603956e-10	0.290535943998077	18	1042	1253	1391	1391	1230	236	6934	26413	ETV6 K562 ETV6	K562	NA	ETV6	None	ENCSR000FCE	ENCSR000FCE.K562.ETV6.MA0645.1.pwm.bed	1	2581
1	479	EBF1	1.20435918074753e-10	0.45103711454569	55	1043	974	1078	1078	1030	463	6897	26186	EBF1 ASC EBF1	ASC	NA	EBF1	None	GSE54889	GSE54889.ASC.EBF1.MA0154.3.pwm.bed	1	8397
1	200	CEBPB	1.19711997445411e-10	0.663678059045393	255	1044	801	324	1044	723	1446	6697	25203	CEBPB K562 CEBPB	K562	NA	CEBPB	None	ENCSR416QLJ	ENCSR416QLJ.K562.CEBPB.MA0466.2.pwm.bed	1	69554
1	1297	NR2C2	1.15901987840399e-10	0.137271481145946	5	1045	1610	1644	1644	1430	139	6947	26510	NR2C2 HELA NR2C2	HELA	NA	NR2C2	s3	ENCSR000EVN	ENCSR000EVN.HELA_s3.NR2C2.MA0504.1.pwm.bed	1	745
1	959	HSF1	1.15651696646388e-10	0.0962505640807252	3	1046	1686	1690	1690	1470	119	6949	26530	HSF1 MO91 HSF1	MO91	NA	HSF1	27a 20um	GSE45852	GSE45852.MO91_27a_20um.HSF1.MA0486.2.pwm.bed	1	838
1	677	FLI1	9.43618534311568e-11	0.136285840630116	5	1047	1617	1644	1644	1440	140	6947	26509	FLI1 SKNMC FLI1	SKNMC	NA	FLI1	shgfp 96h	GSE61944	GSE61944.SKNMC_shgfp_96h.FLI1.MA0475.2.pwm.bed	1	3160
1	1777	TCF7L2	8.53584100378192e-11	0.549318703760155	109	1048	878	821	1048	916	751	6843	25898	TCF7L2 HELA TCF7L2	HELA	NA	TCF7L2	s3	ENCSR000EVE	ENCSR000EVE.HELA_s3.TCF7L2.MA0523.1.pwm.bed	1	6852
1	1138	MEF2A	5.54074596820333e-11	0.417992178683376	46	1049	1008	1137	1137	1060	418	6906	26231	MEF2A GM12878 MEF2A	GM12878	NA	MEF2A	None	ENCSR000BKB	ENCSR000BKB.GM12878.MEF2A.MA0052.3.pwm.bed	1	10411
1	912	HINFP	5.32140968590836e-11	0.1505850195049	6	1050	1595	1613	1613	1420	152	6946	26497	HINFP K562 HINFP	K562	NA	HINFP	None	ENCSR619GFP	ENCSR619GFP.K562.HINFP.MA0131.2.pwm.bed	1	1199
1	1099	MAFF	2.83527704415386e-11	0.162777212899357	7	1051	1571	1594	1594	1410	164	6945	26485	MAFF GM12878 MAFF	GM12878	NA	MAFF	None	ENCSR237YZZ	ENCSR237YZZ.GM12878.MAFF.MA0495.2.pwm.bed	1	3287
1	1071	KLF4	2.7482850633905e-11	0.602769517470461	170	1052	844	599	1052	832	1064	6782	25585	KLF4 BJ KLF4	BJ	NA	KLF4	induced	GSE36570	GSE36570.BJ_induced.KLF4.MA0039.3.pwm.bed	1	25379
1	1224	MYC	2.64676066770546e-11	0.402290522988828	43	1053	1035	1160	1160	1080	406	6909	26243	MYC LS174T MYC	LS174T	NA	MYC	bi8622	GSE59223	GSE59223.LS174T_bi8622.MYC.MA0147.3.pwm.bed	1	2053
1	1811	TFAP2A	1.82668694683165e-11	0.674425050690592	308	1054	796	242	1054	697	1714	6644	24935	TFAP2A MCF7 TFAP2A	MCF7	NA	TFAP2A	e2	GSE60270	GSE60270.MCF7_e2.TFAP2A.MA0872.1.pwm.bed	1	18357
1	210	CEBPD	1.61299198023497e-11	0.573806870666776	141	1055	860	693	1055	869	928	6811	25721	CEBPD HEPG2 CEBPD	HEPG2	NA	CEBPD	None	ENCSR000BQJ	ENCSR000BQJ.HEPG2.CEBPD.MA0836.1.pwm.bed	1	9171
1	1490	REST	1.61243267030435e-11	0.453963272515522	62	1056	969	1030	1056	1020	518	6890	26131	REST ESC REST	ESC	NA	REST	h1	ENCSR000BHM	ENCSR000BHM.ESC_h1.REST.MA0138.2.pwm.bed	1	14845
1	122	ARNTL	1.56297231454303e-11	0.159835007539908	7	1057	1581	1594	1594	1410	167	6945	26482	ARNTL U2OS ARNTL	U2OS	NA	ARNTL	None	GSE44236	GSE44236.U2OS.ARNTL.MA0603.1.pwm.bed	1	2399
1	994	JUN	1.30130205648516e-11	0.642475111520241	240	1058	813	359	1058	743	1405	6712	25244	JUN K562 JUN	K562	NA	JUN	None	ENCSR000EFS	ENCSR000EFS.K562.JUN.MA0488.1.pwm.bed	1	17878
1	1894	TP63	1.22938733566486e-11	0.55847639519531	128	1059	873	748	1059	893	866	6824	25783	TP63 KERATINOCYTE TP63	KERATINOCYTE	NA	TP63	diff	GSE33571	GSE33571.KERATINOCYTE_diff.TP63.MA0525.2.pwm.bed	1	11254
1	1095	MAFB	8.93738696010783e-12	0.206463995794148	11	1060	1497	1508	1508	1360	203	6941	26446	MAFB KERATINOCYTE MAFB	KERATINOCYTE	NA	MAFB	epidermal prolif	GSE52953	GSE52953.KERATINOCYTE_epidermal_prolif.MAFB.MA0117.2.pwm.bed	1	1114
1	1230	MYC	5.75558848416143e-12	0.37296805074543	38	1061	1072	1192	1192	1110	387	6914	26262	MYC HFF MYC	HFF	NA	MYC	oht shbptf	GSE65544	GSE65544.HFF_oht_shbptf.MYC.MA0147.3.pwm.bed	1	2600
1	976	IRF3	5.56870182114097e-12	0.0356876692272619	1	1062	1798	1757	1798	1540	107	6951	26542	IRF3 HEPG2 IRF3	HEPG2	NA	IRF3	None	ENCSR000EEJ	ENCSR000EEJ.HEPG2.IRF3.MA1418.1.pwm.bed	1	287
1	1843	THAP1	5.49541293368199e-12	0.0860735400379031	3	1063	1706	1690	1706	1490	133	6949	26516	THAP1 K562 THAP1	K562	NA	THAP1	None	ENCSR000BNN	ENCSR000BNN.K562.THAP1.MA0597.1.pwm.bed	1	1039
1	1792	TEAD4	4.57409447212629e-12	0.619885603237227	211	1064	830	461	1064	785	1281	6741	25368	TEAD4 K562 TEAD4	K562	NA	TEAD4	None	ENCSR000BRK	ENCSR000BRK.K562.TEAD4.MA0809.1.pwm.bed	1	30342
1	980	IRF4	4.24844108666794e-12	0.345469385715298	32	1065	1116	1240	1240	1140	352	6920	26297	IRF4 NCIH929 IRF4	NCIH929	NA	IRF4	None	GSE56857	GSE56857.NCIH929.IRF4.MA1419.1.pwm.bed	1	8463
1	1861	TP53	4.13137173222724e-12	0.248612020930263	16	1066	1389	1428	1428	1290	245	6936	26404	TP53 ESC TP53	ESC	NA	TP53	diff	GSE39912	GSE39912.ESC_diff.TP53.MA0106.3.pwm.bed	1	2159
1	1176	MYC	3.30817359039698e-12	0.380612952066693	41	1067	1066	1175	1175	1100	409	6911	26240	MYC HELA MYC	HELA	NA	MYC	s3	ENCSR000DLN	ENCSR000DLN.HELA_s3.MYC.MA0147.3.pwm.bed	1	2125
1	1672	SREBF1	3.12972479270997e-12	0.276707417076142	20	1068	1296	1355	1355	1240	275	6932	26374	SREBF1 A549 SREBF1	A549	NA	SREBF1	None	ENCSR897MYK	ENCSR897MYK.A549.SREBF1.MA0829.1.pwm.bed	1	1435
1	153	BACH1	3.0211415199753e-12	0.165708926309573	8	1069	1567	1572	1572	1400	184	6944	26465	BACH1 GM12878 BACH1	GM12878	NA	BACH1	None	ENCSR585CVE	ENCSR585CVE.GM12878.BACH1.MA0591.1.pwm.bed	1	1341
1	1517	RFX1	2.98936692995215e-12	0.338523154124462	31	1070	1130	1244	1244	1150	348	6921	26301	RFX1 HEPG2 RFX1	HEPG2	NA	RFX1	None	ENCSR928API	ENCSR928API.HEPG2.RFX1.MA0509.1.pwm.bed	1	2120
1	1495	REST	2.67716591265349e-12	0.436587464610383	60	1071	992	1046	1071	1040	521	6892	26128	REST HELA REST	HELA	NA	REST	s3	ENCSR000BMN	ENCSR000BMN.HELA_s3.REST.MA0138.2.pwm.bed	1	11265
1	1467	RELA	2.23482890374299e-12	0.274688760006123	20	1072	1306	1355	1355	1240	277	6932	26372	RELA AC16 RELA	AC16	NA	RELA	tnfa	GSE51169	GSE51169.AC16_tnfa.RELA.MA0107.1.pwm.bed	1	2511
1	1717	STAT5A	2.07658276648081e-12	0.331415203007541	30	1073	1148	1258	1258	1160	344	6922	26305	STAT5A MV411 STAT5A	MV411	NA	STAT5A	None	GSE64862	GSE64862.MV411.STAT5A.MA0519.1.pwm.bed	1	7130
1	1440	RBPJ	1.96491364585342e-12	0.187667874680314	10	1074	1532	1531	1532	1380	203	6942	26446	RBPJ GIC RBPJ	GIC	NA	RBPJ	None	GSE79734	GSE79734.GIC.RBPJ.MA1116.1.pwm.bed	1	1031
1	1355	NR4A1	1.67484394391298e-12	0.454604359854783	69	1075	966	991	1075	1010	575	6883	26074	NR4A1 KASUMI1 NR4A1	KASUMI1	NA	NR4A1	None	GSE79491	GSE79491.KASUMI1.NR4A1.MA1112.1.pwm.bed	1	13939
1	130	ASCL1	1.19682681874093e-12	0.474640877885769	80	1076	946	934	1076	985	638	6872	26011	ASCL1 NCIH82 ASCL1	NCIH82	NA	ASCL1	None	GSE69394	GSE69394.NCIH82.ASCL1.MA1100.1.pwm.bed	1	18896
1	1302	NR2C2	1.1263344809357e-12	0.161294679314764	8	1077	1578	1572	1578	1410	189	6944	26460	NR2C2 WI38VA13 NR2C2	WI38VA13	NA	NR2C2	None	GSE46237	GSE46237.WI38VA13.NR2C2.MA0504.1.pwm.bed	1	879
1	1893	TP63	1.12074138162968e-12	0.549670238393721	134	1078	877	717	1078	891	920	6818	25729	TP63 KERATINOCYTE TP63	KERATINOCYTE	NA	TP63	None	GSE33571	GSE33571.KERATINOCYTE.TP63.MA0525.2.pwm.bed	1	11779
1	2011	ZNF384	1.1069032824846e-12	0.18491391916171	10	1079	1538	1531	1538	1380	206	6942	26443	ZNF384 GM12878 ZNF384	GM12878	NA	ZNF384	None	ENCSR000DYP	ENCSR000DYP.GM12878.ZNF384.MA1125.1.pwm.bed	1	3524
1	627	ESR1	1.09248658685959e-12	0.0334874910784512	1	1080	1801	1757	1801	1550	114	6951	26535	ESR1 MCF7 ESR1	MCF7	NA	ESR1	None	GSE71276	GSE71276.MCF7.ESR1.MA0112.3.pwm.bed	1	362
1	1384	PBX2	1.02440506772077e-12	0.34528007521948	34	1081	1118	1224	1224	1140	374	6918	26275	PBX2 HEPG2 PBX2	HEPG2	NA	PBX2	None	ENCSR849DFF	ENCSR849DFF.HEPG2.PBX2.MA1113.1.pwm.bed	1	2322
1	518	ERG	7.60806154737882e-13	0.0997018043117763	4	1082	1679	1662	1679	1470	153	6948	26496	ERG AMLPZ12 ERG	AMLPZ12	NA	ERG	None	GSE23730	GSE23730.AMLPZ12.ERG.MA0474.2.pwm.bed	1	1068
1	1305	NR2F1	7.09648582637144e-13	0.631965083207313	252	1083	820	329	1083	744	1497	6700	25152	NR2F1 MCF7 NR2F1	MCF7	NA	NR2F1	None	GSE41561	GSE41561.MCF7.NR2F1.MA0017.2.pwm.bed	1	23352
1	1548	RUNX1	7.08202091437312e-13	0.453401058307021	71	1084	972	980	1084	1010	593	6881	26056	RUNX1 JURKAT RUNX1	JURKAT	NA	RUNX1	None	GSE68976	GSE68976.JURKAT.RUNX1.MA0002.2.pwm.bed	1	17079
1	1040	JUND	7.07285980344084e-13	0.238772324578506	16	1085	1418	1428	1428	1310	255	6936	26394	JUND GM12878 JUND	GM12878	NA	JUND	None	ENCSR000DYS	ENCSR000DYS.GM12878.JUND.MA0492.1.pwm.bed	1	2778
1	973	IRF2	6.14083730701567e-13	0.0990506561353705	4	1086	1681	1662	1681	1480	154	6948	26495	IRF2 CD34 IRF2	CD34	NA	IRF2	adult	GSE70660	GSE70660.CD34_adult.IRF2.MA0051.1.pwm.bed	1	1849
1	882	GATA3	5.83032386278509e-13	0.470110628445124	80	1087	952	934	1087	991	644	6872	26005	GATA3 JURKAT GATA3	JURKAT	NA	GATA3	None	GSE76181	GSE76181.JURKAT.GATA3.MA0037.3.pwm.bed	1	13598
1	1298	NR2C2	5.32501627031052e-13	0.192148991840203	11	1088	1524	1508	1524	1370	218	6941	26431	NR2C2 HEPG2 NR2C2	HEPG2	NA	NR2C2	None	ENCSR000EVS	ENCSR000EVS.HEPG2.NR2C2.MA0504.1.pwm.bed	1	1063
1	966	IRF1	4.2353262331041e-13	0.114827329581845	5	1089	1652	1644	1652	1460	166	6947	26483	IRF1 K562 IRF1	K562	NA	IRF1	None	ENCSR000EGL	ENCSR000EGL.K562.IRF1.MA0050.2.pwm.bed	1	2080
1	1655	SPI1	4.12876804804986e-13	0.339750882613489	34	1090	1128	1224	1224	1150	380	6918	26269	SPI1 K562 SPI1	K562	NA	SPI1	saha	GSE74999	GSE74999.K562_saha.SPI1.MA0080.4.pwm.bed	1	7314
1	1706	STAT3	3.96531454246893e-13	0.0789145202665518	3	1091	1720	1690	1720	1500	145	6949	26504	STAT3 OCILY19 STAT3	OCILY19	NA	STAT3	None	GSE50723	GSE50723.OCILY19.STAT3.MA0144.2.pwm.bed	1	485
1	1979	ZBTB33	3.94651015687112e-13	0.384320388875971	46	1092	1057	1137	1137	1100	454	6906	26195	ZBTB33 SKNSH ZBTB33	SKNSH	NA	ZBTB33	None	ENCSR000BTS	ENCSR000BTS.SKNSH.ZBTB33.MA0527.1.pwm.bed	1	3563
1	1828	TFAP2C	3.65190811583883e-13	0.698135362311239	457	1093	780	132	1093	668	2440	6495	24209	TFAP2C MDAMB453 TFAP2C	MDAMB453	NA	TFAP2C	None	GSE36351	GSE36351.MDAMB453.TFAP2C.MA0814.1.pwm.bed	1	33843
1	1533	RUNX1	3.45373882146197e-13	0.325258337754659	31	1094	1162	1244	1244	1170	362	6921	26287	RUNX1 JURKAT RUNX1	JURKAT	NA	RUNX1	None	GSE29180	GSE29180.JURKAT.RUNX1.MA0002.2.pwm.bed	1	5661
1	1521	RFX5	2.70397421621626e-13	0.0318059260033927	1	1095	1803	1757	1803	1550	120	6951	26529	RFX5 ESC RFX5	ESC	NA	RFX5	h1	ENCSR000ECF	ENCSR000ECF.ESC_h1.RFX5.MA0510.2.pwm.bed	1	975
1	1774	TCF7	2.05883914109176e-13	0.187805266379639	11	1096	1531	1508	1531	1380	223	6941	26426	TCF7 K562 TCF7	K562	NA	TCF7	None	ENCSR863KUB	ENCSR863KUB.K562.TCF7.MA0769.1.pwm.bed	1	1794
1	1025	JUND	2.00676545789785e-13	0.42760011873085	63	1097	998	1024	1097	1040	558	6889	26091	JUND ESC JUND	ESC	NA	JUND	h1	ENCSR000BKP	ENCSR000BKP.ESC_h1.JUND.MA0491.1.pwm.bed	1	4808
1	1770	TCF3	2.00483680296475e-13	0.285936073073447	24	1098	1268	1314	1314	1230	319	6928	26330	TCF3 RA1 TCF3	RA1	NA	TCF3	None	GSE72828	GSE72828.RA1.TCF3.MA0522.2.pwm.bed	1	3647
1	1537	RUNX1	1.88236721471242e-13	0.395353776478226	51	1099	1041	1107	1107	1080	489	6901	26160	RUNX1 KASUMI1 RUNX1	KASUMI1	NA	RUNX1	None	GSE45738	GSE45738.KASUMI1.RUNX1.MA0002.2.pwm.bed	1	12478
1	1229	MYC	1.84524060725011e-13	0.362592824309151	41	1100	1089	1175	1175	1120	429	6911	26220	MYC HFF MYC	HFF	NA	MYC	oht	GSE65544	GSE65544.HFF_oht.MYC.MA0147.3.pwm.bed	1	2878
1	1501	REST	1.69143037633479e-13	0.446747071984398	72	1101	980	973	1101	1020	610	6880	26039	REST A549 REST	A549	NA	REST	None	ENCSR000BQP	ENCSR000BQP.A549.REST.MA0138.2.pwm.bed	1	7057
1	1436	RBPJ	1.63839236567434e-13	0.394531879124482	51	1102	1042	1107	1107	1080	490	6901	26159	RBPJ NHEK RBPJ	NHEK	NA	RBPJ	None	GSE29498	GSE29498.NHEK.RBPJ.MA1116.1.pwm.bed	1	11388
1	970	IRF1	1.62489178114259e-13	0.246251049203435	18	1103	1397	1391	1397	1300	278	6934	26371	IRF1 CD14 IRF1	CD14	NA	IRF1	lps	GSE43036	GSE43036.CD14_lps.IRF1.MA0050.2.pwm.bed	1	6120
1	1074	KLF4	1.53617365421966e-13	0.616517589156628	238	1104	834	366	1104	768	1449	6714	25200	KLF4 KERATINOCYTE KLF4	KERATINOCYTE	NA	KLF4	diff	GSE57702	GSE57702.KERATINOCYTE_diff.KLF4.MA0039.3.pwm.bed	1	17345
1	1202	MYC	1.33704003237634e-13	0.449481787047726	74	1105	975	960	1105	1010	623	6878	26026	MYC BE2C MYC	BE2C	NA	MYC	None	GSE34419	GSE34419.BE2C.MYC.MA0147.3.pwm.bed	1	14626
1	1735	TAL1	1.28062687558295e-13	0.599145862658002	210	1106	846	465	1106	806	1317	6742	25332	TAL1 ECFC TAL1	ECFC	NA	TAL1	None	GSE53423	GSE53423.ECFC.TAL1.MA0091.1.pwm.bed	1	23354
1	1474	RELA	1.10126196680399e-13	0.094130867596982	4	1107	1692	1662	1692	1490	162	6948	26487	RELA MCF7 RELA	MCF7	NA	RELA	tnf	GSE59530	GSE59530.MCF7_tnf.RELA.MA0107.1.pwm.bed	1	576
1	513	ELK1	8.44750860700762e-14	0.030527936347398	1	1108	1805	1757	1805	1560	125	6951	26524	ELK1 ESC ELK1	ESC	NA	ELK1	h1	ERP002417	ERP002417.ESC_h1.ELK1.MA0028.2.pwm.bed	1	454
1	1781	TCF7L2	7.72426300709252e-14	0.56607594406257	168	1109	869	608	1109	862	1117	6784	25532	TCF7L2 PANC1 TCF7L2	PANC1	NA	TCF7L2	None	ENCSR000EXL	ENCSR000EXL.PANC1.TCF7L2.MA0523.1.pwm.bed	1	9524
1	1048	JUND	6.57671332189392e-14	0.662692244621235	358	1110	802	189	1110	700	2018	6594	24631	JUND K562 JUND	K562	NA	JUND	None	ENCSR000EGN	ENCSR000EGN.K562.JUND.MA0492.1.pwm.bed	1	32583
1	795	FOXO1	4.1658946555104e-14	0.317976062334733	32	1111	1189	1240	1240	1180	382	6920	26267	FOXO1 BCELL FOXO1	BCELL	NA	FOXO1	germinal center	GSE68349	GSE68349.BCELL_germinal_center.FOXO1.MA0480.1.pwm.bed	1	2746
1	1439	RBPJ	4.1080350075172e-14	0.122239268512647	6	1112	1639	1613	1639	1450	187	6946	26462	RBPJ MUTUL RBPJ	MUTUL	NA	RBPJ	None	GSE75503	GSE75503.MUTUL.RBPJ.MA1116.1.pwm.bed	1	1628
1	1684	SRF	3.96338588753419e-14	0.454198014192361	80	1113	967	934	1113	1000	666	6872	25983	SRF HEPG2 SRF	HEPG2	NA	SRF	None	ENCSR000BLV	ENCSR000BLV.HEPG2.SRF.MA0083.3.pwm.bed	1	5837
1	798	FOXP1	3.49086542892304e-14	0.464344522631995	86	1114	956	906	1114	992	700	6866	25949	FOXP1 SUDHL6 FOXP1	SUDHL6	NA	FOXP1	None	ERP010999	ERP010999.SUDHL6.FOXP1.MA0481.2.pwm.bed	1	8914
1	165	BCL6	2.29509937039688e-14	0.274604485253177	24	1115	1307	1314	1314	1250	332	6928	26317	BCL6 ICN12 BCL6	ICN12	NA	BCL6	None	GSE59538	GSE59538.ICN12.BCL6.MA0463.1.pwm.bed	1	5786
1	119	ARNT	1.71168125313212e-14	0.678162810608932	432	1116	795	150	1116	687	2372	6520	24277	ARNT T47D ARNT	T47D	NA	ARNT	haegin2	GSE59935	GSE59935.T47D_haegin2.ARNT.MA0004.1.pwm.bed	1	35489
1	201	CEBPB	1.14272804786566e-14	0.233511771547824	18	1117	1440	1391	1440	1320	293	6934	26356	CEBPB GM12878 CEBPB	GM12878	NA	CEBPB	None	ENCSR681NOM	ENCSR681NOM.GM12878.CEBPB.MA0466.2.pwm.bed	1	2314
1	1827	TFAP2C	8.96824543894566e-15	0.679950625513106	450	1118	793	137	1118	683	2462	6502	24187	TFAP2C MDAMB453 TFAP2C	MDAMB453	NA	TFAP2C	None	GSE36351	GSE36351.MDAMB453.TFAP2C.MA0524.2.pwm.bed	1	34834
1	1681	SRF	8.10035071904769e-15	0.0508391987179998	2	1119	1770	1719	1770	1540	150	6950	26499	SRF GM12878 SRF	GM12878	NA	SRF	None	ENCSR000BGE	ENCSR000BGE.GM12878.SRF.MA0083.3.pwm.bed	1	1703
1	170	BHLHE40	7.32888874580504e-15	0.34835747067112	42	1120	1112	1167	1167	1130	457	6910	26192	BHLHE40 A549 BHLHE40	A549	NA	BHLHE40	None	ENCSR000DYJ	ENCSR000DYJ.A549.BHLHE40.MA0464.2.pwm.bed	1	1995
1	166	BCL6	6.17169578594108e-15	0.102403006968258	5	1121	1675	1644	1675	1480	186	6947	26463	BCL6 CD4 BCL6	CD4	NA	BCL6	None	GSE59933	GSE59933.CD4.BCL6.MA0463.1.pwm.bed	1	1077
1	1463	RELA	5.11093557273245e-15	0.356710867743007	45	1122	1103	1144	1144	1120	478	6907	26171	RELA HUVEC RELA	HUVEC	NA	RELA	tnf	GSE43070	GSE43070.HUVEC_tnf.RELA.MA0107.1.pwm.bed	1	4260
1	1700	STAT3	4.72520458611113e-15	0.548175133866581	164	1123	879	621	1123	874	1125	6788	25524	STAT3 MCF10A STAT3	MCF10A	NA	STAT3	None	ENCSR000DOZ	ENCSR000DOZ.MCF10A.STAT3.MA0144.2.pwm.bed	1	13427
1	1234	MYC	4.09839173285149e-15	0.0276301167417506	1	1124	1809	1757	1809	1560	138	6951	26511	MYC BE2C MYC	BE2C	NA	MYC	shwdr5	GSE70098	GSE70098.BE2C_shwdr5.MYC.MA0147.3.pwm.bed	1	553
1	1468	RELA	3.66444437290251e-15	0.41676129130034	68	1125	1012	995	1125	1040	617	6884	26032	RELA KB RELA	KB	NA	RELA	il	GSE52469	GSE52469.KB_il.RELA.MA0107.1.pwm.bed	1	5772
1	1504	REST	2.70011690634921e-15	0.205121431111654	15	1126	1504	1444	1504	1360	278	6937	26371	REST HL60 REST	HL60	NA	REST	None	ENCSR000BTF	ENCSR000BTF.HL60.REST.MA0138.2.pwm.bed	1	6169
1	1736	TAL1	2.50725141303855e-15	0.576160040621691	205	1127	858	480	1127	822	1335	6747	25314	TAL1 ECFC TAL1	ECFC	NA	TAL1	tsa	GSE53423	GSE53423.ECFC_tsa.TAL1.MA0091.1.pwm.bed	1	27614
1	1487	RELB	1.25362570651928e-15	0.255334475017996	23	1128	1372	1326	1372	1280	342	6929	26307	RELB L1236 RELB	L1236	NA	RELB	None	GSE63736	GSE63736.L1236.RELB.MA1117.1.pwm.bed	1	6686
1	1524	RFX5	1.06076021320862e-15	0.19352954398181	14	1129	1520	1461	1520	1370	275	6938	26374	RFX5 IMR90 RFX5	IMR90	NA	RFX5	None	ENCSR000EFD	ENCSR000EFD.IMR90.RFX5.MA0510.2.pwm.bed	1	2315
1	1719	STAT5B	6.75029226587301e-16	0.214581749456416	17	1130	1484	1410	1484	1340	301	6935	26348	STAT5B CD8 STAT5B	CD8	NA	STAT5B	h9ret	GSE64713	GSE64713.CD8_h9ret.STAT5B.MA0519.1.pwm.bed	1	3565
1	1588	SNAI2	3.37514613293651e-16	0.567412269443782	206	1131	868	477	1131	825	1361	6746	25288	SNAI2 KERATINOCYTE SNAI2	KERATINOCYTE	NA	SNAI2	lacz	GSE55421	GSE55421.KERATINOCYTE_lacz.SNAI2.MA0745.1.pwm.bed	1	20946
1	672	FLI1	1.92865493310657e-16	0.119444364120679	7	1132	1647	1594	1647	1460	223	6945	26426	FLI1 TSU1621MT FLI1	TSU1621MT	NA	FLI1	None	GSE60477	GSE60477.TSU1621MT.FLI1.MA0475.2.pwm.bed	1	1688
1	1740	TBP	1.92865493310657e-16	0.045634669788839	2	1132	1776	1719	1776	1540	167	6950	26482	TBP GM12878 TBP	GM12878	NA	TBP	None	ENCSR000DZZ	ENCSR000DZZ.GM12878.TBP.MA0108.2.pwm.bed	1	620
1	1794	TEAD4	9.64327466553287e-17	0.610961705499458	300	1134	837	254	1134	742	1832	6652	24817	TEAD4 ESC TEAD4	ESC	NA	TEAD4	h1	ENCSR000BRY	ENCSR000BRY.ESC_h1.TEAD4.MA0809.1.pwm.bed	1	40921
1	1214	MYC	9.64327466553287e-17	0.468725163372552	108	1134	953	825	1134	971	868	6844	25781	MYC HELA MYC	HELA	NA	MYC	None	GSE44672	GSE44672.HELA.MYC.MA0147.3.pwm.bed	1	5089
1	1528	RFX5	9.64327466553287e-17	0.371566375421082	57	1134	1073	1067	1134	1090	580	6895	26069	RFX5 MCF7 RFX5	MCF7	NA	RFX5	None	ENCSR924TVL	ENCSR924TVL.MCF7.RFX5.MA0510.2.pwm.bed	1	4754
1	1652	SPI1	9.64327466553287e-17	0.293594527510906	33	1134	1245	1233	1245	1200	426	6919	26223	SPI1 RSA411 SPI1	RSA411	NA	SPI1	dex	GSE71616	GSE71616.RSA411_dex.SPI1.MA0080.4.pwm.bed	1	13813
1	965	IRF1	9.64327466553287e-17	0.0248969327765508	1	1134	1813	1757	1813	1570	153	6951	26496	IRF1 K562 IRF1	K562	NA	IRF1	None	ENCSR000EGK	ENCSR000EGK.K562.IRF1.MA0050.2.pwm.bed	1	1040
1	1829	TFAP2C	4.82163733276644e-17	0.653140384125571	425	1139	808	153	1139	700	2416	6527	24233	TFAP2C MDAMB453 TFAP2C	MDAMB453	NA	TFAP2C	None	GSE36351	GSE36351.MDAMB453.TFAP2C.MA0815.1.pwm.bed	1	33717
1	1117	MAX	0	0.618211391065052	446	1140	832	140	1140	704	2660	6506	23989	MAX MCF7 MAX	MCF7	NA	MAX	None	ENCSR000BUL	ENCSR000BUL.MCF7.MAX.MA0058.3.pwm.bed	1	22034
1	1836	TFAP4	0	0.629193571536522	369	1140	822	178	1140	713	2180	6583	24469	TFAP4 HEPG2 TFAP4	HEPG2	NA	TFAP4	None	ENCSR103SZL	ENCSR103SZL.HEPG2.TFAP4.MA0691.1.pwm.bed	1	22187
1	1385	PBX2	0	0.622655989549037	355	1140	828	192	1140	720	2120	6597	24529	PBX2 K562 PBX2	K562	NA	PBX2	None	ENCSR979UVS	ENCSR979UVS.K562.PBX2.MA1113.1.pwm.bed	1	58947
1	1158	MNT	0	0.609193313878697	333	1140	839	218	1140	732	2033	6619	24616	MNT MCF7 MNT	MCF7	NA	MNT	None	ENCSR663ZZZ	ENCSR663ZZZ.MCF7.MNT.MA0825.1.pwm.bed	1	14675
1	822	GABPA	0	0.511485803527705	359	1140	907	186	1140	744	2564	6593	24085	GABPA VCAP GABPA	VCAP	NA	GABPA	etoh	GSE49091	GSE49091.VCAP_etoh.GABPA.MA0062.2.pwm.bed	1	22614
1	1253	MYOD1	0	0.590690644350055	305	1140	849	248	1140	746	1921	6647	24728	MYOD1 MYOBLAST MYOD1	MYOBLAST	NA	MYOD1	None	GSE50413	GSE50413.MYOBLAST.MYOD1.MA0499.1.pwm.bed	1	35254
1	525	ERG	0	0.50377660272885	342	1140	914	208	1140	754	2482	6610	24167	ERG VCAP ERG	VCAP	NA	ERG	dhat 18h	GSE28950	GSE28950.VCAP_dhat_18h.ERG.MA0474.2.pwm.bed	1	21423
1	1593	SNAI2	0	0.492164333869022	342	1140	924	208	1140	757	2535	6610	24114	SNAI2 KERATINOCYTE SNAI2	KERATINOCYTE	NA	SNAI2	snai2 diff	GSE55421	GSE55421.KERATINOCYTE_snai2_diff.SNAI2.MA0745.1.pwm.bed	1	60573
1	823	GABPA	0	0.48219813032506	346	1140	936	201	1140	759	2611	6606	24038	GABPA VCAP GABPA	VCAP	NA	GABPA	r1881	GSE49091	GSE49091.VCAP_r1881.GABPA.MA0062.2.pwm.bed	1	23336
1	1135	MAX	0	0.529159251416826	292	1140	897	264	1140	767	2039	6660	24610	MAX NCIH2171 MAX	NCIH2171	NA	MAX	None	GSE41105	GSE41105.NCIH2171.MAX.MA0058.3.pwm.bed	1	37509
1	2009	ZNF263	0	0.492348107149411	292	1140	923	264	1140	776	2179	6660	24470	ZNF263 HEK293 ZNF263	HEK293	NA	ZNF263	None	ENCSR000EVD	ENCSR000EVD.HEK293.ZNF263.MA0528.1.pwm.bed	1	49925
1	1115	MAX	0	0.461299855917902	313	1140	957	237	1140	778	2471	6639	24178	MAX HEPG2 MAX	HEPG2	NA	MAX	None	ENCSR000BTM	ENCSR000BTM.HEPG2.MAX.MA0058.3.pwm.bed	1	20804
1	1644	SPI1	0	0.395901060987688	425	1140	1040	153	1140	778	3764	6527	22885	SPI1 MACROPHAGE SPI1	MACROPHAGE	NA	SPI1	il4	GSE66594	GSE66594.MACROPHAGE_il4.SPI1.MA0080.4.pwm.bed	1	133082
1	1129	MAX	0	0.496286855160872	268	1140	918	291	1140	783	1992	6684	24657	MAX NCIH2171 MAX	NCIH2171	NA	MAX	None	GSE36354	GSE36354.NCIH2171.MAX.MA0058.3.pwm.bed	1	36327
1	199	CEBPB	0	0.572922707715319	244	1140	861	350	1140	784	1591	6708	25058	CEBPB K562 CEBPB	K562	NA	CEBPB	None	ENCSR000EHE	ENCSR000EHE.K562.CEBPB.MA0466.2.pwm.bed	1	56569
1	1133	MAX	0	0.466666197443025	297	1140	955	256	1140	784	2326	6655	24323	MAX U87MG MAX	U87MG	NA	MAX	None	GSE36354	GSE36354.U87MG.MAX.MA0058.3.pwm.bed	1	33742
1	1254	MYOD1	0	0.508377795614975	262	1140	910	302	1140	784	1906	6690	24743	MYOD1 RHABDOMYOSARCOMA MYOD1	RHABDOMYOSARCOMA	NA	MYOD1	None	GSE50413	GSE50413.RHABDOMYOSARCOMA.MYOD1.MA0499.1.pwm.bed	1	47664
1	1643	SPI1	0	0.391426223261746	380	1140	1047	171	1140	786	3430	6572	23219	SPI1 MACROPHAGE SPI1	MACROPHAGE	NA	SPI1	ifng	GSE66594	GSE66594.MACROPHAGE_ifng.SPI1.MA0080.4.pwm.bed	1	118435
1	1833	TFAP2C	0	0.439401749080681	319	1140	988	229	1140	786	2629	6633	24020	TFAP2C A375 TFAP2C	A375	NA	TFAP2C	dmso	GSE41234	GSE41234.A375_dmso.TFAP2C.MA0524.2.pwm.bed	1	40617
1	1701	STAT3	0	0.540570817607399	251	1140	890	331	1140	787	1727	6701	24922	STAT3 MCF10A STAT3	MCF10A	NA	STAT3	None	ENCSR000DPB	ENCSR000DPB.MCF10A.STAT3.MA0144.2.pwm.bed	1	32978
1	172	BHLHE40	0	0.493510909618538	261	1140	922	306	1140	789	1952	6691	24697	BHLHE40 HEPG2 BHLHE40	HEPG2	NA	BHLHE40	None	ENCSR000EDT	ENCSR000EDT.HEPG2.BHLHE40.MA0464.2.pwm.bed	1	14449
1	2005	ZNF143	0	0.483924097102916	268	1140	935	291	1140	789	2039	6684	24610	ZNF143 MCF7 ZNF143	MCF7	NA	ZNF143	None	GSE76454	GSE76454.MCF7.ZNF143.MA0088.2.pwm.bed	1	32114
1	1649	SPI1	0	0.404275542862908	343	1140	1031	205	1140	792	3032	6609	23617	SPI1 CD34 SPI1	CD34	NA	SPI1	adult	GSE70660	GSE70660.CD34_adult.SPI1.MA0080.4.pwm.bed	1	136751
1	1183	MYC	0	0.470513264555145	271	1140	951	289	1140	793	2115	6681	24534	MYC MCF7 MYC	MCF7	NA	MYC	None	ENCSR000DMQ	ENCSR000DMQ.MCF7.MYC.MA0147.3.pwm.bed	1	13933
1	1191	MYC	0	0.569673301483914	235	1140	863	375	1140	793	1542	6717	25107	MYC HELA MYC	HELA	NA	MYC	s3	ENCSR000EZD	ENCSR000EZD.HELA_s3.MYC.MA0147.3.pwm.bed	1	13196
1	368	CTCF	0	0.408107390548644	334	1140	1026	216	1140	794	2933	6618	23716	CTCF MCF7 CTCF	MCF7	NA	CTCF	e2 shctr	ERP000209	ERP000209.MCF7_e2_shctr.CTCF.MA0139.1.pwm.bed	1	66574
1	1111	MAX	0	0.408637457984947	331	1140	1025	220	1140	795	2905	6621	23744	MAX K562 MAX	K562	NA	MAX	None	ENCSR000BLP	ENCSR000BLP.K562.MAX.MA0058.3.pwm.bed	1	58427
1	230	CREB1	0	0.530123840346698	240	1140	896	359	1140	798	1684	6712	24965	CREB1 HEPG2 CREB1	HEPG2	NA	CREB1	None	GSE72082	GSE72082.HEPG2.CREB1.MA0018.3.pwm.bed	1	14165
1	1834	TFAP2C	0	0.428056868641329	296	1140	997	257	1140	798	2508	6656	24141	TFAP2C A375 TFAP2C	A375	NA	TFAP2C	dmso	GSE41234	GSE41234.A375_dmso.TFAP2C.MA0814.1.pwm.bed	1	37789
1	2006	ZNF143	0	0.496261525410022	250	1140	919	334	1140	798	1863	6702	24786	ZNF143 MCF7 ZNF143	MCF7	NA	ZNF143	e2	GSE76454	GSE76454.MCF7_e2.ZNF143.MA0088.2.pwm.bed	1	26332
1	526	ERG	0	0.476168309234583	257	1140	943	317	1140	800	1988	6695	24661	ERG VCAP ERG	VCAP	NA	ERG	dhat 2h	GSE28950	GSE28950.VCAP_dhat_2h.ERG.MA0474.2.pwm.bed	1	15211
1	288	CTCF	0	0.354256505331135	396	1140	1104	163	1140	802	3882	6556	22767	CTCF MCF7 CTCF	MCF7	NA	CTCF	None	ENCSR000DMO	ENCSR000DMO.MCF7.CTCF.MA0139.1.pwm.bed	1	66937
1	289	CTCF	0	0.405522295671633	314	1140	1029	236	1140	802	2784	6638	23865	CTCF MCF7 CTCF	MCF7	NA	CTCF	None	ENCSR000DMR	ENCSR000DMR.MCF7.CTCF.MA0139.1.pwm.bed	1	58685
1	291	CTCF	0	0.365684247359748	359	1140	1081	186	1140	802	3454	6593	23195	CTCF MCF7 CTCF	MCF7	NA	CTCF	None	ENCSR000DMV	ENCSR000DMV.MCF7.CTCF.MA0139.1.pwm.bed	1	63976
1	1127	MAX	0	0.545837186820239	233	1140	887	380	1140	802	1592	6719	25057	MAX HELA MAX	HELA	NA	MAX	s3	ENCSR000EZF	ENCSR000EZF.HELA_s3.MAX.MA0058.3.pwm.bed	1	14551
1	1835	TFAP2C	0	0.412996259678924	293	1140	1015	263	1140	806	2566	6659	24083	TFAP2C A375 TFAP2C	A375	NA	TFAP2C	dmso	GSE41234	GSE41234.A375_dmso.TFAP2C.MA0815.1.pwm.bed	1	39589
1	1266	NFE2L2	0	0.554092429377636	223	1140	875	412	1140	809	1504	6729	25145	NFE2L2 K562 NFE2L2	K562	NA	NFE2L2	None	ENCSR485GKE	ENCSR485GKE.K562.NFE2L2.MA0150.2.pwm.bed	1	21692
1	1631	SPI1	0	0.392912515175927	307	1140	1046	244	1140	810	2804	6645	23845	SPI1 LCL SPI1	LCL	NA	SPI1	None	ERP004110	ERP004110.LCL.SPI1.MA0080.4.pwm.bed	1	109968
1	494	ELF1	0	0.409696354322176	282	1140	1024	278	1140	814	2493	6670	24156	ELF1 MCF7 ELF1	MCF7	NA	ELF1	None	ENCSR000BSS	ENCSR000BSS.MCF7.ELF1.MA0473.2.pwm.bed	1	15876
1	1082	KLF5	0	0.444386957344317	256	1140	983	320	1140	814	2111	6696	24538	KLF5 KATOIII KLF5	KATOIII	NA	KLF5	None	GSE51705	GSE51705.KATOIII.KLF5.MA0599.1.pwm.bed	1	14330
1	1181	MYC	0	0.457026415089265	246	1140	962	346	1140	816	1980	6706	24669	MYC MCF7 MYC	MCF7	NA	MYC	None	ENCSR000DMM	ENCSR000DMM.MCF7.MYC.MA0147.3.pwm.bed	1	20328
1	661	ETV1	0	0.421666537078336	259	1140	1006	308	1140	818	2240	6693	24409	ETV1 LNCAP ETV1	LNCAP	NA	ETV1	None	GSE47120	GSE47120.LNCAP.ETV1.MA0761.1.pwm.bed	1	14452
1	662	ETV4	0	0.41743963103664	259	1140	1010	308	1140	819	2261	6693	24388	ETV4 HEPG2 ETV4	HEPG2	NA	ETV4	None	ENCSR714YZG	ENCSR714YZG.HEPG2.ETV4.MA0764.1.pwm.bed	1	14257
1	1204	MYC	0	0.471923517771811	231	1140	948	388	1140	825	1809	6721	24840	MYC NCIH2171 MYC	NCIH2171	NA	MYC	None	GSE36354	GSE36354.NCIH2171.MYC.MA0147.3.pwm.bed	1	31442
1	287	CTCF	0	0.344352696880309	324	1140	1122	226	1140	829	3313	6628	23336	CTCF MCF7 CTCF	MCF7	NA	CTCF	None	ENCSR000DML	ENCSR000DML.MCF7.CTCF.MA0139.1.pwm.bed	1	53669
1	1921	USF1	0	0.545989160799239	211	1140	886	461	1140	829	1445	6741	25204	USF1 HEPG2 USF1	HEPG2	NA	USF1	None	ENCSR000BGM	ENCSR000BGM.HEPG2.USF1.MA0093.2.pwm.bed	1	20459
1	492	ELF1	0	0.358806599036413	288	1140	1100	267	1140	836	2865	6664	23784	ELF1 HEPG2 ELF1	HEPG2	NA	ELF1	None	ENCSR000BMZ	ENCSR000BMZ.HEPG2.ELF1.MA0473.2.pwm.bed	1	21262
1	1933	USF2	0	0.538616898105747	201	1140	891	488	1140	840	1396	6751	25253	USF2 HELA USF2	HELA	NA	USF2	s3	ENCSR000ECW	ENCSR000ECW.HELA_s3.USF2.MA0526.2.pwm.bed	1	14521
1	524	ERG	0	0.438691749867435	229	1140	989	393	1140	841	1920	6723	24729	ERG VCAP ERG	VCAP	NA	ERG	None	GSE28950	GSE28950.VCAP.ERG.MA0474.2.pwm.bed	1	13136
1	344	CTCF	0	0.365848392631031	259	1140	1079	308	1140	842	2549	6693	24100	CTCF MCF7 CTCF	MCF7	NA	CTCF	None	ENCSR000DWH	ENCSR000DWH.MCF7.CTCF.MA0139.1.pwm.bed	1	51582
1	350	CTCF	0	0.334763158483898	304	1140	1137	250	1140	842	3203	6648	23446	CTCF EPITHELIAL CTCF	EPITHELIAL	NA	CTCF	bronchial	ENCSR000DXI	ENCSR000DXI.EPITHELIAL_bronchial.CTCF.MA0139.1.pwm.bed	1	49445
1	1185	MYC	0	0.411292385263337	237	1140	1018	369	1140	842	2106	6715	24543	MYC MCF10A MYC	MCF10A	NA	MYC	None	ENCSR000DOS	ENCSR000DOS.MCF10A.MYC.MA0147.3.pwm.bed	1	20407
1	187	CEBPB	0	0.537909218804158	190	1140	892	521	1140	851	1323	6762	25326	CEBPB K562 CEBPB	K562	NA	CEBPB	None	ENCSR000BRQ	ENCSR000BRQ.K562.CEBPB.MA0466.2.pwm.bed	1	31676
1	413	CTCF	0	0.403694267247596	233	1140	1033	380	1140	851	2108	6719	24541	CTCF GP5D CTCF	GP5D	NA	CTCF	None	GSE51234	GSE51234.GP5D.CTCF.MA0139.1.pwm.bed	1	43091
1	415	CTCF	0	0.320803179445733	308	1140	1174	242	1174	852	3365	6644	23284	CTCF ESC CTCF	ESC	NA	CTCF	h1 emb	GSE52457	GSE52457.ESC_h1_emb.CTCF.MA0139.1.pwm.bed	1	83760
1	1610	SOX2	0	0.45911950450803	211	1140	961	461	1140	854	1701	6741	24948	SOX2 HNSC SOX2	HNSC	NA	SOX2	None	GSE69479	GSE69479.HNSC.SOX2.MA0143.3.pwm.bed	1	33432
1	1645	SPI1	0	0.33248193416012	280	1140	1145	280	1145	855	2987	6672	23662	SPI1 MACROPHAGE SPI1	MACROPHAGE	NA	SPI1	tpp	GSE66594	GSE66594.MACROPHAGE_tpp.SPI1.MA0080.4.pwm.bed	1	95060
1	378	CTCF	0	0.336618865850723	263	1140	1134	299	1140	858	2787	6689	23862	CTCF ISLET CTCF	ISLET	NA	CTCF	None	ERP004003	ERP004003.ISLET.CTCF.MA0139.1.pwm.bed	1	44605
1	248	CTCF	0	0.349626780450023	250	1140	1108	334	1140	861	2569	6702	24080	CTCF HELA CTCF	HELA	NA	CTCF	s3	ENCSR000AOA	ENCSR000AOA.HELA_s3.CTCF.MA0139.1.pwm.bed	1	50807
1	339	CTCF	0	0.326565946277119	268	1140	1156	291	1156	862	2914	6684	23735	CTCF EPITHELIAL CTCF	EPITHELIAL	NA	CTCF	kidney	ENCSR000DVH	ENCSR000DVH.EPITHELIAL_kidney.CTCF.MA0139.1.pwm.bed	1	50011
1	294	CTCF	0	0.33090711742627	262	1140	1149	302	1149	864	2820	6690	23829	CTCF KERATINOCYTE CTCF	KERATINOCYTE	NA	CTCF	None	ENCSR000DNC	ENCSR000DNC.KERATINOCYTE.CTCF.MA0139.1.pwm.bed	1	50634
1	241	CTCF	0	0.332099989976578	259	1140	1147	308	1147	865	2781	6693	23868	CTCF KERATINOCYTE CTCF	KERATINOCYTE	NA	CTCF	None	ENCSR000ALJ	ENCSR000ALJ.KERATINOCYTE.CTCF.MA0139.1.pwm.bed	1	47982
1	244	CTCF	0	0.334950335250579	256	1140	1136	320	1140	865	2730	6696	23919	CTCF ESC CTCF	ESC	NA	CTCF	h1	ENCSR000AMF	ENCSR000AMF.ESC_h1.CTCF.MA0139.1.pwm.bed	1	63847
1	323	CTCF	0	0.321385822251793	275	1140	1173	282	1173	865	3027	6677	23622	CTCF ENDOTHELIAL CTCF	ENDOTHELIAL	NA	CTCF	brain microvascular	ENCSR000DTA	ENCSR000DTA.ENDOTHELIAL_brain_microvascular.CTCF.MA0139.1.pwm.bed	1	52758
1	290	CTCF	0	0.364179495374723	236	1140	1087	373	1140	867	2345	6716	24304	CTCF MCF7 CTCF	MCF7	NA	CTCF	None	ENCSR000DMS	ENCSR000DMS.MCF7.CTCF.MA0139.1.pwm.bed	1	44710
1	372	CTCF	0	0.328927411484402	259	1140	1153	308	1153	867	2805	6693	23844	CTCF HEPATOCYTE CTCF	HEPATOCYTE	NA	CTCF	None	ERP000395	ERP000395.HEPATOCYTE.CTCF.MA0139.1.pwm.bed	1	46084
1	419	CTCF	0	0.315158083738733	288	1140	1195	267	1195	867	3214	6664	23435	CTCF ESC CTCF	ESC	NA	CTCF	h1 trop	GSE52457	GSE52457.ESC_h1_trop.CTCF.MA0139.1.pwm.bed	1	69293
1	237	CTCF	0	0.363876430921492	234	1140	1088	376	1140	868	2328	6718	24321	CTCF MCF7 CTCF	MCF7	NA	CTCF	None	ENCSR000AHD	ENCSR000AHD.MCF7.CTCF.MA0139.1.pwm.bed	1	50017
1	416	CTCF	0	0.308437782500758	292	1140	1206	264	1206	870	3317	6660	23332	CTCF ESC CTCF	ESC	NA	CTCF	h1 mesen	GSE52457	GSE52457.ESC_h1_mesen.CTCF.MA0139.1.pwm.bed	1	75296
1	452	E2F1	0	0.411224287942725	213	1140	1019	454	1140	871	1902	6739	24747	E2F1 MCF7 E2F1	MCF7	NA	E2F1	None	ENCSR000EWX	ENCSR000EWX.MCF7.E2F1.MA0024.3.pwm.bed	1	11168
1	1113	MAX	0	0.341790560635759	245	1140	1126	348	1140	871	2573	6707	24076	MAX ESC MAX	ESC	NA	MAX	h1	ENCSR000BSJ	ENCSR000BSJ.ESC_h1.MAX.MA0058.3.pwm.bed	1	36623
1	1114	MAX	0	0.362066709260842	226	1140	1092	400	1140	877	2263	6726	24386	MAX A549 MAX	A549	NA	MAX	None	ENCSR000BTJ	ENCSR000BTJ.A549.MAX.MA0058.3.pwm.bed	1	14560
1	326	CTCF	0	0.318981334712143	259	1140	1186	308	1186	878	2883	6693	23766	CTCF EPITHELIAL CTCF	EPITHELIAL	NA	CTCF	choroid plexus	ENCSR000DTL	ENCSR000DTL.EPITHELIAL_choroid_plexus.CTCF.MA0139.1.pwm.bed	1	49206
1	229	CREB1	0	0.453832925171101	188	1140	970	529	1140	880	1538	6764	25111	CREB1 LNCAP CREB1	LNCAP	NA	CREB1	abl shfoxa1	GSE63034	GSE63034.LNCAP_abl_shfoxa1.CREB1.MA0018.3.pwm.bed	1	12797
1	1923	USF1	0	0.455909701371816	182	1140	964	541	1140	882	1484	6770	25165	USF1 ESC USF1	ESC	NA	USF1	h1	ENCSR000BIU	ENCSR000BIU.ESC_h1.USF1.MA0093.2.pwm.bed	1	43145
1	1605	SOX2	0	0.509278692046319	169	1140	909	602	1140	884	1243	6783	25406	SOX2 IPSC SOX2	IPSC	NA	SOX2	None	GSE56567	GSE56567.IPSC.SOX2.MA0143.3.pwm.bed	1	23694
1	228	CREB1	0	0.460382605746083	178	1140	958	557	1140	885	1439	6774	25210	CREB1 LNCAP CREB1	LNCAP	NA	CREB1	abl shctr	GSE63034	GSE63034.LNCAP_abl_shctr.CREB1.MA0018.3.pwm.bed	1	10970
1	435	CTCF	0	0.29505936811734	275	1140	1236	282	1236	886	3264	6677	23385	CTCF 786O CTCF	786O	NA	CTCF	normoxia	GSE78113	GSE78113.786O_normoxia.CTCF.MA0139.1.pwm.bed	1	53836
1	1916	TWIST1	0	0.486048234003868	172	1140	930	590	1140	887	1322	6780	25327	TWIST1 BE2C TWIST1	BE2C	NA	TWIST1	None	GSE80151	GSE80151.BE2C.TWIST1.MA1123.1.pwm.bed	1	24627
1	259	CTCF	0	0.32236477396413	241	1140	1170	357	1170	889	2671	6711	23978	CTCF HEPG2 CTCF	HEPG2	NA	CTCF	None	ENCSR000BIE	ENCSR000BIE.HEPG2.CTCF.MA0139.1.pwm.bed	1	51090
1	331	CTCF	0	0.324447345020846	239	1140	1164	362	1164	889	2635	6713	24014	CTCF HEPG2 CTCF	HEPG2	NA	CTCF	None	ENCSR000DUG	ENCSR000DUG.HEPG2.CTCF.MA0139.1.pwm.bed	1	48416
1	349	CTCF	0	0.318190789494882	247	1140	1188	339	1188	889	2765	6705	23884	CTCF EPITHELIAL CTCF	EPITHELIAL	NA	CTCF	proximal tubule	ENCSR000DXD	ENCSR000DXD.EPITHELIAL_proximal_tubule.CTCF.MA0139.1.pwm.bed	1	51601
1	243	CTCF	0	0.344906838317775	223	1140	1119	412	1140	890	2336	6729	24313	CTCF HEPG2 CTCF	HEPG2	NA	CTCF	None	ENCSR000AMA	ENCSR000AMA.HEPG2.CTCF.MA0139.1.pwm.bed	1	44218
1	297	CTCF	0	0.318550335369806	244	1140	1187	350	1187	892	2731	6708	23918	CTCF A549 CTCF	A549	NA	CTCF	None	ENCSR000DPF	ENCSR000DPF.A549.CTCF.MA0139.1.pwm.bed	1	51092
1	218	CREB1	0	0.396234048359235	196	1140	1039	500	1140	893	1818	6756	24831	CREB1 A549 CREB1	A549	NA	CREB1	None	ENCSR000BRB	ENCSR000BRB.A549.CREB1.MA0018.3.pwm.bed	1	11356
1	432	CTCF	0	0.303556428556804	251	1140	1215	331	1215	895	2927	6701	23722	CTCF OVCAR8 CTCF	OVCAR8	NA	CTCF	None	GSE70764	GSE70764.OVCAR8.CTCF.MA0139.1.pwm.bed	1	56774
1	1116	MAX	0	0.345972754529334	219	1140	1115	429	1140	895	2290	6733	24359	MAX ISHIKAWA MAX	ISHIKAWA	NA	MAX	None	ENCSR000BTY	ENCSR000BTY.ISHIKAWA.MAX.MA0058.3.pwm.bed	1	17336
1	1122	MAX	0	0.358476974945118	216	1140	1101	443	1140	895	2188	6736	24461	MAX HEPG2 MAX	HEPG2	NA	MAX	None	ENCSR000EDS	ENCSR000EDS.HEPG2.MAX.MA0058.3.pwm.bed	1	13556
1	1393	PKNOX1	0	0.47584525361227	169	1140	944	602	1140	895	1326	6783	25323	PKNOX1 K562 PKNOX1	K562	NA	PKNOX1	None	ENCSR115SMW	ENCSR115SMW.K562.PKNOX1.MA0782.1.pwm.bed	1	24833
1	279	CTCF	0	0.334690485963698	224	1140	1138	409	1140	896	2411	6728	24238	CTCF HELA CTCF	HELA	NA	CTCF	s3	ENCSR000DLO	ENCSR000DLO.HELA_s3.CTCF.MA0139.1.pwm.bed	1	47379
1	255	CTCF	0	0.306398010647062	247	1140	1211	339	1211	897	2860	6705	23789	CTCF A549 CTCF	A549	NA	CTCF	None	ENCSR000AUF	ENCSR000AUF.A549.CTCF.MA0139.1.pwm.bed	1	56269
1	1630	SPI1	0	0.373994873040134	201	1140	1070	488	1140	899	1965	6751	24684	SPI1 HL60 SPI1	HL60	NA	SPI1	None	ENCSR000BUW	ENCSR000BUW.HL60.SPI1.MA0080.4.pwm.bed	1	74613
1	539	ERG	0	0.402215518167926	185	1140	1036	537	1140	904	1696	6767	24953	ERG VCAP ERG	VCAP	NA	ERG	sh1 dht	GSE79128	GSE79128.VCAP_sh1_dht.ERG.MA0474.2.pwm.bed	1	11560
1	250	CTCF	0	0.309342557288137	237	1140	1205	369	1205	905	2729	6715	23920	CTCF OSTEOBLAST CTCF	OSTEOBLAST	NA	CTCF	None	ENCSR000APF	ENCSR000APF.OSTEOBLAST.CTCF.MA0139.1.pwm.bed	1	48889
1	1086	KLF9	0	0.27496895069435	287	1140	1305	271	1305	905	3608	6665	23041	KLF9 GBM1A KLF9	GBM1A	NA	KLF9	None	GSE62211	GSE62211.GBM1A.KLF9.MA1107.1.pwm.bed	1	38609
1	347	CTCF	0	0.298801888604553	242	1140	1226	355	1226	907	2870	6710	23779	CTCF KERATINOCYTE CTCF	KERATINOCYTE	NA	CTCF	None	ENCSR000DWX	ENCSR000DWX.KERATINOCYTE.CTCF.MA0139.1.pwm.bed	1	49898
1	1628	SPI1	0	0.454902533422812	166	1140	965	615	1140	907	1360	6786	25289	SPI1 K562 SPI1	K562	NA	SPI1	None	ENCSR000BGW	ENCSR000BGW.K562.SPI1.MA0080.4.pwm.bed	1	46960
1	271	CTCF	0	0.269824500068489	295	1140	1329	259	1329	909	3759	6657	22890	CTCF GM12892 CTCF	GM12892	NA	CTCF	None	ENCSR000DKY	ENCSR000DKY.GM12892.CTCF.MA0139.1.pwm.bed	1	72940
1	337	CTCF	0	0.316261011152432	229	1140	1194	393	1194	909	2591	6723	24058	CTCF FIBROBLAST CTCF	FIBROBLAST	NA	CTCF	pulmonary artery	ENCSR000DUX	ENCSR000DUX.FIBROBLAST_pulmonary_artery.CTCF.MA0139.1.pwm.bed	1	43494
1	247	CTCF	0	0.324019905702689	219	1140	1166	429	1166	912	2431	6733	24218	CTCF MYOTUBE CTCF	MYOTUBE	NA	CTCF	None	ENCSR000ANS	ENCSR000ANS.MYOTUBE.CTCF.MA0139.1.pwm.bed	1	43417
1	370	CTCF	0	0.308174804564934	230	1140	1207	389	1207	912	2663	6722	23986	CTCF MCF7 CTCF	MCF7	NA	CTCF	e2	ERP000380	ERP000380.MCF7_e2.CTCF.MA0139.1.pwm.bed	1	43132
1	266	CTCF	0	0.297973955369572	234	1140	1228	376	1228	915	2789	6718	23860	CTCF H54 CTCF	H54	NA	CTCF	None	ENCSR000DKN	ENCSR000DKN.H54.CTCF.MA0139.1.pwm.bed	1	51479
1	330	CTCF	0	0.314407726623697	223	1140	1197	412	1197	916	2541	6729	24108	CTCF HELA CTCF	HELA	NA	CTCF	s3	ENCSR000DUB	ENCSR000DUB.HELA_s3.CTCF.MA0139.1.pwm.bed	1	46709
1	280	CTCF	0	0.323831318912437	216	1140	1167	443	1167	917	2401	6736	24248	CTCF HEPG2 CTCF	HEPG2	NA	CTCF	None	ENCSR000DLS	ENCSR000DLS.HEPG2.CTCF.MA0139.1.pwm.bed	1	47390
1	1304	NR2F1	0	0.488282861386342	143	1140	927	688	1140	918	1099	6809	25550	NR2F1 K562 NR2F1	K562	NA	NR2F1	None	ENCSR970NKQ	ENCSR970NKQ.K562.NR2F1.MA0017.2.pwm.bed	1	23307
1	431	CTCF	0	0.320018733132301	216	1140	1176	443	1176	920	2427	6736	24222	CTCF MCF7 CTCF	MCF7	NA	CTCF	None	GSE70764	GSE70764.MCF7.CTCF.MA0139.1.pwm.bed	1	47896
1	1926	USF1	0	0.403858945770226	172	1140	1032	590	1140	921	1575	6780	25074	USF1 SKNSH USF1	SKNSH	NA	USF1	None	ENCSR000BMF	ENCSR000BMF.SKNSH.USF1.MA0093.2.pwm.bed	1	30756
1	1121	MAX	0	0.34336688836692	194	1140	1123	506	1140	923	2056	6758	24593	MAX HELA MAX	HELA	NA	MAX	s3	ENCSR000ECN	ENCSR000ECN.HELA_s3.MAX.MA0058.3.pwm.bed	1	13176
1	395	CTCF	0	0.278346070349267	246	1140	1290	346	1290	925	3103	6706	23546	CTCF GM12878 CTCF	GM12878	NA	CTCF	None	GSE50893	GSE50893.GM12878.CTCF.MA0139.1.pwm.bed	1	57803
1	477	EBF1	0	0.388144678814032	173	1140	1053	583	1140	925	1644	6779	25005	EBF1 GM12878 EBF1	GM12878	NA	EBF1	None	ENCSR000BGU	ENCSR000BGU.GM12878.EBF1.MA0154.3.pwm.bed	1	36643
1	369	CTCF	0	0.304467710796595	220	1140	1213	426	1213	926	2583	6732	24066	CTCF MCF7 CTCF	MCF7	NA	CTCF	None	ERP000380	ERP000380.MCF7.CTCF.MA0139.1.pwm.bed	1	40613
1	356	CTCF	0	0.296013838652482	223	1140	1234	412	1234	929	2683	6729	23966	CTCF IMR90 CTCF	IMR90	NA	CTCF	None	ENCSR000EFI	ENCSR000EFI.IMR90.CTCF.MA0139.1.pwm.bed	1	42077
1	412	CTCF	0	0.270305142200808	256	1140	1327	320	1327	929	3302	6696	23347	CTCF SNYDER CTCF	SNYDER	NA	CTCF	None	GSE50893	GSE50893.SNYDER.CTCF.MA0139.1.pwm.bed	1	68513
1	340	CTCF	0	0.302518075858231	218	1140	1216	434	1216	930	2576	6734	24073	CTCF EPITHELIAL CTCF	EPITHELIAL	NA	CTCF	retinal pigment	ENCSR000DVI	ENCSR000DVI.EPITHELIAL_retinal_pigment.CTCF.MA0139.1.pwm.bed	1	42919
1	1967	YY1	0	0.416779561740248	159	1140	1011	638	1140	930	1417	6793	25232	YY1 LIVER YY1	LIVER	NA	YY1	None	ENCSR382MOM	ENCSR382MOM.LIVER.YY1.MA0095.2.pwm.bed	1	16048
1	374	CTCF	0	0.311785352759668	212	1140	1202	458	1202	933	2442	6740	24207	CTCF MCF7 CTCF	MCF7	NA	CTCF	tam	ERP000783	ERP000783.MCF7_tam.CTCF.MA0139.1.pwm.bed	1	38274
1	295	CTCF	0	0.293668813145118	222	1140	1244	418	1244	934	2691	6730	23958	CTCF PANCREAS CTCF	PANCREAS	NA	CTCF	None	ENCSR000DND	ENCSR000DND.PANCREAS.CTCF.MA0139.1.pwm.bed	1	38642
1	9	AR	0	0.485766152361785	130	1140	931	735	1140	935	1006	6822	25643	AR MDAMB453 AR	MDAMB453	NA	AR	foxa1	ERP003503	ERP003503.MDAMB453_foxa1.AR.MA0007.3.pwm.bed	1	9429
1	410	CTCF	0	0.272590971272797	245	1140	1318	348	1318	935	3149	6707	23500	CTCF GM2610 CTCF	GM2610	NA	CTCF	None	GSE50893	GSE50893.GM2610.CTCF.MA0139.1.pwm.bed	1	60346
1	335	CTCF	0	0.294308330607351	219	1140	1240	429	1240	936	2652	6733	23997	CTCF EPITHELIAL CTCF	EPITHELIAL	NA	CTCF	mammary	ENCSR000DUS	ENCSR000DUS.EPITHELIAL_mammary.CTCF.MA0139.1.pwm.bed	1	43270
1	397	CTCF	0	0.269038657719417	249	1140	1331	336	1331	936	3233	6703	23416	CTCF GM12891 CTCF	GM12891	NA	CTCF	None	GSE50893	GSE50893.GM12891.CTCF.MA0139.1.pwm.bed	1	62542
1	491	ELF1	0	0.282707203788797	230	1140	1278	389	1278	936	2877	6722	23772	ELF1 K562 ELF1	K562	NA	ELF1	None	ENCSR000BMD	ENCSR000BMD.K562.ELF1.MA0473.2.pwm.bed	1	34498
1	1775	TCF7L2	0	0.445034110804053	143	1140	981	688	1140	936	1201	6809	25448	TCF7L2 HCT166 TCF7L2	HCT166	NA	TCF7L2	None	ENCSR000EUV	ENCSR000EUV.HCT166.TCF7L2.MA0523.1.pwm.bed	1	15058
1	1928	USF1	0	0.437492969605805	147	1140	990	677	1140	936	1254	6805	25395	USF1 ISHIKAWA USF1	ISHIKAWA	NA	USF1	None	ENCSR000BSX	ENCSR000BSX.ISHIKAWA.USF1.MA0093.2.pwm.bed	1	16929
1	325	CTCF	0	0.286016952312593	225	1140	1267	405	1267	937	2790	6727	23859	CTCF MUSCLE CTCF	MUSCLE	NA	CTCF	cardiac	ENCSR000DTI	ENCSR000DTI.MUSCLE_cardiac.CTCF.MA0139.1.pwm.bed	1	43095
1	321	CTCF	0	0.28648370359844	223	1140	1266	412	1266	939	2763	6729	23886	CTCF ASTROCYTE CTCF	ASTROCYTE	NA	CTCF	spinal cord	ENCSR000DSU	ENCSR000DSU.ASTROCYTE_spinal_cord.CTCF.MA0139.1.pwm.bed	1	45314
1	254	CTCF	0	0.29669185973031	215	1140	1232	448	1232	940	2588	6737	24061	CTCF A549 CTCF	A549	NA	CTCF	None	ENCSR000AUE	ENCSR000AUE.A549.CTCF.MA0139.1.pwm.bed	1	48416
1	194	CEBPB	0	0.473526279713113	130	1140	947	735	1140	941	1031	6822	25618	CEBPB ESC CEBPB	ESC	NA	CEBPB	h1	ENCSR000EBV	ENCSR000EBV.ESC_h1.CEBPB.MA0466.2.pwm.bed	1	24028
1	324	CTCF	0	0.286955192028957	221	1140	1262	420	1262	941	2736	6731	23913	CTCF FIBROBLAST CTCF	FIBROBLAST	NA	CTCF	cardiac	ENCSR000DTF	ENCSR000DTF.FIBROBLAST_cardiac.CTCF.MA0139.1.pwm.bed	1	44626
1	821	GABPA	0	0.382121455157737	165	1140	1064	618	1140	941	1594	6787	25055	GABPA VCAP GABPA	VCAP	NA	GABPA	None	GSE49091	GSE49091.VCAP.GABPA.MA0062.2.pwm.bed	1	15837
1	245	CTCF	0	0.306138014182689	207	1140	1212	474	1212	942	2428	6745	24221	CTCF MYOBLAST CTCF	MYOBLAST	NA	CTCF	skeletal muscle	ENCSR000ANE	ENCSR000ANE.MYOBLAST_skeletal_muscle.CTCF.MA0139.1.pwm.bed	1	42509
1	293	CTCF	0	0.288260451173377	219	1140	1261	429	1261	943	2702	6733	23947	CTCF A549 CTCF	A549	NA	CTCF	None	ENCSR000DNA	ENCSR000DNA.A549.CTCF.MA0139.1.pwm.bed	1	43021
1	219	CREB1	0	0.379912745318546	163	1140	1067	625	1140	944	1584	6789	25065	CREB1 A549 CREB1	A549	NA	CREB1	None	ENCSR000BRC	ENCSR000BRC.A549.CREB1.MA0018.3.pwm.bed	1	8336
1	538	ERG	0	0.326331937611008	187	1140	1159	535	1159	945	2081	6765	24568	ERG VCAP ERG	VCAP	NA	ERG	dht	GSE79128	GSE79128.VCAP_dht.ERG.MA0474.2.pwm.bed	1	12070
1	1118	MAX	0	0.306987088302894	202	1140	1210	486	1210	945	2367	6750	24282	MAX SKNSH MAX	SKNSH	NA	MAX	None	ENCSR000BVD	ENCSR000BVD.SKNSH.MAX.MA0058.3.pwm.bed	1	18809
1	1124	MAX	0	0.300276735806062	207	1140	1220	474	1220	945	2471	6745	24178	MAX K562 MAX	K562	NA	MAX	None	ENCSR000EFV	ENCSR000EFV.K562.MAX.MA0058.3.pwm.bed	1	26866
1	1627	SPI1	0	0.316658890590774	194	1140	1191	506	1191	946	2215	6758	24434	SPI1 GM12878 SPI1	GM12878	NA	SPI1	None	ENCSR000BGQ	ENCSR000BGQ.GM12878.SPI1.MA0080.4.pwm.bed	1	59957
1	149	ATF7	0	0.393909147496765	152	1140	1045	660	1140	948	1431	6800	25218	ATF7 K562 ATF7	K562	NA	ATF7	None	ENCSR972ZBV	ENCSR972ZBV.K562.ATF7.MA0834.1.pwm.bed	1	18298
1	392	CTCF	0	0.275051243294762	226	1140	1304	400	1304	948	2901	6726	23748	CTCF SUM159 CTCF	SUM159	NA	CTCF	None	GSE46055	GSE46055.SUM159.CTCF.MA0139.1.pwm.bed	1	29585
1	409	CTCF	0	0.267704510361384	238	1140	1338	366	1338	948	3116	6714	23533	CTCF GM2588 CTCF	GM2588	NA	CTCF	None	GSE50893	GSE50893.GM2588.CTCF.MA0139.1.pwm.bed	1	58761
1	1925	USF1	0	0.377567593310733	160	1140	1068	636	1140	948	1565	6792	25084	USF1 K562 USF1	K562	NA	USF1	None	ENCSR000BKT	ENCSR000BKT.K562.USF1.MA0093.2.pwm.bed	1	30504
1	1042	JUND	0	0.447873019158374	132	1140	979	727	1140	949	1104	6820	25545	JUND ESC JUND	ESC	NA	JUND	h1	ENCSR000EBZ	ENCSR000EBZ.ESC_h1.JUND.MA0492.1.pwm.bed	1	10654
1	306	CTCF	0	0.299272679426963	200	1140	1222	492	1222	951	2400	6752	24249	CTCF CACO2 CTCF	CACO2	NA	CTCF	None	ENCSR000DQN	ENCSR000DQN.CACO2.CTCF.MA0139.1.pwm.bed	1	38265
1	346	CTCF	0	0.289692296323477	212	1140	1256	458	1256	951	2610	6740	24039	CTCF FIBROBLAST CTCF	FIBROBLAST	NA	CTCF	foreskin	ENCSR000DWQ	ENCSR000DWQ.FIBROBLAST_foreskin.CTCF.MA0139.1.pwm.bed	1	39342
1	371	CTCF	0	0.286838859636917	215	1140	1264	448	1264	951	2668	6737	23981	CTCF MCF7 CTCF	MCF7	NA	CTCF	tam	ERP000380	ERP000380.MCF7_tam.CTCF.MA0139.1.pwm.bed	1	41807
1	792	FOXK2	0	0.358282634112229	167	1140	1102	612	1140	951	1713	6785	24936	FOXK2 K562 FOXK2	K562	NA	FOXK2	None	ENCSR302AWT	ENCSR302AWT.K562.FOXK2.MA1103.1.pwm.bed	1	8850
1	1480	RELA	0	0.448151861807965	130	1140	977	735	1140	951	1087	6822	25562	RELA SGBS RELA	SGBS	NA	RELA	tnf	GSE64233	GSE64233.SGBS_tnf.RELA.MA0107.1.pwm.bed	1	30462
1	301	CTCF	0	0.276442760684866	221	1140	1297	420	1297	952	2829	6731	23820	CTCF FIBROBLAST CTCF	FIBROBLAST	NA	CTCF	gingiva	ENCSR000DPS	ENCSR000DPS.FIBROBLAST_gingiva.CTCF.MA0139.1.pwm.bed	1	42527
1	327	CTCF	0	0.301824339709133	197	1140	1218	498	1218	952	2348	6755	24301	CTCF HCT166 CTCF	HCT166	NA	CTCF	None	ENCSR000DTO	ENCSR000DTO.HCT166.CTCF.MA0139.1.pwm.bed	1	42204
1	354	CTCF	0	0.297810665955734	201	1140	1229	488	1229	952	2422	6751	24227	CTCF A549 CTCF	A549	NA	CTCF	None	ENCSR000DYD	ENCSR000DYD.A549.CTCF.MA0139.1.pwm.bed	1	39106
1	363	CTCF	0	0.292278380703786	209	1140	1247	470	1247	952	2555	6743	24094	CTCF LOUCY CTCF	LOUCY	NA	CTCF	None	ENCSR464DKE	ENCSR464DKE.LOUCY.CTCF.MA0139.1.pwm.bed	1	57218
1	1650	SPI1	0	0.368235916307557	158	1140	1075	643	1140	953	1583	6794	25066	SPI1 CD34 SPI1	CD34	NA	SPI1	fetal	GSE70660	GSE70660.CD34_fetal.SPI1.MA0080.4.pwm.bed	1	54054
1	299	CTCF	0	0.293278189700674	206	1140	1246	477	1246	954	2513	6746	24136	CTCF FIBROBLAST CTCF	FIBROBLAST	NA	CTCF	lung	ENCSR000DPM	ENCSR000DPM.FIBROBLAST_lung.CTCF.MA0139.1.pwm.bed	1	37731
1	396	CTCF	0	0.2677069609349	232	1140	1337	384	1337	954	3044	6720	23605	CTCF GM12890 CTCF	GM12890	NA	CTCF	None	GSE50893	GSE50893.GM12890.CTCF.MA0139.1.pwm.bed	1	56421
1	298	CTCF	0	0.267800865334943	230	1140	1336	389	1336	955	3019	6722	23630	CTCF FIBROBLAST CTCF	FIBROBLAST	NA	CTCF	skin leg	ENCSR000DPG	ENCSR000DPG.FIBROBLAST_skin_leg.CTCF.MA0139.1.pwm.bed	1	43422
1	1654	SPI1	0	0.454105252007738	126	1140	968	757	1140	955	1041	6826	25608	SPI1 K562 SPI1	K562	NA	SPI1	nabut	GSE74999	GSE74999.K562_nabut.SPI1.MA0080.4.pwm.bed	1	27328
1	322	CTCF	0	0.285323064859622	212	1140	1271	458	1271	956	2646	6740	24003	CTCF ASTROCYTE CTCF	ASTROCYTE	NA	CTCF	cerebellum	ENCSR000DSZ	ENCSR000DSZ.ASTROCYTE_cerebellum.CTCF.MA0139.1.pwm.bed	1	41708
1	364	CTCF	0	0.276942513025626	218	1140	1294	434	1294	956	2789	6734	23860	CTCF OCILY3 CTCF	OCILY3	NA	CTCF	None	ENCSR756ZKG	ENCSR756ZKG.OCILY3.CTCF.MA0139.1.pwm.bed	1	60483
1	405	CTCF	0	0.264757464321268	232	1140	1344	384	1344	956	3074	6720	23575	CTCF GM19238 CTCF	GM19238	NA	CTCF	None	GSE50893	GSE50893.GM19238.CTCF.MA0139.1.pwm.bed	1	58323
1	794	FOXK2	0	0.367495435464603	155	1140	1078	654	1140	957	1557	6797	25092	FOXK2 K562 FOXK2	K562	NA	FOXK2	None	ENCSR508DQA	ENCSR508DQA.K562.FOXK2.MA1103.1.pwm.bed	1	8016
1	430	CTCF	0	0.268083833598631	226	1140	1335	400	1335	958	2968	6726	23681	CTCF K562 CTCF	K562	NA	CTCF	None	GSE70764	GSE70764.K562.CTCF.MA0139.1.pwm.bed	1	52330
1	1543	RUNX1	0	0.344873651738562	166	1140	1120	615	1140	958	1765	6786	24884	RUNX1 BONE RUNX1	BONE	NA	RUNX1	marrow	GSE64862	GSE64862.BONE_marrow.RUNX1.MA0002.2.pwm.bed	1	32972
1	239	CTCF	0	0.289015306234668	205	1140	1258	480	1258	959	2535	6747	24114	CTCF K562 CTCF	K562	NA	CTCF	None	ENCSR000AKO	ENCSR000AKO.K562.CTCF.MA0139.1.pwm.bed	1	45520
1	305	CTCF	0	0.275852270063737	217	1140	1299	437	1299	959	2787	6735	23862	CTCF BJ CTCF	BJ	NA	CTCF	None	ENCSR000DQI	ENCSR000DQI.BJ.CTCF.MA0139.1.pwm.bed	1	41041
1	329	CTCF	0	0.280085979646359	214	1140	1286	452	1286	959	2714	6738	23935	CTCF HEK293 CTCF	HEK293	NA	CTCF	None	ENCSR000DTW	ENCSR000DTW.HEK293.CTCF.MA0139.1.pwm.bed	1	50789
1	1163	MXI1	0	0.303925353400347	189	1140	1214	524	1214	959	2244	6763	24405	MXI1 IMR90 MXI1	IMR90	NA	MXI1	None	ENCSR000EFE	ENCSR000EFE.IMR90.MXI1.MA1108.1.pwm.bed	1	15212
1	1250	MYCN	0	0.319143881034716	179	1140	1183	553	1183	959	2038	6773	24611	MYCN SHEP21 MYCN	SHEP21	NA	MYCN	None	GSE80151	GSE80151.SHEP21.MYCN.MA0104.4.pwm.bed	1	15810
1	375	CTCF	0	0.314925730639868	181	1140	1196	545	1196	960	2085	6771	24564	CTCF ZR751 CTCF	ZR751	NA	CTCF	None	ERP000783	ERP000783.ZR751.CTCF.MA0139.1.pwm.bed	1	37528
1	411	CTCF	0	0.263074249987998	230	1140	1350	389	1350	960	3067	6722	23582	CTCF GM2630 CTCF	GM2630	NA	CTCF	None	GSE50893	GSE50893.GM2630.CTCF.MA0139.1.pwm.bed	1	60056
1	275	CTCF	0	0.237795830662602	255	1140	1419	324	1419	961	3678	6697	22971	CTCF GM19239 CTCF	GM19239	NA	CTCF	None	ENCSR000DLE	ENCSR000DLE.GM19239.CTCF.MA0139.1.pwm.bed	1	64158
1	342	CTCF	0	0.282903859787415	210	1140	1277	465	1277	961	2643	6742	24006	CTCF FIBROBLAST CTCF	FIBROBLAST	NA	CTCF	villous mesenchyme	ENCSR000DVQ	ENCSR000DVQ.FIBROBLAST_villous_mesenchyme.CTCF.MA0139.1.pwm.bed	1	43175
1	1306	NR2F2	0	0.407894105101111	134	1140	1027	717	1140	961	1225	6818	25424	NR2F2 K562 NR2F2	K562	NA	NR2F2	None	ENCSR000BRS	ENCSR000BRS.K562.NR2F2.MA1111.1.pwm.bed	1	18045
1	1629	SPI1	0	0.319452235081135	175	1140	1179	570	1179	963	1993	6777	24656	SPI1 GM12891 SPI1	GM12891	NA	SPI1	None	ENCSR000BIJ	ENCSR000BIJ.GM12891.SPI1.MA0080.4.pwm.bed	1	48457
1	263	CTCF	0	0.291378791323882	196	1140	1251	500	1251	964	2413	6756	24236	CTCF K562 CTCF	K562	NA	CTCF	None	ENCSR000BPJ	ENCSR000BPJ.K562.CTCF.MA0139.1.pwm.bed	1	43662
1	1648	SPI1	0	0.330519649895034	169	1140	1151	602	1151	964	1868	6783	24781	SPI1 K562 SPI1	K562	NA	SPI1	None	GSE70482	GSE70482.K562.SPI1.MA0080.4.pwm.bed	1	49075
1	282	CTCF	0	0.279284612761424	209	1140	1287	470	1287	966	2662	6743	23987	CTCF K562 CTCF	K562	NA	CTCF	None	ENCSR000DMA	ENCSR000DMA.K562.CTCF.MA0139.1.pwm.bed	1	52433
1	235	CREM	0	0.296634441634814	188	1140	1233	529	1233	967	2283	6764	24366	CREM K562 CREM	K562	NA	CREM	None	ENCSR077DKV	ENCSR077DKV.K562.CREM.MA0609.1.pwm.bed	1	22810
1	439	CTCF	0	0.291691644804478	191	1140	1250	515	1250	968	2353	6761	24296	CTCF VCAP CTCF	VCAP	NA	CTCF	r1881	GSE84432	GSE84432.VCAP_r1881.CTCF.MA0139.1.pwm.bed	1	37769
1	424	CTCF	0	0.282291331758037	203	1140	1283	484	1283	969	2566	6749	24083	CTCF ESC CTCF	ESC	NA	CTCF	naive	GSE69646	GSE69646.ESC_naive.CTCF.MA0139.1.pwm.bed	1	44977
1	1646	SPI1	0	0.317407952454581	174	1140	1190	576	1190	969	1994	6778	24655	SPI1 DOHH2 SPI1	DOHH2	NA	SPI1	None	GSE69558	GSE69558.DOHH2.SPI1.MA0080.4.pwm.bed	1	64080
1	139	ATF3	0	0.443034574130723	119	1140	986	784	1140	970	1008	6833	25641	ATF3 K562 ATF3	K562	NA	ATF3	None	ENCSR000BNU	ENCSR000BNU.K562.ATF3.MA0605.1.pwm.bed	1	8839
1	1180	MYC	0	0.382080658211418	137	1140	1065	704	1140	970	1332	6815	25317	MYC MCF7 MYC	MCF7	NA	MYC	None	ENCSR000DMJ	ENCSR000DMJ.MCF7.MYC.MA0147.3.pwm.bed	1	21294
1	270	CTCF	0	0.234347481883439	248	1140	1435	338	1435	971	3633	6704	23016	CTCF GM12891 CTCF	GM12891	NA	CTCF	None	ENCSR000DKX	ENCSR000DKX.GM12891.CTCF.MA0139.1.pwm.bed	1	61985
1	304	CTCF	0	0.282620281211101	200	1140	1281	492	1281	971	2528	6752	24121	CTCF BE2C CTCF	BE2C	NA	CTCF	None	ENCSR000DQD	ENCSR000DQD.BE2C.CTCF.MA0139.1.pwm.bed	1	45547
1	366	CTCF	0	0.284493064247255	196	1140	1273	500	1273	971	2466	6756	24183	CTCF HEPG2 CTCF	HEPG2	NA	CTCF	None	ERP000209	ERP000209.HEPG2.CTCF.MA0139.1.pwm.bed	1	41529
1	1555	RUNX3	0	0.291873866213832	188	1140	1248	529	1248	972	2317	6764	24332	RUNX3 GM12878 RUNX3	GM12878	NA	RUNX3	None	ENCSR000BRI	ENCSR000BRI.GM12878.RUNX3.MA0684.1.pwm.bed	1	56609
1	276	CTCF	0	0.233317340561492	249	1140	1442	336	1442	973	3660	6703	22989	CTCF GM19240 CTCF	GM19240	NA	CTCF	None	ENCSR000DLF	ENCSR000DLF.GM19240.CTCF.MA0139.1.pwm.bed	1	61598
1	399	CTCF	0	0.256456209875257	224	1140	1369	409	1369	973	3062	6728	23587	CTCF GM18486 CTCF	GM18486	NA	CTCF	None	GSE50893	GSE50893.GM18486.CTCF.MA0139.1.pwm.bed	1	50545
1	1414	POU5F1	0	0.453799944551595	111	1140	971	809	1140	973	920	6841	25729	POU5F1 ESC POU5F1	ESC	NA	POU5F1	naive	GSE69646	GSE69646.ESC_naive.POU5F1.MA1115.1.pwm.bed	1	20546
1	358	CTCF	0	0.278476677931394	200	1140	1289	492	1289	974	2562	6752	24087	CTCF SKNSH CTCF	SKNSH	NA	CTCF	None	ENCSR000EIC	ENCSR000EIC.SKNSH.CTCF.MA0139.1.pwm.bed	1	43236
1	1209	MYC	0	0.3393519009304	155	1140	1129	654	1140	974	1678	6797	24971	MYC BJ MYC	BJ	NA	MYC	induced	GSE36570	GSE36570.BJ_induced.MYC.MA0147.3.pwm.bed	1	15108
1	398	CTCF	0	0.258135500263434	221	1140	1365	420	1365	975	3007	6731	23642	CTCF GM12892 CTCF	GM12892	NA	CTCF	None	GSE50893	GSE50893.GM12892.CTCF.MA0139.1.pwm.bed	1	57349
1	488	EGR1	0	0.407061465027385	126	1140	1028	757	1140	975	1156	6826	25493	EGR1 MCF7 EGR1	MCF7	NA	EGR1	None	ENCSR000BUX	ENCSR000BUX.MCF7.EGR1.MA0162.3.pwm.bed	1	6925
1	357	CTCF	0	0.273332569398278	207	1140	1313	474	1313	976	2690	6745	23959	CTCF K562 CTCF	K562	NA	CTCF	None	ENCSR000EGM	ENCSR000EGM.K562.CTCF.MA0139.1.pwm.bed	1	46846
1	406	CTCF	0	0.249980451742584	224	1140	1382	409	1382	977	3132	6728	23517	CTCF GM19239 CTCF	GM19239	NA	CTCF	None	GSE50893	GSE50893.GM19239.CTCF.MA0139.1.pwm.bed	1	59275
1	173	BHLHE40	0	0.29916307480454	174	1140	1223	576	1223	980	2106	6778	24543	BHLHE40 K562 BHLHE40	K562	NA	BHLHE40	None	ENCSR000EGV	ENCSR000EGV.K562.BHLHE40.MA0464.2.pwm.bed	1	18358
1	408	CTCF	0	0.249007798332341	223	1140	1387	412	1387	980	3130	6729	23519	CTCF GM2255 CTCF	GM2255	NA	CTCF	None	GSE50893	GSE50893.GM2255.CTCF.MA0139.1.pwm.bed	1	57263
1	1641	SPI1	0	0.347926182485938	143	1140	1113	688	1140	980	1517	6809	25132	SPI1 KASUMI1 SPI1	KASUMI1	NA	SPI1	sictr	GSE60130	GSE60130.KASUMI1_sictr.SPI1.MA0080.4.pwm.bed	1	41815
1	328	CTCF	0	0.294262878127782	177	1140	1241	562	1241	981	2173	6775	24476	CTCF EPITHELIAL CTCF	EPITHELIAL	NA	CTCF	esophagus	ENCSR000DTR	ENCSR000DTR.EPITHELIAL_esophagus.CTCF.MA0139.1.pwm.bed	1	33686
1	501	ELF1	0	0.270517080673602	206	1140	1326	477	1326	981	2703	6746	23946	ELF1 SKNMC ELF1	SKNMC	NA	ELF1	shfli 96h	GSE61944	GSE61944.SKNMC_shfli_96h.ELF1.MA0473.2.pwm.bed	1	25429
1	438	CTCF	0	0.291725115841907	178	1140	1249	557	1249	982	2202	6774	24447	CTCF VCAP CTCF	VCAP	NA	CTCF	etoh	GSE84432	GSE84432.VCAP_etoh.CTCF.MA0139.1.pwm.bed	1	35092
1	407	CTCF	0	0.253979644626162	217	1140	1377	437	1377	985	3000	6735	23649	CTCF GM19240 CTCF	GM19240	NA	CTCF	None	GSE50893	GSE50893.GM19240.CTCF.MA0139.1.pwm.bed	1	55284
1	265	CTCF	0	0.311212226921223	166	1140	1203	615	1203	986	1942	6786	24707	CTCF HCT166 CTCF	HCT166	NA	CTCF	None	ENCSR000BSE	ENCSR000BSE.HCT166.CTCF.MA0139.1.pwm.bed	1	36545
1	274	CTCF	0	0.227206643066419	241	1140	1462	357	1462	986	3637	6711	23012	CTCF GM19238 CTCF	GM19238	NA	CTCF	None	ENCSR000DLD	ENCSR000DLD.GM19238.CTCF.MA0139.1.pwm.bed	1	58394
1	252	CTCF	0	0.26405985148392	208	1140	1348	472	1348	987	2787	6744	23862	CTCF DND41 CTCF	DND41	NA	CTCF	None	ENCSR000AQU	ENCSR000AQU.DND41.CTCF.MA0139.1.pwm.bed	1	51602
1	351	CTCF	0	0.244310822168728	222	1140	1403	418	1403	987	3170	6730	23479	CTCF SKNSH CTCF	SKNSH	NA	CTCF	None	ENCSR000DXQ	ENCSR000DXQ.SKNSH.CTCF.MA0139.1.pwm.bed	1	49323
1	1968	YY1	0	0.323622801346846	156	1140	1168	652	1168	987	1765	6796	24884	YY1 LIVER YY1	LIVER	NA	YY1	None	ENCSR994YLZ	ENCSR994YLZ.LIVER.YY1.MA0095.2.pwm.bed	1	15767
1	224	CREB1	0	0.307753163731338	165	1140	1208	618	1208	989	1951	6787	24698	CREB1 HEPG2 CREB1	HEPG2	NA	CREB1	None	ENCSR000BVL	ENCSR000BVL.HEPG2.CREB1.MA0018.3.pwm.bed	1	10831
1	332	CTCF	0	0.272566250757619	193	1140	1319	510	1319	990	2527	6759	24122	CTCF FIBROBLAST CTCF	FIBROBLAST	NA	CTCF	foreskin	ENCSR000DUH	ENCSR000DUH.FIBROBLAST_foreskin.CTCF.MA0139.1.pwm.bed	1	39779
1	421	CTCF	0	0.326551908385678	149	1140	1158	672	1158	990	1675	6803	24974	CTCF HSPC CTCF	HSPC	NA	CTCF	None	GSE67783	GSE67783.HSPC.CTCF.MA0139.1.pwm.bed	1	46426
1	302	CTCF	0	0.278107637133127	183	1140	1292	540	1292	991	2361	6769	24288	CTCF FIBROBLAST CTCF	FIBROBLAST	NA	CTCF	skin abdomen	ENCSR000DPV	ENCSR000DPV.FIBROBLAST_skin_abdomen.CTCF.MA0139.1.pwm.bed	1	35621
1	655	ETS1	0	0.281385752400011	179	1140	1285	553	1285	993	2288	6773	24361	ETS1 HUVEC ETS1	HUVEC	NA	ETS1	vegf 4h	GSE41166	GSE41166.HUVEC_vegf_4h.ETS1.MA0098.3.pwm.bed	1	21134
1	1924	USF1	0	0.39853779686209	114	1140	1038	803	1140	994	1070	6838	25579	USF1 A549 USF1	A549	NA	USF1	None	ENCSR000BJB	ENCSR000BJB.A549.USF1.MA0093.2.pwm.bed	1	8854
1	352	CTCF	0	0.262458853321068	199	1140	1353	496	1353	996	2690	6753	23959	CTCF WERIRB1 CTCF	WERIRB1	NA	CTCF	None	ENCSR000DXW	ENCSR000DXW.WERIRB1.CTCF.MA0139.1.pwm.bed	1	51129
1	285	CTCF	0	0.291362740586043	170	1140	1252	599	1252	997	2111	6782	24538	CTCF LNCAP CTCF	LNCAP	NA	CTCF	None	ENCSR000DMF	ENCSR000DMF.LNCAP.CTCF.MA0139.1.pwm.bed	1	33959
1	303	CTCF	0	0.269033913491841	190	1140	1332	521	1332	998	2520	6762	24129	CTCF FIBROBLAST CTCF	FIBROBLAST	NA	CTCF	aortic adventitia	ENCSR000DPY	ENCSR000DPY.FIBROBLAST_aortic_adventitia.CTCF.MA0139.1.pwm.bed	1	37282
1	417	CTCF	0	0.264791861807221	191	1140	1343	515	1343	999	2569	6761	24080	CTCF ESC CTCF	ESC	NA	CTCF	h1 mesen stem	GSE52457	GSE52457.ESC_h1_mesen_stem.CTCF.MA0139.1.pwm.bed	1	39958
1	249	CTCF	0	0.282622150167713	172	1140	1280	590	1280	1000	2195	6780	24454	CTCF ASTROCYTE CTCF	ASTROCYTE	NA	CTCF	None	ENCSR000AOO	ENCSR000AOO.ASTROCYTE.CTCF.MA0139.1.pwm.bed	1	34782
1	251	CTCF	0	0.284037201637643	171	1140	1274	597	1274	1000	2173	6781	24476	CTCF FIBROBLAST CTCF	FIBROBLAST	NA	CTCF	dermal	ENCSR000APM	ENCSR000APM.FIBROBLAST_dermal.CTCF.MA0139.1.pwm.bed	1	35583
1	269	CTCF	0	0.264499744961137	188	1140	1345	529	1345	1000	2534	6764	24115	CTCF GM12878 CTCF	GM12878	NA	CTCF	None	ENCSR000DKV	ENCSR000DKV.GM12878.CTCF.MA0139.1.pwm.bed	1	43681
1	333	CTCF	0	0.272716169782093	178	1140	1316	557	1316	1000	2342	6774	24307	CTCF HFF CTCF	HFF	NA	CTCF	None	ENCSR000DUM	ENCSR000DUM.HFF.CTCF.MA0139.1.pwm.bed	1	36404
1	336	CTCF	0	0.27572676008204	175	1140	1300	570	1300	1000	2282	6777	24367	CTCF FIBROBLAST CTCF	FIBROBLAST	NA	CTCF	mammary	ENCSR000DUU	ENCSR000DUU.FIBROBLAST_mammary.CTCF.MA0139.1.pwm.bed	1	36718
1	436	CTCF	0	0.271659333819315	180	1140	1321	550	1321	1000	2375	6772	24274	CTCF MCF7 CTCF	MCF7	NA	CTCF	hypoxia	GSE78113	GSE78113.MCF7_hypoxia.CTCF.MA0139.1.pwm.bed	1	40859
1	8	AR	0	0.411408966385399	99	1140	1017	860	1140	1010	904	6853	25745	AR MDAMB453 AR	MDAMB453	NA	AR	None	ERP003503	ERP003503.MDAMB453.AR.MA0007.3.pwm.bed	1	8750
1	227	CREB1	0	0.301337002773209	146	1140	1219	681	1219	1010	1771	6806	24878	CREB1 LNCAP CREB1	LNCAP	NA	CREB1	abl	GSE63034	GSE63034.LNCAP_abl.CREB1.MA0018.3.pwm.bed	1	9444
1	260	CTCF	0	0.256156938529708	191	1140	1370	515	1370	1010	2647	6761	24002	CTCF SKNSH CTCF	SKNSH	NA	CTCF	None	ENCSR000BLX	ENCSR000BLX.SKNSH.CTCF.MA0139.1.pwm.bed	1	44529
1	338	CTCF	0	0.274110875498022	174	1140	1308	576	1308	1010	2282	6778	24367	CTCF FIBROBLAST CTCF	FIBROBLAST	NA	CTCF	lung	ENCSR000DVA	ENCSR000DVA.FIBROBLAST_lung.CTCF.MA0139.1.pwm.bed	1	34192
1	360	CTCF	0	0.242741046023163	203	1140	1408	484	1408	1010	2938	6749	23711	CTCF DOHH2 CTCF	DOHH2	NA	CTCF	None	ENCSR084RDK	ENCSR084RDK.DOHH2.CTCF.MA0139.1.pwm.bed	1	52436
1	387	CTCF	0	0.228603407219375	220	1140	1460	426	1460	1010	3333	6732	23316	CTCF BCBL1 CTCF	BCBL1	NA	CTCF	None	GSE38411	GSE38411.BCBL1.CTCF.MA0139.1.pwm.bed	1	52422
1	418	CTCF	0	0.248274846364961	195	1140	1390	504	1390	1010	2775	6757	23874	CTCF ESC CTCF	ESC	NA	CTCF	h1 neur	GSE52457	GSE52457.ESC_h1_neur.CTCF.MA0139.1.pwm.bed	1	45337
1	437	CTCF	0	0.259734220426356	188	1140	1359	529	1359	1010	2576	6764	24073	CTCF MCF7 CTCF	MCF7	NA	CTCF	normoxia	GSE78113	GSE78113.MCF7_normoxia.CTCF.MA0139.1.pwm.bed	1	43171
1	481	EBF1	0	0.328397276855647	133	1140	1154	722	1154	1010	1494	6819	25155	EBF1 MUTUL EBF1	MUTUL	NA	EBF1	None	GSE75503	GSE75503.MUTUL.EBF1.MA0154.3.pwm.bed	1	41032
1	537	ERG	0	0.254466872043151	189	1140	1374	524	1374	1010	2637	6763	24012	ERG TSU1621MT ERG	TSU1621MT	NA	ERG	atra	GSE60477	GSE60477.TSU1621MT_atra.ERG.MA0474.2.pwm.bed	1	50599
1	653	ETS1	0	0.271605569645357	176	1140	1322	565	1322	1010	2326	6776	24323	ETS1 HUVEC ETS1	HUVEC	NA	ETS1	vegf 12h	GSE41166	GSE41166.HUVEC_vegf_12h.ETS1.MA0098.3.pwm.bed	1	23399
1	805	FOXP2	0	0.428900447175792	92	1140	996	880	1140	1010	808	6860	25841	FOXP2 PFSK1 FOXP2	PFSK1	NA	FOXP2	None	ENCSR000BGA	ENCSR000BGA.PFSK1.FOXP2.MA0593.1.pwm.bed	1	3649
1	820	GABPA	0	0.259764988631446	187	1140	1358	535	1358	1010	2563	6765	24086	GABPA JURKAT GABPA	JURKAT	NA	GABPA	None	GSE49091	GSE49091.JURKAT.GABPA.MA0062.2.pwm.bed	1	41378
1	896	GFI1B	0	0.405371949071221	99	1140	1030	860	1140	1010	917	6853	25732	GFI1B K562 GFI1B	K562	NA	GFI1B	None	ENCSR509GDT	ENCSR509GDT.K562.GFI1B.MA0483.1.pwm.bed	1	12889
1	1395	POU2F2	0	0.361442516879506	116	1140	1096	793	1140	1010	1195	6836	25454	POU2F2 GM12878 POU2F2	GM12878	NA	POU2F2	None	ENCSR000BGP	ENCSR000BGP.GM12878.POU2F2.MA0507.1.pwm.bed	1	19114
1	1768	TCF3	0	0.31630241341386	141	1140	1193	693	1193	1010	1637	6811	25012	TCF3 KASUMI1 TCF3	KASUMI1	NA	TCF3	None	GSE43834	GSE43834.KASUMI1.TCF3.MA0522.2.pwm.bed	1	25607
1	133	ATF1	0	0.299097747130208	138	1140	1224	699	1224	1020	1690	6814	24959	ATF1 K562 ATF1	K562	NA	ATF1	None	ENCSR091GVJ	ENCSR091GVJ.K562.ATF1.MA0604.1.pwm.bed	1	15164
1	258	CTCF	0	0.275060039853343	162	1140	1303	629	1303	1020	2127	6790	24522	CTCF A549 CTCF	A549	NA	CTCF	None	ENCSR000BHW	ENCSR000BHW.A549.CTCF.MA0139.1.pwm.bed	1	33056
1	341	CTCF	0	0.236329738783345	195	1140	1425	504	1425	1020	2900	6757	23749	CTCF ENDOTHELIAL CTCF	ENDOTHELIAL	NA	CTCF	umbilical vein	ENCSR000DVP	ENCSR000DVP.ENDOTHELIAL_umbilical_vein.CTCF.MA0139.1.pwm.bed	1	43354
1	355	CTCF	0	0.269845632390985	172	1140	1328	590	1328	1020	2290	6780	24359	CTCF GM12878 CTCF	GM12878	NA	CTCF	None	ENCSR000DZN	ENCSR000DZN.GM12878.CTCF.MA0139.1.pwm.bed	1	39243
1	359	CTCF	0	0.256851018067699	181	1140	1368	545	1368	1020	2512	6771	24137	CTCF OCILY7 CTCF	OCILY7	NA	CTCF	None	ENCSR027HML	ENCSR027HML.OCILY7.CTCF.MA0139.1.pwm.bed	1	47958
1	361	CTCF	0	0.259238228253992	175	1140	1361	570	1361	1020	2414	6777	24235	CTCF KARPAS422 CTCF	KARPAS422	NA	CTCF	None	ENCSR113REG	ENCSR113REG.KARPAS422.CTCF.MA0139.1.pwm.bed	1	48285
1	367	CTCF	0	0.285070632318349	158	1140	1272	643	1272	1020	2010	6794	24639	CTCF MCF7 CTCF	MCF7	NA	CTCF	e2 shctcf	ERP000209	ERP000209.MCF7_e2_shctcf.CTCF.MA0139.1.pwm.bed	1	31366
1	1210	MYC	0	0.333839237464988	120	1140	1139	779	1140	1020	1332	6832	25317	MYC H128 MYC	H128	NA	MYC	None	GSE41105	GSE41105.H128.MYC.MA0147.3.pwm.bed	1	17149
1	1499	REST	0	0.335867612663875	118	1140	1135	786	1140	1020	1303	6834	25346	REST SKNSH REST	SKNSH	NA	REST	None	ENCSR000BOZ	ENCSR000BOZ.SKNSH.REST.MA0138.2.pwm.bed	1	17856
1	1522	RFX5	0	0.342921945780659	115	1140	1125	798	1140	1020	1246	6837	25403	RFX5 HELA RFX5	HELA	NA	RFX5	s3	ENCSR000ECX	ENCSR000ECX.HELA_s3.RFX5.MA0510.2.pwm.bed	1	11181
1	1642	SPI1	0	0.298826460609067	136	1140	1225	709	1225	1020	1668	6816	24981	SPI1 KASUMI1 SPI1	KASUMI1	NA	SPI1	sirunx1eto	GSE60130	GSE60130.KASUMI1_sirunx1eto.SPI1.MA0080.4.pwm.bed	1	38368
1	226	CREB1	0	0.29027825348395	138	1140	1255	699	1255	1030	1738	6814	24911	CREB1 LNCAP CREB1	LNCAP	NA	CREB1	None	GSE63034	GSE63034.LNCAP.CREB1.MA0018.3.pwm.bed	1	9457
1	242	CTCF	0	0.282653178617714	152	1140	1279	660	1279	1030	1953	6800	24696	CTCF EPITHELIAL CTCF	EPITHELIAL	NA	CTCF	mammary	ENCSR000ALV	ENCSR000ALV.EPITHELIAL_mammary.CTCF.MA0139.1.pwm.bed	1	32214
1	261	CTCF	0	0.271106335987963	167	1140	1324	612	1324	1030	2218	6785	24431	CTCF ESC CTCF	ESC	NA	CTCF	h1	ENCSR000BNH	ENCSR000BNH.ESC_h1.CTCF.MA0139.1.pwm.bed	1	40105
1	281	CTCF	0	0.271379812504667	161	1140	1323	632	1323	1030	2141	6791	24508	CTCF ENDOTHELIAL CTCF	ENDOTHELIAL	NA	CTCF	umbilical vein	ENCSR000DLW	ENCSR000DLW.ENDOTHELIAL_umbilical_vein.CTCF.MA0139.1.pwm.bed	1	37497
1	284	CTCF	0	0.283172261789812	148	1140	1275	675	1275	1030	1901	6804	24748	CTCF LNCAP CTCF	LNCAP	NA	CTCF	None	ENCSR000DME	ENCSR000DME.LNCAP.CTCF.MA0139.1.pwm.bed	1	30117
1	343	CTCF	0	0.263919536503377	168	1140	1349	608	1349	1030	2286	6784	24363	CTCF K562 CTCF	K562	NA	CTCF	None	ENCSR000DWE	ENCSR000DWE.K562.CTCF.MA0139.1.pwm.bed	1	37313
1	345	CTCF	0	0.264390523804347	169	1140	1346	602	1346	1030	2295	6783	24354	CTCF NB4 CTCF	NB4	NA	CTCF	None	ENCSR000DWN	ENCSR000DWN.NB4.CTCF.MA0139.1.pwm.bed	1	39717
1	484	EGR1	0	0.236118497523805	193	1140	1426	510	1426	1030	2875	6759	23774	EGR1 K562 EGR1	K562	NA	EGR1	None	ENCSR000BNE	ENCSR000BNE.K562.EGR1.MA0162.3.pwm.bed	1	30382
1	541	ERG	0	0.307625425060394	129	1140	1209	742	1209	1030	1543	6823	25106	ERG VCAP ERG	VCAP	NA	ERG	sh3 dht	GSE79128	GSE79128.VCAP_sh3_dht.ERG.MA0474.2.pwm.bed	1	7958
1	825	GABPA	0	0.277074845225979	151	1140	1293	665	1293	1030	1977	6801	24672	GABPA HEPG2 GABPA	HEPG2	NA	GABPA	None	GSE72082	GSE72082.HEPG2.GABPA.MA0062.2.pwm.bed	1	10128
1	1509	REST	0	0.27546792989094	159	1140	1302	638	1302	1030	2087	6793	24562	REST K562 REST	K562	NA	REST	None	ENCSR137ZMQ	ENCSR137ZMQ.K562.REST.MA0138.2.pwm.bed	1	32333
1	1535	RUNX1	0	0.349623109170206	103	1140	1109	846	1140	1030	1099	6849	25550	RUNX1 SEM RUNX1	SEM	NA	RUNX1	None	GSE42075	GSE42075.SEM.RUNX1.MA0002.2.pwm.bed	1	27771
1	1687	SRF	0	0.386485375733949	85	1140	1054	909	1140	1030	827	6867	25822	SRF ISHIKAWA SRF	ISHIKAWA	NA	SRF	None	ENCSR000BTD	ENCSR000BTD.ISHIKAWA.SRF.MA0083.3.pwm.bed	1	8291
1	257	CTCF	0	0.2730533935159	153	1140	1314	658	1314	1040	2029	6799	24620	CTCF A549 CTCF	A549	NA	CTCF	None	ENCSR000BHV	ENCSR000BHV.A549.CTCF.MA0139.1.pwm.bed	1	31789
1	278	CTCF	0	0.265968017817052	161	1140	1341	632	1341	1040	2181	6791	24468	CTCF ESC CTCF	ESC	NA	CTCF	h1	ENCSR000DLK	ENCSR000DLK.ESC_h1.CTCF.MA0139.1.pwm.bed	1	39303
1	314	CTCF	0	0.237301396663467	181	1140	1421	545	1421	1040	2698	6771	23951	CTCF GM12869 CTCF	GM12869	NA	CTCF	None	ENCSR000DRJ	ENCSR000DRJ.GM12869.CTCF.MA0139.1.pwm.bed	1	43898
1	317	CTCF	0	0.249485567426397	170	1140	1386	599	1386	1040	2433	6782	24216	CTCF GM12873 CTCF	GM12873	NA	CTCF	None	ENCSR000DRP	ENCSR000DRP.GM12873.CTCF.MA0139.1.pwm.bed	1	39521
1	348	CTCF	0	0.259844885905274	164	1140	1357	621	1357	1040	2267	6788	24382	CTCF FIBROBLAST CTCF	FIBROBLAST	NA	CTCF	lung	ENCSR000DWY	ENCSR000DWY.FIBROBLAST_lung.CTCF.MA0139.1.pwm.bed	1	32506
1	383	CTCF	0	0.269079713704659	155	1140	1330	654	1330	1040	2082	6797	24567	CTCF ASC CTCF	ASC	NA	CTCF	None	GSE21366	GSE21366.ASC.CTCF.MA0139.1.pwm.bed	1	33301
1	401	CTCF	0	0.236638524904107	180	1140	1424	550	1424	1040	2691	6772	23958	CTCF GM18526 CTCF	GM18526	NA	CTCF	None	GSE50893	GSE50893.GM18526.CTCF.MA0139.1.pwm.bed	1	42780
1	402	CTCF	0	0.243612801656898	175	1140	1404	570	1404	1040	2554	6777	24095	CTCF GM18951 CTCF	GM18951	NA	CTCF	None	GSE50893	GSE50893.GM18951.CTCF.MA0139.1.pwm.bed	1	41044
1	404	CTCF	0	0.241480531764628	176	1140	1410	565	1410	1040	2588	6776	24061	CTCF GM19193 CTCF	GM19193	NA	CTCF	None	GSE50893	GSE50893.GM19193.CTCF.MA0139.1.pwm.bed	1	43109
1	428	CTCF	0	0.247449086981103	172	1140	1393	590	1393	1040	2478	6780	24171	CTCF K562 CTCF	K562	NA	CTCF	None	GSE70482	GSE70482.K562.CTCF.MA0139.1.pwm.bed	1	41086
1	1747	TBX21	0	0.383612509569897	85	1140	1058	909	1140	1040	833	6867	25816	TBX21 GM12878 TBX21	GM12878	NA	TBX21	None	ENCSR739IHN	ENCSR739IHN.GM12878.TBX21.MA0690.1.pwm.bed	1	19287
1	1927	USF1	0	0.344826350452913	98	1140	1121	864	1140	1040	1061	6854	25588	USF1 A549 USF1	A549	NA	USF1	None	ENCSR000BPV	ENCSR000BPV.A549.USF1.MA0093.2.pwm.bed	1	7184
1	246	CTCF	0	0.24773186590894	164	1140	1392	621	1392	1050	2368	6788	24281	CTCF FIBROBLAST CTCF	FIBROBLAST	NA	CTCF	lung	ENCSR000ANO	ENCSR000ANO.FIBROBLAST_lung.CTCF.MA0139.1.pwm.bed	1	33881
1	307	CTCF	0	0.239331023105513	172	1140	1417	590	1417	1050	2554	6780	24095	CTCF GM06990 CTCF	GM06990	NA	CTCF	None	ENCSR000DQW	ENCSR000DQW.GM06990.CTCF.MA0139.1.pwm.bed	1	41474
1	313	CTCF	0	0.234845282677061	173	1140	1433	583	1433	1050	2612	6779	24037	CTCF GM12868 CTCF	GM12868	NA	CTCF	None	ENCSR000DRI	ENCSR000DRI.GM12868.CTCF.MA0139.1.pwm.bed	1	40619
1	365	CTCF	0	0.231425606625242	175	1140	1448	570	1448	1050	2675	6777	23974	CTCF NEURAL CTCF	NEURAL	NA	CTCF	None	ENCSR822CEA	ENCSR822CEA.NEURAL.CTCF.MA0139.1.pwm.bed	1	37280
1	389	CTCF	0	0.259342425905735	158	1140	1360	643	1360	1050	2193	6794	24456	CTCF IMR90 CTCF	IMR90	NA	CTCF	None	GSE43070	GSE43070.IMR90.CTCF.MA0139.1.pwm.bed	1	31598
1	400	CTCF	0	0.235946371863874	173	1140	1427	583	1427	1050	2601	6779	24048	CTCF GM18505 CTCF	GM18505	NA	CTCF	None	GSE50893	GSE50893.GM18505.CTCF.MA0139.1.pwm.bed	1	41243
1	403	CTCF	0	0.246812876394352	168	1140	1395	608	1395	1050	2430	6784	24219	CTCF GM19099 CTCF	GM19099	NA	CTCF	None	GSE50893	GSE50893.GM19099.CTCF.MA0139.1.pwm.bed	1	37091
1	1462	RELA	0	0.365733658393094	79	1140	1080	941	1140	1050	812	6873	25837	RELA HUVEC RELA	HUVEC	NA	RELA	tnf 30m	GSE34500	GSE34500.HUVEC_tnf_30m.RELA.MA0107.1.pwm.bed	1	9019
1	1751	TCF12	0	0.262116181829717	152	1140	1354	660	1354	1050	2094	6800	24555	TCF12 GM12878 TCF12	GM12878	NA	TCF12	None	ENCSR000BGZ	ENCSR000BGZ.GM12878.TCF12.MA0521.1.pwm.bed	1	25345
1	1769	TCF3	0	0.374351290389036	78	1140	1069	946	1140	1050	784	6874	25865	TCF3 ICN12 TCF3	ICN12	NA	TCF3	None	GSE59538	GSE59538.ICN12.TCF3.MA0522.2.pwm.bed	1	15529
1	1922	USF1	0	0.345305877707348	88	1140	1117	894	1140	1050	954	6864	25695	USF1 A549 USF1	A549	NA	USF1	None	ENCSR000BHX	ENCSR000BHX.A549.USF1.MA0093.2.pwm.bed	1	6115
1	1934	USF2	0	0.368060323962701	78	1140	1076	946	1140	1050	797	6874	25852	USF2 HEPG2 USF2	HEPG2	NA	USF2	None	ENCSR000EEF	ENCSR000EEF.HEPG2.USF2.MA0526.2.pwm.bed	1	7355
1	2012	ZNF384	0	0.364570039941794	84	1140	1085	914	1140	1050	865	6868	25784	ZNF384 K562 ZNF384	K562	NA	ZNF384	None	ENCSR000EFP	ENCSR000EFP.K562.ZNF384.MA1125.1.pwm.bed	1	20383
1	240	CTCF	0	0.245301972043485	157	1140	1399	648	1399	1060	2294	6795	24355	CTCF ENDOTHELIAL CTCF	ENDOTHELIAL	NA	CTCF	umbilical vein	ENCSR000ALA	ENCSR000ALA.ENDOTHELIAL_umbilical_vein.CTCF.MA0139.1.pwm.bed	1	35310
1	292	CTCF	0	0.249639210410386	150	1140	1384	670	1384	1060	2163	6802	24486	CTCF MEDULLOBLASTOMA CTCF	MEDULLOBLASTOMA	NA	CTCF	None	ENCSR000DMY	ENCSR000DMY.MEDULLOBLASTOMA.CTCF.MA0139.1.pwm.bed	1	36146
1	311	CTCF	0	0.230725078300075	173	1140	1453	583	1453	1060	2654	6779	23995	CTCF GM12866 CTCF	GM12866	NA	CTCF	None	ENCSR000DRF	ENCSR000DRF.GM12866.CTCF.MA0139.1.pwm.bed	1	41753
1	391	CTCF	0	0.190803747790277	194	1140	1526	506	1526	1060	3485	6758	23164	CTCF MM1S CTCF	MM1S	NA	CTCF	None	GSE43743	GSE43743.MM1S.CTCF.MA0139.1.pwm.bed	1	42886
1	420	CTCF	0	0.199183400681014	182	1140	1513	541	1513	1060	3169	6770	23480	CTCF ERYTHROID CTCF	ERYTHROID	NA	CTCF	None	GSE67783	GSE67783.ERYTHROID.CTCF.MA0139.1.pwm.bed	1	38113
1	1155	MITF	0	0.279041400793978	127	1140	1288	753	1288	1060	1666	6825	24983	MITF MELANOCYTE MITF	MELANOCYTE	NA	MITF	ctr	GSE50681	GSE50681.MELANOCYTE_ctr.MITF.MA0620.2.pwm.bed	1	15366
1	1541	RUNX1	0	0.293811173057699	115	1140	1242	798	1242	1060	1443	6837	25206	RUNX1 TSU1621MT RUNX1	TSU1621MT	NA	RUNX1	None	GSE60477	GSE60477.TSU1621MT.RUNX1.MA0002.2.pwm.bed	1	30978
1	1739	TAL1	0	0.36043311903889	81	1140	1099	928	1140	1060	844	6871	25805	TAL1 TSU1621MT TAL1	TSU1621MT	NA	TAL1	None	GSE60477	GSE60477.TSU1621MT.TAL1.MA0091.1.pwm.bed	1	19017
1	1752	TCF12	0	0.295542992729926	116	1140	1235	793	1235	1060	1447	6836	25202	TCF12 ESC TCF12	ESC	NA	TCF12	h1	ENCSR000BIT	ENCSR000BIT.ESC_h1.TCF12.MA0521.1.pwm.bed	1	16370
1	1757	TCF12	0	0.333657483414202	89	1140	1140	890	1140	1060	997	6863	25652	TCF12 ISHIKAWA TCF12	ISHIKAWA	NA	TCF12	None	ENCSR000BUV	ENCSR000BUV.ISHIKAWA.TCF12.MA0521.1.pwm.bed	1	7554
1	262	CTCF	0	0.262596317498192	137	1140	1352	704	1352	1070	1895	6815	24754	CTCF T47D CTCF	T47D	NA	CTCF	None	ENCSR000BNO	ENCSR000BNO.T47D.CTCF.MA0139.1.pwm.bed	1	25296
1	309	CTCF	0	0.245127768511347	152	1140	1400	660	1400	1070	2227	6800	24422	CTCF GM12864 CTCF	GM12864	NA	CTCF	None	ENCSR000DRB	ENCSR000DRB.GM12864.CTCF.MA0139.1.pwm.bed	1	34902
1	315	CTCF	0	0.232513595283243	162	1140	1444	629	1444	1070	2480	6790	24169	CTCF GM12870 CTCF	GM12870	NA	CTCF	None	ENCSR000DRK	ENCSR000DRK.GM12870.CTCF.MA0139.1.pwm.bed	1	38124
1	373	CTCF	0	0.2590608568985	137	1140	1363	704	1363	1070	1919	6815	24730	CTCF MCF10A CTCF	MCF10A	NA	CTCF	None	ERP000783	ERP000783.MCF10A.CTCF.MA0139.1.pwm.bed	1	29552
1	384	CTCF	0	0.259097618010263	138	1140	1362	699	1362	1070	1932	6814	24717	CTCF ISLET CTCF	ISLET	NA	CTCF	None	GSE23784	GSE23784.ISLET.CTCF.MA0139.1.pwm.bed	1	25479
1	394	CTCF	0	0.226299139067429	169	1140	1464	602	1464	1070	2643	6783	24006	CTCF GM10847 CTCF	GM10847	NA	CTCF	None	GSE50893	GSE50893.GM10847.CTCF.MA0139.1.pwm.bed	1	39462
1	434	CTCF	0	0.234218125604974	158	1140	1436	643	1436	1070	2407	6794	24242	CTCF SKNSH CTCF	SKNSH	NA	CTCF	None	GSE76815	GSE76815.SKNSH.CTCF.MA0139.1.pwm.bed	1	34700
1	523	ERG	0	0.230839147554559	161	1140	1452	632	1452	1070	2482	6791	24167	ERG SKNO1 ERG	SKNO1	NA	ERG	None	GSE23730	GSE23730.SKNO1.ERG.MA0474.2.pwm.bed	1	29752
1	1112	MAX	0	0.273005854830046	129	1140	1315	742	1315	1070	1726	6823	24923	MAX HCT166 MAX	HCT166	NA	MAX	None	ENCSR000BSH	ENCSR000BSH.HCT166.MAX.MA0058.3.pwm.bed	1	10926
1	1162	MXI1	0	0.288862162995027	110	1140	1259	817	1259	1070	1405	6842	25244	MXI1 HEPG2 MXI1	HEPG2	NA	MXI1	None	ENCSR000EDU	ENCSR000EDU.HEPG2.MXI1.MA1108.1.pwm.bed	1	6232
1	1196	MYC	0	0.337775903345622	79	1140	1133	941	1140	1070	877	6873	25772	MYC LCL MYC	LCL	NA	MYC	None	ERP004110	ERP004110.LCL.MYC.MA0147.3.pwm.bed	1	28062
1	1247	MYCN	0	0.239352808074261	157	1140	1416	648	1416	1070	2346	6795	24303	MYCN BE2C MYCN	BE2C	NA	MYCN	None	GSE80151	GSE80151.BE2C.MYCN.MA0104.4.pwm.bed	1	22757
1	1573	SMAD3	0	0.294465451159146	104	1140	1239	839	1239	1070	1307	6848	25342	SMAD3 BGO3 SMAD3	BGO3	NA	SMAD3	None	GSE36578	GSE36578.BGO3.SMAD3.MA0795.1.pwm.bed	1	22565
1	1981	ZBTB7A	0	0.30992273461886	93	1140	1204	874	1204	1070	1117	6859	25532	ZBTB7A HEPG2 ZBTB7A	HEPG2	NA	ZBTB7A	None	ENCSR000BQA	ENCSR000BQA.HEPG2.ZBTB7A.MA0750.2.pwm.bed	1	8717
1	256	CTCF	0	0.216616010219451	163	1140	1483	625	1483	1080	2659	6789	23990	CTCF BCELL CTCF	BCELL	NA	CTCF	None	ENCSR000AUV	ENCSR000AUV.BCELL.CTCF.MA0139.1.pwm.bed	1	36782
1	312	CTCF	0	0.220343001403303	159	1140	1475	638	1475	1080	2559	6793	24090	CTCF GM12867 CTCF	GM12867	NA	CTCF	None	ENCSR000DRH	ENCSR000DRH.GM12867.CTCF.MA0139.1.pwm.bed	1	38095
1	319	CTCF	0	0.233020820294736	157	1140	1443	648	1443	1080	2404	6795	24245	CTCF GM12875 CTCF	GM12875	NA	CTCF	None	ENCSR000DRU	ENCSR000DRU.GM12875.CTCF.MA0139.1.pwm.bed	1	36927
1	320	CTCF	0	0.235792743485609	145	1140	1428	684	1428	1080	2208	6807	24441	CTCF GM12878 CTCF	GM12878	NA	CTCF	None	ENCSR000DRZ	ENCSR000DRZ.GM12878.CTCF.MA0139.1.pwm.bed	1	33537
1	480	EBF1	0	0.338092405169388	73	1140	1132	969	1140	1080	811	6879	25838	EBF1 LCL EBF1	LCL	NA	EBF1	None	GSE75503	GSE75503.LCL.EBF1.MA0154.3.pwm.bed	1	12657
1	666	ETV6	0	0.350498805360619	69	1140	1106	991	1140	1080	741	6883	25908	ETV6 GM12878 ETV6	GM12878	NA	ETV6	None	ENCSR626VUC	ENCSR626VUC.GM12878.ETV6.MA0645.1.pwm.bed	1	11961
1	814	GABPA	0	0.252452515169132	131	1140	1379	730	1379	1080	1884	6821	24765	GABPA MCF7 GABPA	MCF7	NA	GABPA	None	ENCSR000BUK	ENCSR000BUK.MCF7.GABPA.MA0062.2.pwm.bed	1	8823
1	1123	MAX	0	0.24958923525105	135	1140	1385	713	1385	1080	1959	6817	24690	MAX ENDOTHELIAL MAX	ENDOTHELIAL	NA	MAX	umbilical vein	ENCSR000EEZ	ENCSR000EEZ.ENDOTHELIAL_umbilical_vein.MAX.MA0058.3.pwm.bed	1	15209
1	1182	MYC	0	0.362075639069925	65	1140	1091	1009	1140	1080	677	6887	25972	MYC MCF7 MYC	MCF7	NA	MYC	None	ENCSR000DMP	ENCSR000DMP.MCF7.MYC.MA0147.3.pwm.bed	1	2928
1	300	CTCF	0	0.240697866959033	136	1140	1412	709	1412	1090	2040	6816	24609	CTCF FIBROBLAST CTCF	FIBROBLAST	NA	CTCF	pedal digit skin	ENCSR000DPP	ENCSR000DPP.FIBROBLAST_pedal_digit_skin.CTCF.MA0139.1.pwm.bed	1	29019
1	316	CTCF	0	0.23348496732558	145	1140	1441	684	1441	1090	2228	6807	24421	CTCF GM12872 CTCF	GM12872	NA	CTCF	None	ENCSR000DRN	ENCSR000DRN.GM12872.CTCF.MA0139.1.pwm.bed	1	34704
1	318	CTCF	0	0.218253312956849	155	1140	1477	654	1477	1090	2521	6797	24128	CTCF GM12874 CTCF	GM12874	NA	CTCF	None	ENCSR000DRR	ENCSR000DRR.GM12874.CTCF.MA0139.1.pwm.bed	1	38923
1	362	CTCF	0	0.231325875924975	147	1140	1449	677	1449	1090	2276	6805	24373	CTCF SUDHL6 CTCF	SUDHL6	NA	CTCF	None	ENCSR125DKL	ENCSR125DKL.SUDHL6.CTCF.MA0139.1.pwm.bed	1	36968
1	376	CTCF	0	0.258585237824028	120	1140	1364	779	1364	1090	1695	6832	24954	CTCF 813 CTCF	813	NA	CTCF	None	ERP002246	ERP002246.813.CTCF.MA0139.1.pwm.bed	1	28978
1	1161	MXI1	0	0.275474587914735	107	1140	1301	829	1301	1090	1431	6845	25218	MXI1 HELA MXI1	HELA	NA	MXI1	s3	ENCSR000ECU	ENCSR000ECU.HELA_s3.MXI1.MA1108.1.pwm.bed	1	6993
1	1276	NFKB2	0	0.361791327193017	63	1140	1095	1024	1140	1090	657	6889	25992	NFKB2 L1236 NFKB2	L1236	NA	NFKB2	None	GSE63736	GSE63736.L1236.NFKB2.MA0778.1.pwm.bed	1	15206
1	1399	POU2F2	0	0.326553091980749	74	1140	1157	960	1157	1090	850	6878	25799	POU2F2 HBL1 POU2F2	HBL1	NA	POU2F2	None	GSE79480	GSE79480.HBL1.POU2F2.MA0507.1.pwm.bed	1	18455
1	1497	REST	0	0.332112209818547	71	1140	1146	980	1146	1090	803	6881	25846	REST HEPG2 REST	HEPG2	NA	REST	None	ENCSR000BOT	ENCSR000BOT.HEPG2.REST.MA0138.2.pwm.bed	1	8473
1	1498	REST	0	0.365374113444401	59	1140	1082	1055	1140	1090	610	6893	26039	REST PFSK1 REST	PFSK1	NA	REST	None	ENCSR000BOX	ENCSR000BOX.PFSK1.REST.MA0138.2.pwm.bed	1	10133
1	1937	USF2	0	0.332566844841626	72	1140	1144	973	1144	1090	813	6880	25836	USF2 A549 USF2	A549	NA	USF2	None	ENCSR563FBT	ENCSR563FBT.A549.USF2.MA0526.2.pwm.bed	1	7155
1	423	CTCF	0	0.253990438397174	122	1140	1376	772	1376	1100	1751	6830	24898	CTCF JURKAT CTCF	JURKAT	NA	CTCF	None	GSE68976	GSE68976.JURKAT.CTCF.MA0139.1.pwm.bed	1	30809
1	528	ERG	0	0.365254997791044	58	1140	1084	1063	1140	1100	600	6894	26049	ERG RWPE1 ERG	RWPE1	NA	ERG	None	GSE37752	GSE37752.RWPE1.ERG.MA0474.2.pwm.bed	1	5682
1	540	ERG	0	0.272662793281125	104	1140	1317	839	1317	1100	1406	6848	25243	ERG VCAP ERG	VCAP	NA	ERG	sh2 dht	GSE79128	GSE79128.VCAP_sh2_dht.ERG.MA0474.2.pwm.bed	1	7619
1	659	ETV1	0	0.234475415780048	130	1140	1434	735	1434	1100	2003	6822	24646	ETV1 GIST ETV1	GIST	NA	ETV1	None	GSE22441	GSE22441.GIST.ETV1.MA0761.1.pwm.bed	1	13778
1	1134	MAX	0	0.245420138260071	122	1140	1398	772	1398	1100	1808	6830	24841	MAX H128 MAX	H128	NA	MAX	None	GSE41105	GSE41105.H128.MAX.MA0058.3.pwm.bed	1	10469
1	1251	MYCN	0	0.236927732212716	128	1140	1422	748	1422	1100	1955	6824	24694	MYCN SHEP21 MYCN	SHEP21	NA	MYCN	dox 0h	GSE80151	GSE80151.SHEP21_dox_0h.MYCN.MA0104.4.pwm.bed	1	12421
1	1300	NR2C2	0	0.353479725465066	57	1140	1105	1067	1140	1100	609	6895	26040	NR2C2 K562 NR2C2	K562	NA	NR2C2	None	ENCSR750LYM	ENCSR750LYM.K562.NR2C2.MA0504.1.pwm.bed	1	5978
1	1647	SPI1	0	0.318991563088398	73	1140	1184	969	1184	1100	858	6879	25791	SPI1 OCILY7 SPI1	OCILY7	NA	SPI1	None	GSE69558	GSE69558.OCILY7.SPI1.MA0080.4.pwm.bed	1	25200
1	1688	SRF	0	0.361991093479786	57	1140	1093	1067	1140	1100	595	6895	26054	SRF MCF7 SRF	MCF7	NA	SRF	None	ENCSR000BVA	ENCSR000BVA.MCF7.SRF.MA0083.3.pwm.bed	1	4234
1	1984	ZEB1	0	0.271846226759177	104	1140	1320	839	1320	1100	1410	6848	25239	ZEB1 GM12878 ZEB1	GM12878	NA	ZEB1	None	ENCSR000BND	ENCSR000BND.GM12878.ZEB1.MA0103.3.pwm.bed	1	13031
1	1995	ZNF143	0	0.218139419873185	146	1140	1478	681	1478	1100	2386	6806	24263	ZNF143 HEPG2 ZNF143	HEPG2	NA	ZNF143	None	ENCSR101FJT	ENCSR101FJT.HEPG2.ZNF143.MA0088.2.pwm.bed	1	26917
1	253	CTCF	0	0.206135093741565	138	1140	1499	699	1499	1110	2384	6814	24265	CTCF CD14 CTCF	CD14	NA	CTCF	None	ENCSR000ATN	ENCSR000ATN.CD14.CTCF.MA0139.1.pwm.bed	1	31301
1	273	CTCF	0	0.221688919613176	133	1140	1472	722	1472	1110	2155	6819	24494	CTCF GM13977 CTCF	GM13977	NA	CTCF	None	ENCSR000DLB	ENCSR000DLB.GM13977.CTCF.MA0139.1.pwm.bed	1	33020
1	296	CTCF	0	0.205955169522865	141	1140	1501	693	1501	1110	2434	6811	24215	CTCF SPLEEN CTCF	SPLEEN	NA	CTCF	None	ENCSR000DNI	ENCSR000DNI.SPLEEN.CTCF.MA0139.1.pwm.bed	1	29257
1	310	CTCF	0	0.221042934946486	134	1140	1473	717	1473	1110	2176	6818	24473	CTCF GM12865 CTCF	GM12865	NA	CTCF	None	ENCSR000DRE	ENCSR000DRE.GM12865.CTCF.MA0139.1.pwm.bed	1	32571
1	334	CTCF	0	0.231027330309048	132	1140	1450	727	1450	1110	2060	6820	24589	CTCF HL60 CTCF	HL60	NA	CTCF	None	ENCSR000DUP	ENCSR000DUP.HL60.CTCF.MA0139.1.pwm.bed	1	31041
1	353	CTCF	0	0.237362336409832	124	1140	1420	767	1420	1110	1894	6828	24755	CTCF WI38 CTCF	WI38	NA	CTCF	None	ENCSR000DYB	ENCSR000DYB.WI38.CTCF.MA0139.1.pwm.bed	1	24868
1	1026	JUND	0	0.302150584033805	71	1140	1217	980	1217	1110	880	6881	25769	JUND ESC JUND	ESC	NA	JUND	h1	ENCSR000BKP	ENCSR000BKP.ESC_h1.JUND.MA0492.1.pwm.bed	1	6338
1	1085	KLF9	0	0.254442717714581	113	1140	1375	804	1375	1110	1625	6839	25024	KLF9 MCF7 KLF9	MCF7	NA	KLF9	None	ENCSR125ZYC	ENCSR125ZYC.MCF7.KLF9.MA1107.1.pwm.bed	1	9199
1	1119	MAX	0	0.252650921312988	112	1140	1378	807	1378	1110	1622	6840	25027	MAX A549 MAX	A549	NA	MAX	None	ENCSR000DYG	ENCSR000DYG.A549.MAX.MA0058.3.pwm.bed	1	7729
1	1236	MYC	0	0.246951405310473	111	1140	1394	809	1394	1110	1643	6841	25006	MYC U2OS MYC	U2OS	NA	MYC	dox	GSE77356	GSE77356.U2OS_dox.MYC.MA0147.3.pwm.bed	1	10851
1	1592	SNAI2	0	0.276711654211323	89	1140	1295	890	1295	1110	1193	6863	25456	SNAI2 KERATINOCYTE SNAI2	KERATINOCYTE	NA	SNAI2	snai2	GSE55421	GSE55421.KERATINOCYTE_snai2.SNAI2.MA0745.1.pwm.bed	1	9800
1	1959	YY1	0	0.227819961461095	130	1140	1461	735	1461	1110	2057	6822	24592	YY1 HEPG2 YY1	HEPG2	NA	YY1	None	ENCSR000BNT	ENCSR000BNT.HEPG2.YY1.MA0095.2.pwm.bed	1	13754
1	238	CTCF	0	0.230988602202893	126	1140	1451	757	1451	1120	1972	6826	24677	CTCF GM12878 CTCF	GM12878	NA	CTCF	None	ENCSR000AKB	ENCSR000AKB.GM12878.CTCF.MA0139.1.pwm.bed	1	29110
1	414	CTCF	0	0.242032480792671	113	1140	1409	804	1409	1120	1703	6839	24946	CTCF GP5D CTCF	GP5D	NA	CTCF	sirad21	GSE51234	GSE51234.GP5D_sirad21.CTCF.MA0139.1.pwm.bed	1	24118
1	667	FLI1	0	0.316528862058291	61	1140	1192	1040	1192	1120	725	6891	25924	FLI1 NB4 FLI1	NB4	NA	FLI1	None	GSE23730	GSE23730.NB4.FLI1.MA0475.2.pwm.bed	1	10998
1	979	IRF4	0	0.250370474471991	103	1140	1381	846	1381	1120	1510	6849	25139	IRF4 MM1S IRF4	MM1S	NA	IRF4	None	GSE49224	GSE49224.MM1S.IRF4.MA1419.1.pwm.bed	1	29808
1	1126	MAX	0	0.268222776341864	92	1140	1334	880	1334	1120	1269	6860	25380	MAX ESC MAX	ESC	NA	MAX	h1	ENCSR000EUP	ENCSR000EUP.ESC_h1.MAX.MA0058.3.pwm.bed	1	11952
1	1165	MXI1	0	0.225665571190532	126	1140	1466	757	1466	1120	2015	6826	24634	MXI1 SKNSH MXI1	SKNSH	NA	MXI1	None	ENCSR000EIA	ENCSR000EIA.SKNSH.MXI1.MA1108.1.pwm.bed	1	14168
1	1188	MYC	0	0.223559214894973	129	1140	1468	742	1468	1120	2078	6823	24571	MYC K562 MYC	K562	NA	MYC	None	ENCSR000EGJ	ENCSR000EGJ.K562.MYC.MA0147.3.pwm.bed	1	17016
1	1386	PBX3	0	0.266108951215474	93	1140	1340	874	1340	1120	1292	6859	25357	PBX3 GM12878 PBX3	GM12878	NA	PBX3	None	ENCSR000BGR	ENCSR000BGR.GM12878.PBX3.MA1114.1.pwm.bed	1	14951
1	1980	ZBTB7A	0	0.267225057678159	88	1140	1339	894	1339	1120	1220	6864	25429	ZBTB7A K562 ZBTB7A	K562	NA	ZBTB7A	None	ENCSR000BME	ENCSR000BME.K562.ZBTB7A.MA0750.2.pwm.bed	1	13339
1	283	CTCF	0	0.228930149084352	116	1140	1458	793	1458	1130	1839	6836	24810	CTCF KIDNEY CTCF	KIDNEY	NA	CTCF	None	ENCSR000DMC	ENCSR000DMC.KIDNEY.CTCF.MA0139.1.pwm.bed	1	23893
1	530	ERG	0	0.261525241757319	86	1140	1355	906	1355	1130	1218	6866	25431	ERG JURKAT ERG	JURKAT	NA	ERG	None	GSE49091	GSE49091.JURKAT.ERG.MA0474.2.pwm.bed	1	16533
1	1154	MITF	0	0.313716317394212	58	1140	1198	1063	1198	1130	696	6894	25953	MITF MELANOCYTE MITF	MELANOCYTE	NA	MITF	brafv600e	GSE50681	GSE50681.MELANOCYTE_brafv600e.MITF.MA0620.2.pwm.bed	1	7395
1	1552	RUNX1	0	0.265161850941244	84	1140	1342	914	1342	1130	1175	6868	25474	RUNX1 JURKAT RUNX1	JURKAT	NA	RUNX1	None	GSE76181	GSE76181.JURKAT.RUNX1.MA0002.2.pwm.bed	1	20129
1	1960	YY1	0	0.220349163790699	117	1140	1474	790	1474	1130	1921	6835	24728	YY1 HCT166 YY1	HCT166	NA	YY1	None	ENCSR000BNX	ENCSR000BNX.HCT166.YY1.MA0095.2.pwm.bed	1	14307
1	286	CTCF	0	0.212222725164164	120	1140	1488	779	1488	1140	2037	6832	24612	CTCF LUNG CTCF	LUNG	NA	CTCF	None	ENCSR000DMH	ENCSR000DMH.LUNG.CTCF.MA0139.1.pwm.bed	1	23697
1	425	CTCF	0	0.223783613506379	115	1140	1467	798	1467	1140	1863	6837	24786	CTCF ESC CTCF	ESC	NA	CTCF	primed	GSE69646	GSE69646.ESC_primed.CTCF.MA0139.1.pwm.bed	1	25918
1	429	CTCF	0	0.205754665869737	120	1140	1502	779	1502	1140	2096	6832	24553	CTCF DELTA47 CTCF	DELTA47	NA	CTCF	None	GSE70764	GSE70764.DELTA47.CTCF.MA0139.1.pwm.bed	1	27799
1	443	CTCFL	0	0.204594216857319	125	1140	1505	762	1505	1140	2189	6827	24460	CTCFL OVCAR8 CTCFL	OVCAR8	NA	CTCFL	None	GSE70764	GSE70764.OVCAR8.CTCFL.MA1102.1.pwm.bed	1	21548
1	486	EGR1	0	0.257722855511201	87	1140	1366	900	1366	1140	1249	6865	25400	EGR1 HCT166 EGR1	HCT166	NA	EGR1	None	ENCSR000BRZ	ENCSR000BRZ.HCT166.EGR1.MA0162.3.pwm.bed	1	7577
1	490	ELF1	0	0.186590408811781	126	1140	1536	757	1536	1140	2399	6826	24250	ELF1 GM12878 ELF1	GM12878	NA	ELF1	None	ENCSR000BMB	ENCSR000BMB.GM12878.ELF1.MA0473.2.pwm.bed	1	20118
1	529	ERG	0	0.206177788050646	123	1140	1498	769	1498	1140	2141	6829	24508	ERG ME1 ERG	ME1	NA	ERG	None	GSE46044	GSE46044.ME1.ERG.MA0474.2.pwm.bed	1	24896
1	811	GABPA	0	0.21733628788862	116	1140	1480	793	1480	1140	1930	6836	24719	GABPA A549 GABPA	A549	NA	GABPA	None	ENCSR000BPY	ENCSR000BPY.A549.GABPA.MA0062.2.pwm.bed	1	8877
1	1110	MAFK	0	0.296960743321706	60	1140	1230	1046	1230	1140	759	6892	25890	MAFK OCILY7 MAFK	OCILY7	NA	MAFK	None	GSE47784	GSE47784.OCILY7.MAFK.MA0496.2.pwm.bed	1	10287
1	1168	MYB	0	0.246766556572272	93	1140	1396	874	1396	1140	1388	6859	25261	MYB JURKAT MYB	JURKAT	NA	MYB	None	GSE59657	GSE59657.JURKAT.MYB.MA0100.3.pwm.bed	1	20814
1	1178	MYC	0	0.228671716572614	106	1140	1459	832	1459	1140	1690	6846	24959	MYC ENDOTHELIAL MYC	ENDOTHELIAL	NA	MYC	umbilical vein	ENCSR000DLU	ENCSR000DLU.ENDOTHELIAL_umbilical_vein.MYC.MA0147.3.pwm.bed	1	10209
1	1764	TCF3	0	0.240534986953791	101	1140	1413	856	1413	1140	1539	6851	25110	TCF3 GM12878 TCF3	GM12878	NA	TCF3	None	ENCSR000BQT	ENCSR000BQT.GM12878.TCF3.MA0522.2.pwm.bed	1	18384
1	150	BACH1	0	0.278294641518671	64	1140	1291	1016	1291	1150	861	6888	25788	BACH1 ESC BACH1	ESC	NA	BACH1	h1	ENCSR000EBQ	ENCSR000EBQ.ESC_h1.BACH1.MA0591.1.pwm.bed	1	9080
1	167	BCL6	0	0.298407161605025	56	1140	1227	1072	1227	1150	706	6896	25943	BCL6 BCELL BCL6	BCELL	NA	BCL6	germinal center	GSE68349	GSE68349.BCELL_germinal_center.BCL6.MA0463.1.pwm.bed	1	9829
1	268	CTCF	0	0.211714162855676	111	1140	1489	809	1489	1150	1897	6841	24752	CTCF GM10266 CTCF	GM10266	NA	CTCF	None	ENCSR000DKR	ENCSR000DKR.GM10266.CTCF.MA0139.1.pwm.bed	1	23957
1	380	CTCF	0	0.218137115297195	107	1140	1479	829	1479	1150	1782	6845	24867	CTCF HL60 CTCF	HL60	NA	CTCF	None	ERP008568	ERP008568.HL60.CTCF.MA0139.1.pwm.bed	1	26900
1	468	E2F6	0	0.217276894881305	104	1140	1481	839	1481	1150	1741	6848	24908	E2F6 ESC E2F6	ESC	NA	E2F6	h1	ENCSR000BSI	ENCSR000BSI.ESC_h1.E2F6.MA0471.1.pwm.bed	1	19575
1	1073	KLF4	0	0.324830261365326	43	1140	1163	1160	1163	1150	501	6909	26148	KLF4 IPSC KLF4	IPSC	NA	KLF4	None	GSE56567	GSE56567.IPSC.KLF4.MA0039.3.pwm.bed	1	3967
1	1275	NFKB1	0	0.202963905461349	110	1140	1507	817	1507	1150	1956	6842	24693	NFKB1 L1236 NFKB1	L1236	NA	NFKB1	None	GSE63736	GSE63736.L1236.NFKB1.MA0105.4.pwm.bed	1	31158
1	1370	NRF1	0	0.170367386214557	129	1140	1560	742	1560	1150	2662	6823	23987	NRF1 HCC1954 NRF1	HCC1954	NA	NRF1	None	GSE67867	GSE67867.HCC1954.NRF1.MA0506.1.pwm.bed	1	12330
1	1695	STAT1	0	0.231653492348315	96	1140	1446	867	1446	1150	1519	6856	25130	STAT1 CD14 STAT1	CD14	NA	STAT1	infg lps	GSE43036	GSE43036.CD14_infg_lps.STAT1.MA0137.3.pwm.bed	1	21933
1	1958	YY1	0	0.173188983097007	125	1140	1551	762	1551	1150	2548	6827	24101	YY1 GM12878 YY1	GM12878	NA	YY1	None	ENCSR000BNP	ENCSR000BNP.GM12878.YY1.MA0095.2.pwm.bed	1	32857
1	1963	YY1	0	0.200083736769675	111	1140	1511	809	1511	1150	1999	6841	24650	YY1 ISHIKAWA YY1	ISHIKAWA	NA	YY1	None	ENCSR000BSY	ENCSR000BSY.ISHIKAWA.YY1.MA0095.2.pwm.bed	1	14764
1	174	BHLHE40	0	0.201548835090628	108	1140	1508	825	1508	1160	1935	6844	24714	BHLHE40 GM12878 BHLHE40	GM12878	NA	BHLHE40	None	ENCSR517QHU	ENCSR517QHU.GM12878.BHLHE40.MA0464.2.pwm.bed	1	18049
1	264	CTCF	0	0.232131082818291	89	1140	1445	890	1445	1160	1410	6863	25239	CTCF ISHIKAWA CTCF	ISHIKAWA	NA	CTCF	None	ENCSR000BQE	ENCSR000BQE.ISHIKAWA.CTCF.MA0139.1.pwm.bed	1	18768
1	277	CTCF	0	0.201476880378701	103	1140	1509	846	1509	1160	1851	6849	24798	CTCF GM20000 CTCF	GM20000	NA	CTCF	None	ENCSR000DLG	ENCSR000DLG.GM20000.CTCF.MA0139.1.pwm.bed	1	23708
1	385	CTCF	0	0.22217385430398	99	1140	1471	860	1471	1160	1627	6853	25022	CTCF BJAB CTCF	BJAB	NA	CTCF	None	GSE31485	GSE31485.BJAB.CTCF.MA0139.1.pwm.bed	1	22294
1	386	CTCF	0	0.211481821670877	99	1140	1490	860	1490	1160	1704	6853	24945	CTCF BL41 CTCF	BL41	NA	CTCF	None	GSE31485	GSE31485.BL41.CTCF.MA0139.1.pwm.bed	1	24916
1	493	ELF1	0	0.19932558081129	108	1140	1512	825	1512	1160	1955	6844	24694	ELF1 A549 ELF1	A549	NA	ELF1	None	ENCSR000BPT	ENCSR000BPT.A549.ELF1.MA0473.2.pwm.bed	1	8583
1	668	FLI1	0	0.233529608380405	89	1140	1439	890	1439	1160	1402	6863	25247	FLI1 SKNO1 FLI1	SKNO1	NA	FLI1	None	GSE23730	GSE23730.SKNO1.FLI1.MA0475.2.pwm.bed	1	14747
1	1721	STAT5B	0	0.26852150483153	67	1140	1333	1000	1333	1160	932	6885	25717	STAT5B CD8 STAT5B	CD8	NA	STAT5B	il2	GSE64713	GSE64713.CD8_il2.STAT5B.MA0519.1.pwm.bed	1	13397
1	1992	ZNF143	0	0.203785287884055	109	1140	1506	821	1506	1160	1932	6843	24717	ZNF143 ESC ZNF143	ESC	NA	ZNF143	h1	ENCSR000EBW	ENCSR000EBW.ESC_h1.ZNF143.MA0088.2.pwm.bed	1	25054
1	225	CREB1	0	0.28185120572397	52	1140	1284	1094	1284	1170	694	6900	25955	CREB1 HEPG2 CREB1	HEPG2	NA	CREB1	None	ENCSR331ORD	ENCSR331ORD.HEPG2.CREB1.MA0018.3.pwm.bed	1	2732
1	388	CTCF	0	0.2105869961532	91	1140	1491	885	1491	1170	1579	6861	25070	CTCF WI38VA13 CTCF	WI38VA13	NA	CTCF	None	GSE41048	GSE41048.WI38VA13.CTCF.MA0139.1.pwm.bed	1	18858
1	1635	SPI1	0	0.283122701782971	53	1140	1276	1085	1276	1170	704	6899	25945	SPI1 NCIH929 SPI1	NCIH929	NA	SPI1	None	GSE56857	GSE56857.NCIH929.SPI1.MA0080.4.pwm.bed	1	16972
1	379	CTCF	0	0.20964711465776	84	1140	1493	914	1493	1180	1469	6868	25180	CTCF CHRF28811 CTCF	CHRF28811	NA	CTCF	None	ERP008568	ERP008568.CHRF28811.CTCF.MA0139.1.pwm.bed	1	20572
1	487	EGR1	0	0.20990403325892	85	1140	1492	909	1492	1180	1484	6867	25165	EGR1 ISHIKAWA EGR1	ISHIKAWA	NA	EGR1	None	ENCSR000BSQ	ENCSR000BSQ.ISHIKAWA.EGR1.MA0162.3.pwm.bed	1	9083
1	1186	MYC	0	0.226142630361988	79	1140	1465	941	1465	1180	1289	6873	25360	MYC A549 MYC	A549	NA	MYC	None	ENCSR000DYC	ENCSR000DYC.A549.MYC.MA0147.3.pwm.bed	1	5587
1	1255	NEUROD1	0	0.209382596244607	83	1140	1495	919	1495	1180	1454	6869	25195	NEUROD1 K562 NEUROD1	K562	NA	NEUROD1	None	ENCSR986CDX	ENCSR986CDX.K562.NEUROD1.MA1109.1.pwm.bed	1	11421
1	1263	NFE2	0	0.247737812978324	65	1140	1391	1009	1391	1180	978	6887	25671	NFE2 ERYTHROID NFE2	ERYTHROID	NA	NFE2	r3r4	GSE43625	GSE43625.ERYTHROID_r3r4.NFE2.MA0841.1.pwm.bed	1	9911
1	1442	RELA	0	0.288318887259732	44	1140	1260	1154	1260	1180	576	6908	26073	RELA GM12878 RELA	GM12878	NA	RELA	None	ENCSR000EAG	ENCSR000EAG.GM12878.RELA.MA0107.1.pwm.bed	1	10703
1	1842	TGIF2	0	0.285780101699781	45	1140	1269	1144	1269	1180	594	6907	26055	TGIF2 HEPG2 TGIF2	HEPG2	NA	TGIF2	None	ENCSR993LMB	ENCSR993LMB.HEPG2.TGIF2.MA0797.1.pwm.bed	1	2781
1	1952	YY1	0	0.192245912998306	90	1140	1523	887	1523	1180	1702	6862	24947	YY1 ESC YY1	ESC	NA	YY1	h1	ENCSR000BKD	ENCSR000BKD.ESC_h1.YY1.MA0095.2.pwm.bed	1	21602
1	377	CTCF	0	0.190777151499247	87	1140	1527	900	1527	1190	1660	6865	24989	CTCF GM12878 CTCF	GM12878	NA	CTCF	None	ERP002246	ERP002246.GM12878.CTCF.MA0139.1.pwm.bed	1	22606
1	382	CTCF	0	0.223100141284049	75	1140	1469	958	1469	1190	1242	6877	25407	CTCF ESC CTCF	ESC	NA	CTCF	None	GSE20650	GSE20650.ESC.CTCF.MA0139.1.pwm.bed	1	16310
1	1614	SP1	0	0.241327840658038	65	1140	1411	1009	1411	1190	1003	6887	25646	SP1 ESC SP1	ESC	NA	SP1	h1	ENCSR000BIR	ENCSR000BIR.ESC_h1.SP1.MA0079.3.pwm.bed	1	7784
1	1961	YY1	0	0.188108045153213	90	1140	1530	887	1530	1190	1737	6862	24912	YY1 A549 YY1	A549	NA	YY1	None	ENCSR000BPM	ENCSR000BPM.A549.YY1.MA0095.2.pwm.bed	1	10436
1	1994	ZNF143	0	0.170403061518118	94	1140	1559	873	1559	1190	1984	6858	24665	ZNF143 K562 ZNF143	K562	NA	ZNF143	None	ENCSR000EGP	ENCSR000EGP.K562.ZNF143.MA0088.2.pwm.bed	1	22042
1	308	CTCF	0	0.19050457925345	81	1140	1528	928	1528	1200	1553	6871	25096	CTCF GM12801 CTCF	GM12801	NA	CTCF	None	ENCSR000DQY	ENCSR000DQY.GM12801.CTCF.MA0139.1.pwm.bed	1	20603
1	440	CTCFL	0	0.17565881429407	81	1140	1546	928	1546	1200	1676	6871	24973	CTCFL K562 CTCFL	K562	NA	CTCFL	None	ENCSR000BNK	ENCSR000BNK.K562.CTCFL.MA1102.1.pwm.bed	1	17117
1	536	ERG	0	0.157157062623209	95	1140	1586	869	1586	1200	2159	6857	24490	ERG TSU1621MT ERG	TSU1621MT	NA	ERG	None	GSE60477	GSE60477.TSU1621MT.ERG.MA0474.2.pwm.bed	1	22746
1	978	IRF4	0	0.229577446580771	66	1140	1456	1005	1456	1200	1068	6886	25581	IRF4 GM12878 IRF4	GM12878	NA	IRF4	None	ENCSR000BGY	ENCSR000BGY.GM12878.IRF4.MA1419.1.pwm.bed	1	16978
1	1208	MYC	0	0.186998784131025	84	1140	1533	914	1533	1200	1636	6868	25013	MYC U87MG MYC	U87MG	NA	MYC	None	GSE36354	GSE36354.U87MG.MYC.MA0147.3.pwm.bed	1	9980
1	1216	MYC	0	0.192559742256112	78	1140	1521	946	1521	1200	1483	6874	25166	MYC U2OS MYC	U2OS	NA	MYC	dox	GSE44672	GSE44672.U2OS_dox.MYC.MA0147.3.pwm.bed	1	8375
1	1496	REST	0	0.236703763782781	62	1140	1423	1030	1423	1200	976	6890	25673	REST K562 REST	K562	NA	REST	None	ENCSR000BMW	ENCSR000BMW.K562.REST.MA0138.2.pwm.bed	1	14607
1	1957	YY1	0	0.186495963551904	82	1140	1537	923	1537	1200	1603	6870	25046	YY1 K562 YY1	K562	NA	YY1	None	ENCSR000BMH	ENCSR000BMH.K562.YY1.MA0095.2.pwm.bed	1	23529
1	236	CREM	0	0.169844941050612	83	1140	1561	919	1561	1210	1770	6869	24879	CREM GM12878 CREM	GM12878	NA	CREM	None	ENCSR839XZU	ENCSR839XZU.GM12878.CREM.MA0609.1.pwm.bed	1	15842
1	1130	MAX	0	0.169537116631721	83	1140	1562	919	1562	1210	1773	6869	24876	MAX P4936 MAX	P4936	NA	MAX	None	GSE36354	GSE36354.P4936.MAX.MA0058.3.pwm.bed	1	16511
1	1169	MYB	0	0.196274720651376	70	1140	1516	986	1516	1210	1313	6882	25336	MYB MOLT3 MYB	MOLT3	NA	MYB	None	GSE59657	GSE59657.MOLT3.MYB.MA0100.3.pwm.bed	1	14081
1	1238	MYC	0	0.159286550626766	87	1140	1582	900	1582	1210	1964	6865	24685	MYC U2OS MYC	U2OS	NA	MYC	shrctr	GSE77356	GSE77356.U2OS_shrctr.MYC.MA0147.3.pwm.bed	1	11282
1	1375	PAX5	0	0.179550876951021	75	1140	1542	958	1542	1210	1526	6877	25123	PAX5 GM12878 PAX5	GM12878	NA	PAX5	None	ENCSR000BHD	ENCSR000BHD.GM12878.PAX5.MA0014.3.pwm.bed	1	17691
1	1376	PAX5	0	0.198911307948626	72	1140	1514	973	1514	1210	1332	6880	25317	PAX5 GM12878 PAX5	GM12878	NA	PAX5	None	ENCSR000BHJ	ENCSR000BHJ.GM12878.PAX5.MA0014.3.pwm.bed	1	14838
1	1929	USF1	0	0.230254605459453	63	1140	1455	1024	1455	1210	1018	6889	25631	USF1 SKNSH USF1	SKNSH	NA	USF1	None	ENCSR000BTZ	ENCSR000BTZ.SKNSH.USF1.MA0093.2.pwm.bed	1	9603
1	1930	USF1	0	0.249820014741668	50	1140	1383	1112	1383	1210	751	6902	25898	USF1 HCT166 USF1	HCT166	NA	USF1	None	ENCSR000BVK	ENCSR000BVK.HCT166.USF1.MA0093.2.pwm.bed	1	9416
1	267	CTCF	0	0.174833725001287	73	1140	1548	969	1548	1220	1525	6879	25124	CTCF GM10248 CTCF	GM10248	NA	CTCF	None	ENCSR000DKP	ENCSR000DKP.GM10248.CTCF.MA0139.1.pwm.bed	1	16920
1	422	CTCF	0	0.227108102223575	56	1140	1463	1072	1463	1220	920	6896	25729	CTCF HEK293 CTCF	HEK293	NA	CTCF	None	GSE68976	GSE68976.HEK293.CTCF.MA0139.1.pwm.bed	1	13129
1	458	E2F4	0	0.161756618249836	74	1140	1575	960	1575	1220	1662	6878	24987	E2F4 MCF10A E2F4	MCF10A	NA	E2F4	None	ENCSR000DOR	ENCSR000DOR.MCF10A.E2F4.MA0470.1.pwm.bed	1	8041
1	652	ETS1	0	0.186630155907172	72	1140	1535	973	1535	1220	1415	6880	25234	ETS1 HUVEC ETS1	HUVEC	NA	ETS1	None	GSE41166	GSE41166.HUVEC.ETS1.MA0098.3.pwm.bed	1	9492
1	654	ETS1	0	0.195794047117838	69	1140	1517	991	1517	1220	1298	6883	25351	ETS1 HUVEC ETS1	HUVEC	NA	ETS1	vegf 1h	GSE41166	GSE41166.HUVEC_vegf_1h.ETS1.MA0098.3.pwm.bed	1	8819
1	951	HSF1	0	0.262890226618613	40	1140	1351	1181	1351	1220	574	6912	26075	HSF1 NCIH838 HSF1	NCIH838	NA	HSF1	None	GSE38901	GSE38901.NCIH838.HSF1.MA0486.2.pwm.bed	1	5269
1	1170	MYB	0	0.186966094669731	70	1140	1534	986	1534	1220	1375	6882	25274	MYB CD4 MYB	CD4	NA	MYB	th1	GSE72266	GSE72266.CD4_th1.MYB.MA0100.3.pwm.bed	1	11751
1	1177	MYC	0	0.233678548836058	56	1140	1438	1072	1438	1220	895	6896	25754	MYC HEPG2 MYC	HEPG2	NA	MYC	None	ENCSR000DLR	ENCSR000DLR.HEPG2.MYC.MA0147.3.pwm.bed	1	4310
1	1366	NRF1	0	0.136566709580303	87	1140	1614	900	1614	1220	2263	6865	24386	NRF1 HEPG2 NRF1	HEPG2	NA	NRF1	None	ENCSR853ADA	ENCSR853ADA.HEPG2.NRF1.MA0506.1.pwm.bed	1	10991
1	1493	REST	0	0.276145036472286	34	1140	1298	1224	1298	1220	466	6918	26183	REST PANC1 REST	PANC1	NA	REST	None	ENCSR000BJO	ENCSR000BJO.PANC1.REST.MA0138.2.pwm.bed	1	9279
1	1696	STAT1	0	0.235456194512853	55	1140	1430	1078	1430	1220	873	6897	25776	STAT1 CD14 STAT1	CD14	NA	STAT1	lps	GSE43036	GSE43036.CD14_lps.STAT1.MA0137.3.pwm.bed	1	10390
1	1718	STAT5B	0	0.213306855607006	60	1140	1486	1046	1486	1220	1045	6892	25604	STAT5B CD8 STAT5B	CD8	NA	STAT5B	h9	GSE64713	GSE64713.CD8_h9.STAT5B.MA0519.1.pwm.bed	1	12685
1	1956	YY1	0	0.157710695383085	82	1140	1584	923	1584	1220	1875	6870	24774	YY1 SKNSH YY1	SKNSH	NA	YY1	None	ENCSR000BLZ	ENCSR000BLZ.SKNSH.YY1.MA0095.2.pwm.bed	1	13083
1	1189	MYC	0	0.16232956177165	72	1140	1572	973	1572	1230	1614	6880	25035	MYC K562 MYC	K562	NA	MYC	None	ENCSR000EGS	ENCSR000EGS.K562.MYC.MA0147.3.pwm.bed	1	10098
1	1192	MYC	0	0.163365601127944	70	1140	1570	986	1570	1230	1562	6882	25087	MYC K562 MYC	K562	NA	MYC	None	ENCSR000EZU	ENCSR000EZU.K562.MYC.MA0147.3.pwm.bed	1	9874
1	1194	MYC	0	0.171440782939136	66	1140	1557	1005	1557	1230	1411	6886	25238	MYC K562 MYC	K562	NA	MYC	None	ENCSR000FAG	ENCSR000FAG.K562.MYC.MA0147.3.pwm.bed	1	8487
1	1203	MYC	0	0.137147704040542	77	1140	1611	953	1611	1230	2012	6875	24637	MYC MM1S MYC	MM1S	NA	MYC	dmso	GSE36354	GSE36354.MM1S_dmso.MYC.MA0147.3.pwm.bed	1	14072
1	1500	REST	0	0.242999072281471	46	1140	1407	1137	1407	1230	711	6906	25938	REST PANC1 REST	PANC1	NA	REST	None	ENCSR000BPK	ENCSR000BPK.PANC1.REST.MA0138.2.pwm.bed	1	6859
1	1523	RFX5	0	0.222183969728776	54	1140	1470	1083	1470	1230	907	6898	25742	RFX5 HEPG2 RFX5	HEPG2	NA	RFX5	None	ENCSR000EEA	ENCSR000EEA.HEPG2.RFX5.MA0510.2.pwm.bed	1	4995
1	1658	SPIB	0	0.257250510090958	37	1140	1367	1196	1367	1230	543	6915	26106	SPIB OCILY3 SPIB	OCILY3	NA	SPIB	None	GSE56857	GSE56857.OCILY3.SPIB.MA0081.1.pwm.bed	1	13313
1	220	CREB1	0	0.127819975626318	77	1140	1634	953	1634	1240	2147	6875	24502	CREB1 ESC CREB1	ESC	NA	CREB1	h1	ENCSR000BSN	ENCSR000BSN.ESC_h1.CREB1.MA0018.3.pwm.bed	1	14132
1	221	CREB1	0	0.152379002313555	69	1140	1594	991	1594	1240	1645	6883	25004	CREB1 K562 CREB1	K562	NA	CREB1	None	ENCSR000BSO	ENCSR000BSO.K562.CREB1.MA0018.3.pwm.bed	1	9429
1	467	E2F6	0	0.154444129806981	68	1140	1587	995	1587	1240	1602	6884	25047	E2F6 K562 E2F6	K562	NA	E2F6	None	ENCSR000BLI	ENCSR000BLI.K562.E2F6.MA0471.1.pwm.bed	1	11607
1	471	E2F6	0	0.172195625829965	61	1140	1555	1040	1555	1240	1303	6891	25346	E2F6 K562 E2F6	K562	NA	E2F6	None	ENCSR000EWJ	ENCSR000EWJ.K562.E2F6.MA0471.1.pwm.bed	1	8553
1	790	FOXK1	0	0.255260104313282	35	1140	1373	1212	1373	1240	518	6917	26131	FOXK1 HEK293T FOXK1	HEK293T	NA	FOXK1	None	GSE51673	GSE51673.HEK293T.FOXK1.MA0852.2.pwm.bed	1	1181
1	810	GABPA	0	0.130889978708086	78	1140	1625	946	1625	1240	2126	6874	24523	GABPA K562 GABPA	K562	NA	GABPA	None	ENCSR000BLO	ENCSR000BLO.K562.GABPA.MA0062.2.pwm.bed	1	13455
1	1131	MAX	0	0.143788865759325	72	1140	1606	973	1606	1240	1808	6880	24841	MAX P4936 MAX	P4936	NA	MAX	cmyc 1h	GSE36354	GSE36354.P4936_cmyc_1h.MAX.MA0058.3.pwm.bed	1	13771
1	1240	MYC	0	0.129171527474122	78	1140	1631	946	1631	1240	2152	6874	24497	MYC CD34 MYC	CD34	NA	MYC	None	GSE85488	GSE85488.CD34.MYC.MA0147.3.pwm.bed	1	22319
1	1371	NRF1	0	0.107669500177534	83	1140	1662	919	1662	1240	2689	6869	23960	NRF1 HMEC1 NRF1	HMEC1	NA	NRF1	None	GSE67867	GSE67867.HMEC1.NRF1.MA0506.1.pwm.bed	1	13897
1	1382	PBX1	0	0.248747191582221	39	1140	1388	1189	1388	1240	591	6913	26058	PBX1 ICN12 PBX1	ICN12	NA	PBX1	None	GSE59538	GSE59538.ICN12.PBX1.MA0070.1.pwm.bed	1	7043
1	1443	RELA	0	0.244875992667026	38	1140	1401	1192	1401	1240	585	6914	26064	RELA GM12891 RELA	GM12891	NA	RELA	None	ENCSR000EAI	ENCSR000EAI.GM12891.RELA.MA0107.1.pwm.bed	1	12212
1	1838	TFAP4	0	0.23530156193701	45	1140	1432	1144	1432	1240	718	6907	25931	TFAP4 KASUMI1 TFAP4	KASUMI1	NA	TFAP4	None	GSE45738	GSE45738.KASUMI1.TFAP4.MA0691.1.pwm.bed	1	10191
1	1955	YY1	0	0.134343159426602	74	1140	1621	960	1621	1240	1976	6878	24673	YY1 GM12892 YY1	GM12892	NA	YY1	None	ENCSR000BLT	ENCSR000BLT.GM12892.YY1.MA0095.2.pwm.bed	1	19277
1	658	ETV1	0	0.16932408077242	61	1140	1563	1040	1563	1250	1324	6891	25325	ETV1 K562 ETV1	K562	NA	ETV1	None	ENCSR277DMR	ENCSR277DMR.K562.ETV1.MA0761.1.pwm.bed	1	8166
1	1532	RUNX1	0	0.235404941564362	38	1140	1431	1192	1431	1250	608	6914	26041	RUNX1 SKNO1 RUNX1	SKNO1	NA	RUNX1	None	GSE23730	GSE23730.SKNO1.RUNX1.MA0002.2.pwm.bed	1	8922
1	442	CTCFL	0	0.104495477638561	71	1140	1669	980	1669	1260	2395	6881	24254	CTCFL K562 CTCFL	K562	NA	CTCFL	None	GSE70764	GSE70764.K562.CTCFL.MA1102.1.pwm.bed	1	17302
1	670	FLI1	0	0.162177667408227	59	1140	1573	1055	1573	1260	1336	6893	25313	FLI1 UAE FLI1	UAE	NA	FLI1	zinc	GSE23730	GSE23730.UAE_zinc.FLI1.MA0475.2.pwm.bed	1	12924
1	1068	KLF1	0	0.19400264087403	48	1140	1519	1126	1519	1260	922	6904	25727	KLF1 ERYTHROID KLF1	ERYTHROID	NA	KLF1	r3r4	GSE43625	GSE43625.ERYTHROID_r3r4.KLF1.MA0493.1.pwm.bed	1	7151
1	1128	MAX	0	0.179104046577881	50	1140	1543	1112	1543	1260	1036	6902	25613	MAX K562 MAX	K562	NA	MAX	None	ENCSR000FAE	ENCSR000FAE.K562.MAX.MA0058.3.pwm.bed	1	7423
1	1320	NR3C1	0	0.231514545314651	37	1140	1447	1196	1447	1260	602	6915	26047	NR3C1 A549 NR3C1	A549	NA	NR3C1	None	ENCSR000BJT	ENCSR000BJT.A549.NR3C1.MA0113.3.pwm.bed	1	2338
1	1936	USF2	0	0.235736632402727	35	1140	1429	1212	1429	1260	560	6917	26089	USF2 K562 USF2	K562	NA	USF2	None	ENCSR359NFW	ENCSR359NFW.K562.USF2.MA0526.2.pwm.bed	1	7028
1	1954	YY1	0	0.122317645713652	65	1140	1638	1009	1638	1260	1909	6887	24740	YY1 K562 YY1	K562	NA	YY1	None	ENCSR000BKU	ENCSR000BKU.K562.YY1.MA0095.2.pwm.bed	1	14531
1	1962	YY1	0	0.1472281348857	62	1140	1603	1030	1603	1260	1535	6890	25114	YY1 SKNSH YY1	SKNSH	NA	YY1	None	ENCSR000BSM	ENCSR000BSM.SKNSH.YY1.MA0095.2.pwm.bed	1	10652
1	469	E2F6	0	0.154038861120311	52	1140	1590	1094	1590	1270	1243	6900	25406	E2F6 A549 E2F6	A549	NA	E2F6	None	ENCSR000BTC	ENCSR000BTC.A549.E2F6.MA0471.1.pwm.bed	1	5692
1	816	GABPA	0	0.120768024858151	62	1140	1642	1030	1642	1270	1848	6890	24801	GABPA K562 GABPA	K562	NA	GABPA	None	ENCSR290MUH	ENCSR290MUH.K562.GABPA.MA0062.2.pwm.bed	1	12328
1	1125	MAX	0	0.157408313140662	55	1140	1585	1078	1585	1270	1285	6897	25364	MAX NB4 MAX	NB4	NA	MAX	None	ENCSR000EHS	ENCSR000EHS.NB4.MAX.MA0058.3.pwm.bed	1	8161
1	1137	MAX	0	0.121120072769085	62	1140	1640	1030	1640	1270	1843	6890	24806	MAX P4936 MAX	P4936	NA	MAX	None	GSE42262	GSE42262.P4936.MAX.MA0058.3.pwm.bed	1	11287
1	1153	MITF	0	0.219353869564358	40	1140	1476	1181	1476	1270	685	6912	25964	MITF K562 MITF	K562	NA	MITF	None	ENCSR000FCB	ENCSR000FCB.K562.MITF.MA0620.2.pwm.bed	1	4706
1	1193	MYC	0	0.174630664082583	51	1140	1549	1107	1549	1270	1082	6901	25567	MYC K562 MYC	K562	NA	MYC	None	ENCSR000EZV	ENCSR000EZV.K562.MYC.MA0147.3.pwm.bed	1	5920
1	1365	NRF1	0	0.102239645217986	71	1140	1676	980	1676	1270	2443	6881	24206	NRF1 K562 NRF1	K562	NA	NRF1	None	ENCSR837EYC	ENCSR837EYC.K562.NRF1.MA0506.1.pwm.bed	1	14054
1	1546	RUNX1	0	0.21426242255099	41	1140	1485	1175	1485	1270	718	6911	25931	RUNX1 KASUMI1 RUNX1	KASUMI1	NA	RUNX1	None	GSE65427	GSE65427.KASUMI1.RUNX1.MA0002.2.pwm.bed	1	9125
1	1762	TCF12	0	0.205383582799425	42	1140	1503	1167	1503	1270	766	6910	25883	TCF12 KASUMI1 TCF12	KASUMI1	NA	TCF12	None	GSE43834	GSE43834.KASUMI1.TCF12.MA0521.1.pwm.bed	1	6727
1	222	CREB1	0	0.118236474837627	59	1140	1649	1055	1649	1280	1799	6893	24850	CREB1 GM12878 CREB1	GM12878	NA	CREB1	None	ENCSR000BUF	ENCSR000BUF.GM12878.CREB1.MA0018.3.pwm.bed	1	16183
1	393	CTCF	0	0.134097632300066	53	1140	1622	1085	1622	1280	1444	6899	25205	CTCF LYMPHOCYTE CTCF	LYMPHOCYTE	NA	CTCF	blood	GSE46832	GSE46832.LYMPHOCYTE_blood.CTCF.MA0139.1.pwm.bed	1	14962
1	519	ERG	0	0.172437212036898	47	1140	1554	1133	1554	1280	1012	6905	25637	ERG CD34 ERG	CD34	NA	ERG	nr29	GSE23730	GSE23730.CD34_nr29.ERG.MA0474.2.pwm.bed	1	9149
1	1179	MYC	0	0.135555289471498	54	1140	1619	1083	1619	1280	1455	6898	25194	MYC K562 MYC	K562	NA	MYC	None	ENCSR000DLZ	ENCSR000DLZ.K562.MYC.MA0147.3.pwm.bed	1	8423
1	1364	NRF1	0	0.10316446477338	61	1140	1674	1040	1674	1280	2106	6891	24543	NRF1 K562 NRF1	K562	NA	NRF1	None	ENCSR494TDU	ENCSR494TDU.K562.NRF1.MA0506.1.pwm.bed	1	10782
1	1367	NRF1	0	0.105468749973725	62	1140	1668	1030	1668	1280	2095	6890	24554	NRF1 K562 NRF1	K562	NA	NRF1	None	ENCSR998AJK	ENCSR998AJK.K562.NRF1.MA0506.1.pwm.bed	1	11278
1	1369	NRF1	0	0.10838222620085	62	1140	1661	1030	1661	1280	2043	6890	24606	NRF1 T47D NRF1	T47D	NA	NRF1	haegin2	GSE59935	GSE59935.T47D_haegin2.NRF1.MA0506.1.pwm.bed	1	8158
1	1987	ZFX	0	0.146714345072063	53	1140	1605	1085	1605	1280	1326	6899	25323	ZFX K562 ZFX	K562	NA	ZFX	None	ENCSR920ASP	ENCSR920ASP.K562.ZFX.MA0146.2.pwm.bed	1	8257
1	132	ATF1	0	0.184375876142681	40	1140	1539	1181	1539	1290	811	6912	25838	ATF1 K562 ATF1	K562	NA	ATF1	None	ENCSR000DNZ	ENCSR000DNZ.K562.ATF1.MA0604.1.pwm.bed	1	5589
1	217	CREB1	0	0.166548147669939	43	1140	1565	1160	1565	1290	960	6909	25689	CREB1 A549 CREB1	A549	NA	CREB1	None	ENCSR000BRA	ENCSR000BRA.A549.CREB1.MA0018.3.pwm.bed	1	3360
1	515	ELK4	0	0.129742200141799	52	1140	1630	1094	1630	1290	1463	6900	25186	ELK4 HELA ELK4	HELA	NA	ELK4	s3	ENCSR000EVI	ENCSR000EVI.HELA_s3.ELK4.MA0076.2.pwm.bed	1	5535
1	649	ETS1	0	0.159952608973584	45	1140	1580	1144	1580	1290	1043	6907	25606	ETS1 A549 ETS1	A549	NA	ETS1	None	ENCSR000BPU	ENCSR000BPU.A549.ETS1.MA0098.3.pwm.bed	1	3970
1	808	GABPA	0	0.16660881830585	42	1140	1564	1167	1564	1290	938	6910	25711	GABPA ESC GABPA	ESC	NA	GABPA	h1	ENCSR000BIW	ENCSR000BIW.ESC_h1.GABPA.MA0062.2.pwm.bed	1	5089
1	1069	KLF13	0	0.190370137617312	35	1140	1529	1212	1529	1290	690	6917	25959	KLF13 K562 KLF13	K562	NA	KLF13	None	ENCSR608HVP	ENCSR608HVP.K562.KLF13.MA0657.1.pwm.bed	1	3913
1	1540	RUNX1	0	0.131446699489961	50	1140	1624	1112	1624	1290	1392	6902	25257	RUNX1 AMLBLAST RUNX1	AMLBLAST	NA	RUNX1	None	GSE60130	GSE60130.AMLBLAST.RUNX1.MA0002.2.pwm.bed	1	11717
1	1549	RUNX1	0	0.205994918124222	34	1140	1500	1224	1500	1290	621	6918	26028	RUNX1 CD34 RUNX1	CD34	NA	RUNX1	adult	GSE70660	GSE70660.CD34_adult.RUNX1.MA0002.2.pwm.bed	1	6338
1	272	CTCF	0	0.130847500738966	45	1140	1626	1144	1626	1300	1264	6907	25385	CTCF GM13976 CTCF	GM13976	NA	CTCF	None	ENCSR000DKZ	ENCSR000DKZ.GM13976.CTCF.MA0139.1.pwm.bed	1	12024
1	495	ELF1	0	0.120948311491014	50	1140	1641	1112	1641	1300	1506	6902	25143	ELF1 SKNSH ELF1	SKNSH	NA	ELF1	None	ENCSR000BTA	ENCSR000BTA.SKNSH.ELF1.MA0473.2.pwm.bed	1	6883
1	669	FLI1	0	0.128234951666673	50	1140	1633	1112	1633	1300	1425	6902	25224	FLI1 UAE FLI1	UAE	NA	FLI1	None	GSE23730	GSE23730.UAE.FLI1.MA0475.2.pwm.bed	1	12141
1	1226	MYC	0	0.125652093290311	49	1140	1635	1121	1635	1300	1425	6903	25224	MYC P4936 MYC	P4936	NA	MYC	shctr	GSE60223	GSE60223.P4936_shctr.MYC.MA0147.3.pwm.bed	1	8142
1	1544	RUNX1	0	0.13039509211939	48	1140	1627	1126	1627	1300	1349	6904	25300	RUNX1 CD34 RUNX1	CD34	NA	RUNX1	None	GSE64862	GSE64862.CD34.RUNX1.MA0002.2.pwm.bed	1	11101
1	1748	TBX21	0	0.19688454997207	30	1140	1515	1258	1515	1300	574	6922	26075	TBX21 CD4 TBX21	CD4	NA	TBX21	th1	GSE62482	GSE62482.CD4_th1.TBX21.MA0690.1.pwm.bed	1	4885
1	461	E2F4	0	0.120590679676657	45	1140	1644	1144	1644	1310	1366	6907	25283	E2F4 K562 E2F4	K562	NA	E2F4	None	ENCSR000EWL	ENCSR000EWL.K562.E2F4.MA0470.1.pwm.bed	1	7180
1	1195	MYC	0	0.171678048692121	32	1140	1556	1240	1556	1310	699	6920	25950	MYC K562 MYC	K562	NA	MYC	None	ENCSR000FAZ	ENCSR000FAZ.K562.MYC.MA0147.3.pwm.bed	1	3680
1	1280	NFYA	0	0.0962565241183264	52	1140	1685	1094	1685	1310	1935	6900	24714	NFYA K562 NFYA	K562	NA	NFYA	None	GSE26439	GSE26439.K562.NFYA.MA0060.2.pwm.bed	1	12541
1	1449	RELA	0	0.176134280601042	30	1140	1545	1258	1545	1310	640	6922	26009	RELA GM19099 RELA	GM19099	NA	RELA	None	ENCSR000EBI	ENCSR000EBI.GM19099.RELA.MA0107.1.pwm.bed	1	6897
1	1538	RUNX1	0	0.16080373143151	35	1140	1579	1212	1579	1310	813	6917	25836	RUNX1 ME1 RUNX1	ME1	NA	RUNX1	None	GSE46044	GSE46044.ME1.RUNX1.MA0002.2.pwm.bed	1	9561
1	1542	RUNX1	0	0.158788409723382	35	1140	1583	1212	1583	1310	823	6917	25826	RUNX1 KASUMI1 RUNX1	KASUMI1	NA	RUNX1	None	GSE62847	GSE62847.KASUMI1.RUNX1.MA0002.2.pwm.bed	1	9086
1	1920	USF1	0	0.150485111480897	36	1140	1596	1205	1596	1310	891	6916	25758	USF1 GM12878 USF1	GM12878	NA	USF1	None	ENCSR000BGI	ENCSR000BGI.GM12878.USF1.MA0093.2.pwm.bed	1	7685
1	138	ATF3	0	0.20102938662935	25	1140	1510	1304	1510	1320	470	6927	26179	ATF3 HEPG2 ATF3	HEPG2	NA	ATF3	None	ENCSR000BKE	ENCSR000BKE.HEPG2.ATF3.MA0605.1.pwm.bed	1	1844
1	171	BHLHE40	0	0.1299983311879	38	1140	1629	1192	1629	1320	1081	6914	25568	BHLHE40 GM12878 BHLHE40	GM12878	NA	BHLHE40	None	ENCSR000DZJ	ENCSR000DZJ.GM12878.BHLHE40.MA0464.2.pwm.bed	1	7082
1	483	EGR1	0	0.0849080232121646	48	1140	1708	1126	1708	1320	2017	6904	24632	EGR1 GM12878 EGR1	GM12878	NA	EGR1	None	ENCSR000BMQ	ENCSR000BMQ.GM12878.EGR1.MA0162.3.pwm.bed	1	13127
1	1132	MAX	0	0.105920940937284	43	1140	1667	1160	1667	1320	1479	6909	25170	MAX P4936 MAX	P4936	NA	MAX	cmyc 24h	GSE36354	GSE36354.P4936_cmyc_24h.MAX.MA0058.3.pwm.bed	1	8672
1	1217	MYC	0	0.104068999877756	44	1140	1671	1154	1671	1320	1537	6908	25112	MYC MDAMB453 MYC	MDAMB453	NA	MYC	dht	GSE45201	GSE45201.MDAMB453_dht.MYC.MA0147.3.pwm.bed	1	6062
1	1227	MYC	0	0.120173702396336	42	1140	1645	1167	1645	1320	1283	6910	25366	MYC P4936 MYC	P4936	NA	MYC	shterc	GSE60223	GSE60223.P4936_shterc.MYC.MA0147.3.pwm.bed	1	6946
1	1264	NFE2	0	0.216982472780791	21	1140	1482	1352	1482	1320	367	6931	26282	NFE2 PROES NFE2	PROES	NA	NFE2	None	GSE59087	GSE59087.PROES.NFE2.MA0841.1.pwm.bed	1	3685
1	1396	POU2F2	0	0.181444126269087	28	1140	1541	1280	1541	1320	581	6924	26068	POU2F2 GM12891 POU2F2	GM12891	NA	POU2F2	None	ENCSR000BII	ENCSR000BII.GM12891.POU2F2.MA0507.1.pwm.bed	1	4558
1	1932	USF2	0	0.154310636759955	33	1140	1589	1233	1589	1320	799	6919	25850	USF2 ESC USF2	ESC	NA	USF2	h1	ENCSR000ECD	ENCSR000ECD.ESC_h1.USF2.MA0526.2.pwm.bed	1	6185
1	809	GABPA	0	0.104421423856967	39	1140	1670	1189	1670	1330	1366	6913	25283	GABPA HEPG2 GABPA	HEPG2	NA	GABPA	None	ENCSR000BJK	ENCSR000BJK.HEPG2.GABPA.MA0062.2.pwm.bed	1	5696
1	1451	RELA	0	0.165327210208748	27	1140	1568	1288	1568	1330	614	6925	26035	RELA GM12878 RELA	GM12878	NA	RELA	None	ENCSR664POU	ENCSR664POU.GM12878.RELA.MA0107.1.pwm.bed	1	6097
1	1476	RELA	0	0.152789928578802	31	1140	1593	1244	1593	1330	759	6921	25890	RELA CD4 RELA	CD4	NA	RELA	th1 dmso	GSE62482	GSE62482.CD4_th1_dmso.RELA.MA0107.1.pwm.bed	1	7306
1	521	ERG	0	0.111188143521034	35	1140	1655	1212	1655	1340	1160	6917	25489	ERG K562 ERG	K562	NA	ERG	dox	GSE23730	GSE23730.K562_dox.ERG.MA0474.2.pwm.bed	1	7664
1	807	GABPA	0	0.0949541549603067	36	1140	1690	1205	1690	1340	1385	6916	25264	GABPA HELA GABPA	HELA	NA	GABPA	s3	ENCSR000BHS	ENCSR000BHS.HELA_s3.GABPA.MA0062.2.pwm.bed	1	5678
1	1235	MYC	0	0.161332028790287	26	1140	1577	1294	1577	1340	606	6926	26043	MYC U2OS MYC	U2OS	NA	MYC	None	GSE77356	GSE77356.U2OS.MYC.MA0147.3.pwm.bed	1	2629
1	223	CREB1	0	0.10758503046223	30	1140	1663	1258	1663	1350	1032	6922	25617	CREB1 ISHIKAWA CREB1	ISHIKAWA	NA	CREB1	None	ENCSR000BUR	ENCSR000BUR.ISHIKAWA.CREB1.MA0018.3.pwm.bed	1	3596
1	390	CTCF	0	0.15327602625158	24	1140	1592	1314	1592	1350	589	6928	26060	CTCF MONOCYTE CTCF	MONOCYTE	NA	CTCF	blood	GSE43098	GSE43098.MONOCYTE_blood.CTCF.MA0139.1.pwm.bed	1	7857
1	650	ETS1	0	0.0948431339460992	33	1140	1691	1233	1691	1350	1276	6919	25373	ETS1 ESC ETS1	ESC	NA	ETS1	None	ENCSR534VHI	ENCSR534VHI.ESC.ETS1.MA0098.3.pwm.bed	1	6314
1	1430	RARA	0	0.082815623005406	36	1140	1711	1205	1711	1350	1576	6916	25073	RARA TSU1621MT RARA	TSU1621MT	NA	RARA	None	GSE60477	GSE60477.TSU1621MT.RARA.MA0159.1.pwm.bed	1	7946
1	1502	REST	0	0.137482560267507	24	1140	1609	1314	1609	1350	655	6928	25994	REST GM12878 REST	GM12878	NA	REST	None	ENCSR000BQS	ENCSR000BQS.GM12878.REST.MA0138.2.pwm.bed	1	6882
1	1613	SP1	0	0.109204386453125	31	1140	1657	1244	1657	1350	1050	6921	25599	SP1 GM12878 SP1	GM12878	NA	SP1	None	ENCSR000BHK	ENCSR000BHK.GM12878.SP1.MA0079.3.pwm.bed	1	6627
1	441	CTCFL	0	0.0902572803264007	31	1140	1696	1244	1696	1360	1260	6921	25389	CTCFL DELTA47 CTCFL	DELTA47	NA	CTCFL	None	GSE70764	GSE70764.DELTA47.CTCFL.MA1102.1.pwm.bed	1	9412
1	454	E2F1	0	0.079220123310291	35	1140	1719	1212	1719	1360	1600	6917	25049	E2F1 HMEC1 E2F1	HMEC1	NA	E2F1	None	GSE62425	GSE62425.HMEC1.E2F1.MA0024.3.pwm.bed	1	6310
1	482	EGR1	0	0.116909189714127	28	1140	1651	1280	1651	1360	891	6924	25758	EGR1 ESC EGR1	ESC	NA	EGR1	h1	ENCSR000BJA	ENCSR000BJA.ESC_h1.EGR1.MA0162.3.pwm.bed	1	4794
1	664	ETV6	0	0.162112456992182	20	1140	1574	1355	1574	1360	466	6932	26183	ETV6 K562 ETV6	K562	NA	ETV6	None	ENCSR124BJR	ENCSR124BJR.K562.ETV6.MA0645.1.pwm.bed	1	3025
1	812	GABPA	0	0.0799640792422193	35	1140	1717	1212	1717	1360	1586	6917	25063	GABPA SKNSH GABPA	SKNSH	NA	GABPA	None	ENCSR000BTG	ENCSR000BTG.SKNSH.GABPA.MA0062.2.pwm.bed	1	7183
1	1282	NFYB	0	0.108459201148618	29	1140	1660	1267	1660	1360	991	6923	25658	NFYB HELA NFYB	HELA	NA	NFYB	s3	ENCSR000DNR	ENCSR000DNR.HELA_s3.NFYB.MA0502.1.pwm.bed	1	5697
1	1378	PAX5	0	0.0822286172874654	34	1140	1714	1224	1714	1360	1503	6918	25146	PAX5 GM12892 PAX5	GM12892	NA	PAX5	None	ENCSR000BJI	ENCSR000BJI.GM12892.PAX5.MA0014.3.pwm.bed	1	9121
1	1401	POU4F2	0	0.192554956488272	17	1140	1522	1410	1522	1360	335	6935	26314	POU4F2 HNPC POU4F2	HNPC	NA	POU4F2	dif	GSE74814	GSE74814.HNPC_dif.POU4F2.MA0683.1.pwm.bed	1	5124
1	1526	RFX5	0	0.172543300911006	18	1140	1553	1391	1553	1360	395	6934	26254	RFX5 SKNSH RFX5	SKNSH	NA	RFX5	None	ENCSR000EHY	ENCSR000EHY.SKNSH.RFX5.MA0510.2.pwm.bed	1	2719
1	1550	RUNX1	0	0.153393198758301	20	1140	1591	1355	1591	1360	492	6932	26157	RUNX1 CD34 RUNX1	CD34	NA	RUNX1	fetal	GSE70660	GSE70660.CD34_fetal.RUNX1.MA0002.2.pwm.bed	1	4290
1	1683	SRF	0	0.194911480609304	17	1140	1518	1410	1518	1360	331	6935	26318	SRF K562 SRF	K562	NA	SRF	None	ENCSR000BLK	ENCSR000BLK.K562.SRF.MA0083.3.pwm.bed	1	2789
1	1710	STAT3	0	0.117061858170814	27	1140	1650	1288	1650	1360	859	6925	25790	STAT3 SUDHL2 STAT3	SUDHL2	NA	STAT3	None	GSE50723	GSE50723.SUDHL2.STAT3.MA0144.2.pwm.bed	1	6313
1	1953	YY1	0	0.0741780765190328	37	1140	1729	1196	1729	1360	1793	6915	24856	YY1 GM12891 YY1	GM12891	NA	YY1	None	ENCSR000BKJ	ENCSR000BKJ.GM12891.YY1.MA0095.2.pwm.bed	1	12408
1	1978	ZBTB33	0	0.135769782620608	23	1140	1618	1326	1618	1360	636	6929	26013	ZBTB33 A549 ZBTB33	A549	NA	ZBTB33	None	ENCSR000BPZ	ENCSR000BPZ.A549.ZBTB33.MA0527.1.pwm.bed	1	2055
1	1990	ZFX	0	0.130333171957605	24	1140	1628	1314	1628	1360	690	6928	25959	ZFX DAOY ZFX	DAOY	NA	ZFX	None	GSE45394	GSE45394.DAOY.ZFX.MA0146.2.pwm.bed	1	3517
1	1991	ZNF143	0	0.0958419043610484	29	1140	1687	1267	1687	1360	1116	6923	25533	ZNF143 GM12878 ZNF143	GM12878	NA	ZNF143	None	ENCSR000DZL	ENCSR000DZL.GM12878.ZNF143.MA0088.2.pwm.bed	1	10065
1	2002	ZNF143	0	0.150368544476768	22	1140	1597	1338	1597	1360	551	6930	26098	ZNF143 HELA ZNF143	HELA	NA	ZNF143	None	GSE39263	GSE39263.HELA.ZNF143.MA0088.2.pwm.bed	1	4095
1	2014	ZNF740	0	0.178978747500665	18	1140	1544	1391	1544	1360	381	6934	26268	ZNF740 K562 ZNF740	K562	NA	ZNF740	None	ENCSR737UST	ENCSR737UST.K562.ZNF740.MA0753.1.pwm.bed	1	2555
1	426	CTCF	0	0.134662392751663	20	1140	1620	1355	1620	1370	559	6932	26090	CTCF THP1 CTCF	THP1	NA	CTCF	None	GSE69962	GSE69962.THP1.CTCF.MA0139.1.pwm.bed	1	4706
1	427	CTCF	0	0.119793837895643	24	1140	1646	1314	1646	1370	749	6928	25900	CTCF THP1 CTCF	THP1	NA	CTCF	2d3	GSE69962	GSE69962.THP1_2d3.CTCF.MA0139.1.pwm.bed	1	6904
1	972	IRF2	0	0.107035180925782	26	1140	1665	1294	1665	1370	903	6926	25746	IRF2 K562 IRF2	K562	NA	IRF2	None	ENCSR376WCJ	ENCSR376WCJ.K562.IRF2.MA0051.1.pwm.bed	1	6744
1	1164	MXI1	0	0.095200230710492	26	1140	1689	1294	1689	1370	1011	6926	25638	MXI1 K562 MXI1	K562	NA	MXI1	None	ENCSR000EGZ	ENCSR000EGZ.K562.MXI1.MA1108.1.pwm.bed	1	4224
1	1171	MYB	0	0.15432179051926	19	1140	1588	1378	1588	1370	465	6933	26184	MYB CD4 MYB	CD4	NA	MYB	th2	GSE72266	GSE72266.CD4_th2.MYB.MA0100.3.pwm.bed	1	4463
1	1252	MYCN	0	0.107404474763111	26	1140	1664	1294	1664	1370	900	6926	25749	MYCN SHEP21 MYCN	SHEP21	NA	MYCN	dox 24h	GSE80151	GSE80151.SHEP21_dox_24h.MYCN.MA0104.4.pwm.bed	1	3860
1	1505	REST	0	0.14906935210314	20	1140	1601	1355	1601	1370	506	6932	26143	REST NEURAL REST	NEURAL	NA	REST	None	ENCSR000BTV	ENCSR000BTV.NEURAL.REST.MA0138.2.pwm.bed	1	7144
1	1620	SP1	0	0.058542964753738	34	1140	1756	1224	1756	1370	2064	6918	24585	SP1 HEK293T SP1	HEK293T	NA	SP1	None	ERP007114	ERP007114.HEK293T.SP1.MA0079.3.pwm.bed	1	7886
1	511	ELK1	0	0.0896566174004276	26	1140	1697	1294	1697	1380	1071	6926	25578	ELK1 MCF7 ELK1	MCF7	NA	ELK1	None	ENCSR382WLL	ENCSR382WLL.MCF7.ELK1.MA0028.2.pwm.bed	1	3481
1	1067	KLF1	0	0.17545947198901	14	1140	1547	1461	1547	1380	303	6938	26346	KLF1 K562 KLF1	K562	NA	KLF1	None	ENCSR550HCT	ENCSR550HCT.K562.KLF1.MA0493.1.pwm.bed	1	1749
1	1248	MYCN	0	0.0974213991432314	25	1140	1683	1304	1683	1380	952	6927	25697	MYCN KELLY MYCN	KELLY	NA	MYCN	None	GSE80151	GSE80151.KELLY.MYCN.MA0104.4.pwm.bed	1	5490
1	1377	PAX5	0	0.109328822058598	22	1140	1656	1338	1656	1380	752	6930	25897	PAX5 GM12891 PAX5	GM12891	NA	PAX5	None	ENCSR000BJH	ENCSR000BJH.GM12891.PAX5.MA0014.3.pwm.bed	1	6358
1	1626	SP4	0	0.0872463053403907	27	1140	1702	1288	1702	1380	1140	6925	25509	SP4 ESC SP4	ESC	NA	SP4	h1	ENCSR000BQV	ENCSR000BQV.ESC_h1.SP4.MA0685.1.pwm.bed	1	5633
1	453	E2F1	0	0.0871164525966243	22	1140	1703	1338	1703	1390	937	6930	25712	E2F1 HELA E2F1	HELA	NA	E2F1	None	GSE22478	GSE22478.HELA.E2F1.MA0024.3.pwm.bed	1	3437
1	1160	MXI1	0	0.0909329559171251	22	1140	1695	1338	1695	1390	899	6930	25750	MXI1 ESC MXI1	ESC	NA	MXI1	h1	ENCSR000EBR	ENCSR000EBR.ESC_h1.MXI1.MA1108.1.pwm.bed	1	4133
1	1190	MYC	0	0.0993090694244263	21	1140	1680	1352	1680	1390	789	6931	25860	MYC NB4 MYC	NB4	NA	MYC	None	ENCSR000EHR	ENCSR000EHR.NB4.MYC.MA0147.3.pwm.bed	1	4080
1	1197	MYC	0	0.0666491987102513	26	1140	1741	1294	1741	1390	1421	6926	25228	MYC BL41 MYC	BL41	NA	MYC	None	GSE30726	GSE30726.BL41.MYC.MA0147.3.pwm.bed	1	7265
1	1383	PBX2	0	0.172697647525565	13	1140	1552	1481	1552	1390	286	6939	26363	PBX2 K562 PBX2	K562	NA	PBX2	None	ENCSR633EIC	ENCSR633EIC.K562.PBX2.MA1113.1.pwm.bed	1	2120
1	1406	POU5F1	0	0.084614091420019	23	1140	1709	1326	1709	1390	1006	6929	25643	POU5F1 ESC POU5F1	ESC	NA	POU5F1	h1 3il	ERP004238	ERP004238.ESC_h1_3il.POU5F1.MA1115.1.pwm.bed	1	5534
1	1935	USF2	0	0.136543248583581	17	1140	1615	1410	1615	1390	470	6935	26179	USF2 K562 USF2	K562	NA	USF2	None	ENCSR000EHG	ENCSR000EHG.K562.USF2.MA0526.2.pwm.bed	1	3107
1	1949	XBP1	0	0.13803779571284	17	1140	1608	1410	1608	1390	465	6935	26184	XBP1 HS578T XBP1	HS578T	NA	XBP1	hypo gludep	GSE49952	GSE49952.HS578T_hypo_gludep.XBP1.MA0844.1.pwm.bed	1	1703
1	455	E2F1	0	0.082547500935745	20	1140	1712	1355	1712	1400	900	6932	25749	E2F1 LNCAP E2F1	LNCAP	NA	E2F1	abl	GSE67809	GSE67809.LNCAP_abl.E2F1.MA0024.3.pwm.bed	1	2817
1	465	E2F4	0	0.1206449616644	16	1140	1643	1428	1643	1400	500	6936	26149	E2F4 MCF7 E2F4	MCF7	NA	E2F4	tam	GSE41561	GSE41561.MCF7_tam.E2F4.MA0470.1.pwm.bed	1	1827
1	647	ETS1	0	0.0761901103196715	22	1140	1725	1338	1725	1400	1066	6930	25583	ETS1 GM12878 ETS1	GM12878	NA	ETS1	None	ENCSR000BKA	ENCSR000BKA.GM12878.ETS1.MA0098.3.pwm.bed	1	5494
1	1239	MYC	0	0.085493436725886	20	1140	1707	1355	1707	1400	870	6932	25779	MYC JURKAT MYC	JURKAT	NA	MYC	None	GSE83777	GSE83777.JURKAT.MYC.MA0147.3.pwm.bed	1	4987
1	1249	MYCN	0	0.0797028204057308	20	1140	1718	1355	1718	1400	931	6932	25718	MYCN NGP MYCN	NGP	NA	MYCN	None	GSE80151	GSE80151.NGP.MYCN.MA0104.4.pwm.bed	1	5748
1	1284	NFYB	0	0.0703291485301142	22	1140	1735	1338	1735	1400	1151	6930	25498	NFYB K562 NFYB	K562	NA	NFYB	None	GSE26439	GSE26439.K562.NFYB.MA0502.1.pwm.bed	1	7553
1	1445	RELA	0	0.133426563075621	15	1140	1623	1444	1623	1400	425	6937	26224	RELA GM15510 RELA	GM15510	NA	RELA	None	ENCSR000EAQ	ENCSR000EAQ.GM15510.RELA.MA0107.1.pwm.bed	1	3425
1	817	GABPA	0	0.0645026449698536	20	1140	1745	1355	1745	1410	1141	6932	25508	GABPA GM12878 GABPA	GM12878	NA	GABPA	None	ENCSR331HPA	ENCSR331HPA.GM12878.GABPA.MA0062.2.pwm.bed	1	6742
1	936	HSF1	0	0.147397896660264	12	1140	1602	1496	1602	1410	309	6940	26340	HSF1 GM12878 HSF1	GM12878	NA	HSF1	None	ENCSR009MBP	ENCSR009MBP.GM12878.HSF1.MA0486.2.pwm.bed	1	2080
1	1167	MYB	0	0.128804265829292	15	1140	1632	1444	1632	1410	440	6937	26209	MYB GM12878 MYB	GM12878	NA	MYB	None	ENCSR819ATC	ENCSR819ATC.GM12878.MYB.MA0100.3.pwm.bed	1	2706
1	1283	NFYB	0	0.0693115181707612	20	1140	1736	1355	1736	1410	1065	6932	25584	NFYB K562 NFYB	K562	NA	NFYB	None	ENCSR000EGQ	ENCSR000EGQ.K562.NFYB.MA0502.1.pwm.bed	1	10652
1	1405	POU5F1	0	0.065158629684933	20	1140	1744	1355	1744	1410	1130	6932	25519	POU5F1 ESC POU5F1	ESC	NA	POU5F1	h1	ERP004238	ERP004238.ESC_h1.POU5F1.MA1115.1.pwm.bed	1	5918
1	1431	RARA	0	0.0665147210213098	22	1140	1742	1338	1742	1410	1214	6930	25435	RARA TSU1621MT RARA	TSU1621MT	NA	RARA	None	GSE60477	GSE60477.TSU1621MT.RARA.MA0730.1.pwm.bed	1	5937
1	1447	RELA	0	0.149850610594822	12	1140	1600	1496	1600	1410	304	6940	26345	RELA GM18526 RELA	GM18526	NA	RELA	None	ENCSR000EBA	ENCSR000EBA.GM18526.RELA.MA0107.1.pwm.bed	1	2556
1	1527	RFX5	0	0.122463352645951	14	1140	1637	1461	1637	1410	432	6938	26217	RFX5 A549 RFX5	A549	NA	RFX5	None	ENCSR064LJN	ENCSR064LJN.A549.RFX5.MA0510.2.pwm.bed	1	1895
1	1931	USF2	0	0.092226469192795	17	1140	1694	1410	1694	1410	690	6935	25959	USF2 GM12878 USF2	GM12878	NA	USF2	None	ENCSR000DZU	ENCSR000DZU.GM12878.USF2.MA0526.2.pwm.bed	1	3706
1	1966	YY1	0	0.0668875024699427	20	1140	1740	1355	1740	1410	1102	6932	25547	YY1 NT2D1 YY1	NT2D1	NA	YY1	None	ENCSR000EXG	ENCSR000EXG.NT2D1.YY1.MA0095.2.pwm.bed	1	6978
1	498	ELF1	0	0.0719521115892568	18	1140	1733	1391	1733	1420	928	6934	25721	ELF1 K562 ELF1	K562	NA	ELF1	None	ENCSR975SSR	ENCSR975SSR.K562.ELF1.MA0473.2.pwm.bed	1	3641
1	1278	NFYA	0	0.067354125452948	18	1140	1738	1391	1738	1420	989	6934	25660	NFYA HELA NFYA	HELA	NA	NFYA	s3	ENCSR000DNS	ENCSR000DNS.HELA_s3.NFYA.MA0060.3.pwm.bed	1	4170
1	234	CREB3L1	0	0.0937203008177062	15	1140	1693	1444	1693	1430	601	6937	26048	CREB3L1 K562 CREB3L1	K562	NA	CREB3L1	None	ENCSR109YGM	ENCSR109YGM.K562.CREB3L1.MA0839.1.pwm.bed	1	3028
1	496	ELF1	0	0.0749512280284747	17	1140	1727	1410	1727	1430	844	6935	25805	ELF1 HCT166 ELF1	HCT166	NA	ELF1	None	ENCSR000BVH	ENCSR000BVH.HCT166.ELF1.MA0473.2.pwm.bed	1	3408
1	502	ELF1	0	0.0554902675111489	18	1140	1761	1391	1761	1430	1191	6934	25458	ELF1 SKNMC ELF1	SKNMC	NA	ELF1	shgfp 96h	GSE61944	GSE61944.SKNMC_shgfp_96h.ELF1.MA0473.2.pwm.bed	1	5361
1	508	ELK1	0	0.0642777849181459	17	1140	1746	1410	1746	1430	979	6935	25670	ELK1 HELA ELK1	HELA	NA	ELK1	s3	ENCSR000ECI	ENCSR000ECI.HELA_s3.ELK1.MA0028.2.pwm.bed	1	3259
1	648	ETS1	0	0.102142445665154	13	1140	1677	1481	1677	1430	480	6939	26169	ETS1 K562 ETS1	K562	NA	ETS1	None	ENCSR000BKQ	ENCSR000BKQ.K562.ETS1.MA0098.3.pwm.bed	1	2466
1	1207	MYC	0	0.0824566236645073	15	1140	1713	1444	1713	1430	681	6937	25968	MYC P4936 MYC	P4936	NA	MYC	cmyc 24h	GSE36354	GSE36354.P4936_cmyc_24h.MYC.MA0147.3.pwm.bed	1	3575
1	1977	ZBTB33	0	0.0973832233066198	14	1140	1684	1461	1684	1430	541	6938	26108	ZBTB33 HCT166 ZBTB33	HCT166	NA	ZBTB33	None	ENCSR000BNY	ENCSR000BNY.HCT166.ZBTB33.MA0527.1.pwm.bed	1	1868
1	1187	MYC	0	0.0670160223748353	15	1140	1739	1444	1739	1440	833	6937	25816	MYC ESC MYC	ESC	NA	MYC	h1	ENCSR000EBY	ENCSR000EBY.ESC_h1.MYC.MA0147.3.pwm.bed	1	3828
1	1198	MYC	0	0.0980120758122653	12	1140	1682	1496	1682	1440	462	6940	26187	MYC BLUE1 MYC	BLUE1	NA	MYC	None	GSE30726	GSE30726.BLUE1.MYC.MA0147.3.pwm.bed	1	2275
1	1281	NFYB	0	0.0555803558650734	16	1140	1759	1428	1759	1440	1062	6936	25587	NFYB GM12878 NFYB	GM12878	NA	NFYB	None	ENCSR000DNM	ENCSR000DNM.GM12878.NFYB.MA0502.1.pwm.bed	1	6253
1	1625	SP2	0	0.0428578945790842	18	1140	1784	1391	1784	1440	1522	6934	25127	SP2 HEK293T SP2	HEK293T	NA	SP2	None	ERP007114	ERP007114.HEK293T.SP2.MA0516.1.pwm.bed	1	4997
1	1841	TFDP1	0	0.0821387006401406	14	1140	1715	1461	1715	1440	639	6938	26010	TFDP1 K562 TFDP1	K562	NA	TFDP1	None	ENCSR224IKA	ENCSR224IKA.K562.TFDP1.MA1122.1.pwm.bed	1	2967
1	1996	ZNF143	0	0.0862843196828282	14	1140	1705	1461	1705	1440	609	6938	26040	ZNF143 CUTLL1 ZNF143	CUTLL1	NA	ZNF143	None	GSE29600	GSE29600.CUTLL1.ZNF143.MA0088.2.pwm.bed	1	5169
1	135	ATF1	0	0.0888527596817621	11	1140	1699	1508	1699	1450	467	6941	26182	ATF1 HEPG2 ATF1	HEPG2	NA	ATF1	None	ENCSR253OON	ENCSR253OON.HEPG2.ATF1.MA0604.1.pwm.bed	1	1339
1	137	ATF3	0	0.0787852071440042	13	1140	1722	1481	1722	1450	619	6939	26030	ATF3 ESC ATF3	ESC	NA	ATF3	h1	ENCSR000BKC	ENCSR000BKC.ESC_h1.ATF3.MA0605.1.pwm.bed	1	2967
1	457	E2F1	0	0.0380319263850412	16	1140	1795	1428	1795	1450	1524	6936	25125	E2F1 MESENCHYMAL E2F1	MESENCHYMAL	NA	E2F1	None	GSE77260	GSE77260.MESENCHYMAL.E2F1.MA0024.3.pwm.bed	1	5762
1	1213	MYC	0	0.0609544171607415	15	1140	1752	1444	1752	1450	913	6937	25736	MYC P4936 MYC	P4936	NA	MYC	None	GSE42262	GSE42262.P4936.MYC.MA0147.3.pwm.bed	1	3892
1	1215	MYC	0	0.080109644552161	13	1140	1716	1481	1716	1450	609	6939	26040	MYC U2OS MYC	U2OS	NA	MYC	None	GSE44672	GSE44672.U2OS.MYC.MA0147.3.pwm.bed	1	2629
1	1516	REST	0	0.118779745893854	8	1140	1648	1572	1648	1450	256	6944	26393	REST K562 REST	K562	NA	REST	None	GSE70482	GSE70482.K562.REST.MA0138.2.pwm.bed	1	2716
1	1632	SPI1	0	0.112714797604555	9	1140	1653	1553	1653	1450	303	6943	26346	SPI1 ME1 SPI1	ME1	NA	SPI1	None	GSE46044	GSE46044.ME1.SPI1.MA0080.4.pwm.bed	1	5247
1	1707	STAT3	0	0.103735600273459	10	1140	1672	1531	1672	1450	365	6942	26284	STAT3 OCILY3 STAT3	OCILY3	NA	STAT3	None	GSE50723	GSE50723.OCILY3.STAT3.MA0144.2.pwm.bed	1	2897
1	1965	YY1	0	0.0555209633546167	15	1140	1760	1444	1760	1450	999	6937	25650	YY1 K562 YY1	K562	NA	YY1	None	ENCSR000EWF	ENCSR000EWF.K562.YY1.MA0095.2.pwm.bed	1	5591
1	470	E2F6	0	0.108892975551597	8	1140	1659	1572	1659	1460	279	6944	26370	E2F6 HELA E2F6	HELA	NA	E2F6	s3	ENCSR000EVK	ENCSR000EVK.HELA_s3.E2F6.MA0471.1.pwm.bed	1	1138
1	813	GABPA	0	0.046604341258007	14	1140	1775	1461	1775	1460	1106	6938	25543	GABPA HL60 GABPA	HL60	NA	GABPA	None	ENCSR000BTK	ENCSR000BTK.HL60.GABPA.MA0062.2.pwm.bed	1	5766
1	1166	MXI1	0	0.0515824243731441	13	1140	1766	1481	1766	1460	934	6939	25715	MXI1 NEURAL MXI1	NEURAL	NA	MXI1	None	ENCSR934NHU	ENCSR934NHU.NEURAL.MXI1.MA1108.1.pwm.bed	1	4299
1	1200	MYC	0	0.0881996213973776	9	1140	1701	1553	1701	1460	386	6943	26263	MYC RAJI MYC	RAJI	NA	MYC	None	GSE30726	GSE30726.RAJI.MYC.MA0147.3.pwm.bed	1	1602
1	1201	MYC	0	0.0753448526882307	11	1140	1726	1508	1726	1460	549	6941	26100	MYC RAMOS MYC	RAMOS	NA	MYC	None	GSE30726	GSE30726.RAMOS.MYC.MA0147.3.pwm.bed	1	2392
1	1206	MYC	0	0.0624664436327211	13	1140	1751	1481	1751	1460	776	6939	25873	MYC P4936 MYC	P4936	NA	MYC	cmyc 1h	GSE36354	GSE36354.P4936_cmyc_1h.MYC.MA0147.3.pwm.bed	1	3932
1	1363	NRF1	0	0.0466483431403168	14	1140	1773	1461	1773	1460	1105	6938	25544	NRF1 MCF7 NRF1	MCF7	NA	NRF1	None	ENCSR135ANT	ENCSR135ANT.MCF7.NRF1.MA0506.1.pwm.bed	1	3548
1	1973	ZBTB33	0	0.0741040580641097	11	1140	1730	1508	1730	1460	558	6941	26091	ZBTB33 GM12878 ZBTB33	GM12878	NA	ZBTB33	None	ENCSR000BHC	ENCSR000BHC.GM12878.ZBTB33.MA0527.1.pwm.bed	1	2183
1	1988	ZFX	0	0.0663161714506885	11	1140	1743	1508	1743	1460	622	6941	26027	ZFX NOMO1 ZFX	NOMO1	NA	ZFX	None	GSE43147	GSE43147.NOMO1.ZFX.MA0146.2.pwm.bed	1	2922
1	2004	ZNF143	0	0.0749267588736559	11	1140	1728	1508	1728	1460	552	6941	26097	ZNF143 K562 ZNF143	K562	NA	ZNF143	None	GSE39263	GSE39263.K562.ZNF143.MA0088.2.pwm.bed	1	4151
1	451	E2F1	0	0.0415797184550121	12	1140	1787	1496	1787	1470	1064	6940	25585	E2F1 HELA E2F1	HELA	NA	E2F1	s3	ENCSR000EVM	ENCSR000EVM.HELA_s3.E2F1.MA0024.3.pwm.bed	1	4385
1	1269	NFE2L2	0	0.0870551794654016	9	1140	1704	1553	1704	1470	391	6943	26258	NFE2L2 A375 NFE2L2	A375	NA	NFE2L2	a771726	GSE57431	GSE57431.A375_a771726.NFE2L2.MA0150.2.pwm.bed	1	2006
1	1437	RBPJ	0	0.0641823650781493	10	1140	1748	1531	1748	1470	585	6942	26064	RBPJ CUTLL1 RBPJ	CUTLL1	NA	RBPJ	None	GSE29600	GSE29600.CUTLL1.RBPJ.MA1116.1.pwm.bed	1	2848
1	1669	SREBF1	0	0.0731551263516438	9	1140	1731	1553	1731	1470	464	6943	26185	SREBF1 K562 SREBF1	K562	NA	SREBF1	None	ENCSR815ZDS	ENCSR815ZDS.K562.SREBF1.MA0595.1.pwm.bed	1	2116
1	1685	SRF	0	0.0679796942640036	10	1140	1737	1531	1737	1470	553	6942	26096	SRF GM12878 SRF	GM12878	NA	SRF	None	ENCSR000BMI	ENCSR000BMI.GM12878.SRF.MA0083.3.pwm.bed	1	5362
1	1763	TCF12	0	0.0635917611224923	11	1140	1749	1508	1749	1470	648	6941	26001	TCF12 ME1 TCF12	ME1	NA	TCF12	None	GSE46044	GSE46044.ME1.TCF12.MA0521.1.pwm.bed	1	4098
1	510	ELK1	0	0.0523261691910053	10	1140	1764	1531	1764	1480	714	6942	25935	ELK1 K562 ELK1	K562	NA	ELK1	None	ENCSR338QAC	ENCSR338QAC.K562.ELK1.MA0028.2.pwm.bed	1	2814
1	1359	NRF1	0	0.0453188375023897	10	1140	1777	1531	1777	1480	821	6942	25828	NRF1 HELA NRF1	HELA	NA	NRF1	s3	ENCSR000EDJ	ENCSR000EDJ.HELA_s3.NRF1.MA0506.1.pwm.bed	1	2501
1	1362	NRF1	0	0.0277397394636533	13	1140	1808	1481	1808	1480	1686	6939	24963	NRF1 SKNSH NRF1	SKNSH	NA	NRF1	None	ENCSR000EHZ	ENCSR000EHZ.SKNSH.NRF1.MA0506.1.pwm.bed	1	6473
1	1475	RELA	0	0.0524015780432158	10	1140	1763	1531	1763	1480	713	6942	25936	RELA CD4 RELA	CD4	NA	RELA	th1 bay	GSE62482	GSE62482.CD4_th1_bay.RELA.MA0107.1.pwm.bed	1	2893
1	1513	REST	0	0.0712598295376447	8	1140	1734	1572	1734	1480	424	6944	26225	REST CD4 REST	CD4	NA	REST	None	GSE49570	GSE49570.CD4.REST.MA0138.2.pwm.bed	1	3306
1	1619	SP1	0	0.0340862213453601	11	1140	1800	1508	1800	1480	1184	6941	25465	SP1 K562 SP1	K562	NA	SP1	None	ENCSR991ELG	ENCSR991ELG.K562.SP1.MA0079.3.pwm.bed	1	4206
1	1633	SPI1	0	0.0722046873644874	9	1140	1732	1553	1732	1480	470	6943	26179	SPI1 MACROPHAGE SPI1	MACROPHAGE	NA	SPI1	ifng	GSE47188	GSE47188.MACROPHAGE_ifng.SPI1.MA0080.4.pwm.bed	1	2709
1	1634	SPI1	0	0.0609478265263745	9	1140	1753	1553	1753	1480	555	6943	26094	SPI1 MACROPHAGE SPI1	MACROPHAGE	NA	SPI1	il4	GSE47188	GSE47188.MACROPHAGE_il4.SPI1.MA0080.4.pwm.bed	1	2713
1	1972	ZBED1	0	0.0882310155772529	7	1140	1700	1594	1700	1480	301	6945	26348	ZBED1 K562 ZBED1	K562	NA	ZBED1	None	ENCSR286PCG	ENCSR286PCG.K562.ZBED1.MA0749.1.pwm.bed	1	1496
1	1993	ZNF143	0	0.0492720602594882	10	1140	1771	1531	1771	1480	757	6942	25892	ZNF143 HELA ZNF143	HELA	NA	ZNF143	s3	ENCSR000ECO	ENCSR000ECO.HELA_s3.ZNF143.MA0088.2.pwm.bed	1	4174
1	460	E2F4	0	0.0834597776469009	6	1140	1710	1613	1710	1490	273	6946	26376	E2F4 HELA E2F4	HELA	NA	E2F4	s3	ENCSR000EVL	ENCSR000EVL.HELA_s3.E2F4.MA0470.1.pwm.bed	1	932
1	497	ELF1	0	0.078791367725816	6	1140	1721	1613	1721	1490	289	6946	26360	ELF1 MCF7 ELF1	MCF7	NA	ELF1	None	ENCSR475SOC	ENCSR475SOC.MCF7.ELF1.MA0473.2.pwm.bed	1	983
1	499	ELF1	0	0.0398783599064009	9	1140	1790	1553	1790	1490	839	6943	25810	ELF1 ME1 ELF1	ME1	NA	ELF1	None	GSE46044	GSE46044.ME1.ELF1.MA0473.2.pwm.bed	1	4315
1	1159	MXI1	0	0.0484811050156085	9	1140	1772	1553	1772	1490	694	6943	25955	MXI1 GM12878 MXI1	GM12878	NA	MXI1	None	ENCSR000DZI	ENCSR000DZI.GM12878.MXI1.MA1108.1.pwm.bed	1	2434
1	1174	MYC	0	0.04208492226386	10	1140	1786	1531	1786	1490	882	6942	25767	MYC GM12878 MYC	GM12878	NA	MYC	None	ENCSR000DKU	ENCSR000DKU.GM12878.MYC.MA0147.3.pwm.bed	1	3611
1	1368	NRF1	0	0.0278197501397512	10	1140	1807	1531	1807	1490	1312	6942	25337	NRF1 NAMALWA NRF1	NAMALWA	NA	NRF1	None	GSE53133	GSE53133.NAMALWA.NRF1.MA0506.1.pwm.bed	1	4713
1	1970	YY1	0	0.0519667529809266	8	1140	1765	1572	1765	1490	578	6944	26071	YY1 ESC YY1	ESC	NA	YY1	h1	GSE39096	GSE39096.ESC_h1.YY1.MA0095.2.pwm.bed	1	4004
1	1976	ZBTB33	0	0.0641885855482902	7	1140	1747	1594	1747	1490	412	6945	26237	ZBTB33 HEPG2 ZBTB33	HEPG2	NA	ZBTB33	None	ENCSR000BNA	ENCSR000BNA.HEPG2.ZBTB33.MA0527.1.pwm.bed	1	1360
1	676	FLI1	0	0.0601981861438742	6	1140	1754	1613	1754	1500	377	6946	26272	FLI1 SKNMC FLI1	SKNMC	NA	FLI1	shgfp 48h	GSE61944	GSE61944.SKNMC_shgfp_48h.FLI1.MA0475.2.pwm.bed	1	3329
1	1237	MYC	0	0.0530480917848029	6	1140	1762	1613	1762	1500	427	6946	26222	MYC U2OS MYC	U2OS	NA	MYC	shmyc	GSE77356	GSE77356.U2OS_shmyc.MYC.MA0147.3.pwm.bed	1	2006
1	1279	NFYA	0	0.0402262302173597	8	1140	1788	1572	1788	1500	742	6944	25907	NFYA K562 NFYA	K562	NA	NFYA	None	ENCSR000EGR	ENCSR000EGR.K562.NFYA.MA0060.3.pwm.bed	1	3651
1	2001	ZNF143	0	0.0574156236265581	6	1140	1757	1613	1757	1500	395	6946	26254	ZNF143 HEK293T ZNF143	HEK293T	NA	ZNF143	None	GSE39263	GSE39263.HEK293T.ZNF143.MA0088.2.pwm.bed	1	1774
1	232	CREB1	0	0.0378647280612412	7	1140	1796	1594	1796	1510	691	6945	25958	CREB1 KG1 CREB1	KG1	NA	CREB1	xx65023	GSE74928	GSE74928.KG1_xx65023.CREB1.MA0018.3.pwm.bed	1	2270
1	450	E2F1	0	0.0514552448764457	6	1140	1767	1613	1767	1510	440	6946	26209	E2F1 HELA E2F1	HELA	NA	E2F1	s3	ENCSR000EVJ	ENCSR000EVJ.HELA_s3.E2F1.MA0024.3.pwm.bed	1	1679
1	520	ERG	0	0.0349025131426574	7	1140	1799	1594	1799	1510	748	6945	25901	ERG K562 ERG	K562	NA	ERG	None	GSE23730	GSE23730.K562.ERG.MA0474.2.pwm.bed	1	4437
1	1840	TFDP1	0	0.0444519245845305	6	1140	1779	1613	1779	1510	508	6946	26141	TFDP1 K562 TFDP1	K562	NA	TFDP1	None	ENCSR017GBO	ENCSR017GBO.K562.TFDP1.MA1122.1.pwm.bed	1	1911
1	967	IRF1	0	0.0267055498098268	6	1140	1811	1613	1811	1520	835	6946	25814	IRF1 K562 IRF1	K562	NA	IRF1	None	ENCSR000EGT	ENCSR000EGT.K562.IRF1.MA0050.2.pwm.bed	1	2768
1	1120	MAX	0	0.0381538190294219	6	1140	1794	1613	1794	1520	590	6946	26059	MAX GM12878 MAX	GM12878	NA	MAX	None	ENCSR000DZF	ENCSR000DZF.GM12878.MAX.MA0058.3.pwm.bed	1	2121
1	1361	NRF1	0	0.0217042814605369	7	1140	1816	1594	1816	1520	1182	6945	25467	NRF1 K562 NRF1	K562	NA	NRF1	None	ENCSR000EHH	ENCSR000EHH.K562.NRF1.MA0506.1.pwm.bed	1	4030
1	1478	RELA	0	0.0286117508848582	6	1140	1806	1613	1806	1520	781	6946	25868	RELA KB RELA	KB	NA	RELA	5z il	GSE64223	GSE64223.KB_5z_il.RELA.MA0107.1.pwm.bed	1	2603
1	1974	ZBTB33	0	0.0512570812430067	4	1140	1768	1662	1768	1520	296	6948	26353	ZBTB33 HEPG2 ZBTB33	HEPG2	NA	ZBTB33	None	ENCSR000BHR	ENCSR000BHR.HEPG2.ZBTB33.MA0527.1.pwm.bed	1	957
1	1975	ZBTB33	0	0.0562483709028906	4	1140	1758	1662	1758	1520	270	6948	26379	ZBTB33 K562 ZBTB33	K562	NA	ZBTB33	None	ENCSR000BKF	ENCSR000BKF.K562.ZBTB33.MA0527.1.pwm.bed	1	1153
1	136	ATF3	0	0.0391574035944131	5	1140	1792	1644	1792	1530	481	6947	26168	ATF3 GM12878 ATF3	GM12878	NA	ATF3	None	ENCSR000BJY	ENCSR000BJY.GM12878.ATF3.MA0605.1.pwm.bed	1	2149
1	509	ELK1	0	0.0224580100515983	5	1140	1815	1644	1815	1530	827	6947	25822	ELK1 K562 ELK1	K562	NA	ELK1	None	ENCSR000EFU	ENCSR000EFU.K562.ELK1.MA0028.2.pwm.bed	1	2757
1	1324	NR3C1	0	0.0509308863063014	3	1140	1769	1690	1769	1530	224	6949	26425	NR3C1 GM12878 NR3C1	GM12878	NA	NR3C1	None	ENCSR904YPP	ENCSR904YPP.GM12878.NR3C1.MA0113.3.pwm.bed	1	961
1	1557	RXRA	0	0.0383646889819651	4	1140	1793	1662	1793	1530	394	6948	26255	RXRA GM12878 RXRA	GM12878	NA	RXRA	None	ENCSR000BJD	ENCSR000BJD.GM12878.RXRA.MA0512.2.pwm.bed	1	2488
1	1670	SREBF1	0	0.0598050236681775	3	1140	1755	1690	1755	1530	191	6949	26458	SREBF1 K562 SREBF1	K562	NA	SREBF1	None	ENCSR815ZDS	ENCSR815ZDS.K562.SREBF1.MA0829.1.pwm.bed	1	886
1	134	ATF1	0	0.0270167019055595	4	1140	1810	1662	1810	1540	556	6948	26093	ATF1 K562 ATF1	K562	NA	ATF1	None	ENCSR159OCC	ENCSR159OCC.K562.ATF1.MA0604.1.pwm.bed	1	2054
1	485	EGR1	0	0.0399375106026925	3	1140	1789	1690	1789	1540	285	6949	26364	EGR1 GM12878 EGR1	GM12878	NA	EGR1	None	ENCSR000BRG	ENCSR000BRG.GM12878.EGR1.MA0162.3.pwm.bed	1	1000
1	1212	MYC	0	0.0446868202510626	3	1140	1778	1690	1778	1540	255	6949	26394	MYC MM1S MYC	MM1S	NA	MYC	jq1	GSE42161	GSE42161.MM1S_jq1.MYC.MA0147.3.pwm.bed	1	940
1	1228	MYC	0	0.0395169986877572	3	1140	1791	1690	1791	1540	288	6949	26361	MYC P4936 MYC	P4936	NA	MYC	shtert	GSE60223	GSE60223.P4936_shtert.MYC.MA0147.3.pwm.bed	1	979
1	1358	NRF1	0	0.0146357031251913	4	1140	1821	1662	1821	1540	1010	6948	25639	NRF1 ESC NRF1	ESC	NA	NRF1	h1	ENCSR000ECC	ENCSR000ECC.ESC_h1.NRF1.MA0506.1.pwm.bed	1	3585
1	1616	SP1	0	0.0310894749823161	3	1140	1804	1690	1804	1540	365	6949	26284	SP1 K562 SP1	K562	NA	SP1	None	ENCSR000BKO	ENCSR000BKO.K562.SP1.MA0079.3.pwm.bed	1	1209
1	656	ETS1	0	0.0200120956625805	3	1140	1817	1690	1817	1550	562	6949	26087	ETS1 DU145 ETS1	DU145	NA	ETS1	None	GSE59021	GSE59021.DU145.ETS1.MA0098.3.pwm.bed	1	1706
1	657	ETS1	0	0.0232723246111903	3	1140	1814	1690	1814	1550	485	6949	26164	ETS1 PANC1 ETS1	PANC1	NA	ETS1	None	GSE59021	GSE59021.PANC1.ETS1.MA0098.3.pwm.bed	1	1402
1	684	FOS	0	0.0260084166235633	3	1140	1812	1690	1812	1550	435	6949	26214	FOS GM12878 FOS	GM12878	NA	FOS	None	ENCSR000EYZ	ENCSR000EYZ.GM12878.FOS.MA0476.1.pwm.bed	1	1299
1	806	GABPA	0	0.012380459920998	3	1140	1823	1690	1823	1550	899	6949	25750	GABPA GM12878 GABPA	GM12878	NA	GABPA	None	ENCSR000BGC	ENCSR000BGC.GM12878.GABPA.MA0062.2.pwm.bed	1	2910
1	1323	NR3C1	0	0.0333484243671867	2	1140	1802	1719	1802	1550	228	6950	26421	NR3C1 A549 NR3C1	A549	NA	NR3C1	None	ENCSR116TFA	ENCSR116TFA.A549.NR3C1.MA0113.3.pwm.bed	1	977
1	1525	RFX5	0	0.0371222341133237	2	1140	1797	1719	1797	1550	205	6950	26444	RFX5 K562 RFX5	K562	NA	RFX5	None	ENCSR000EGO	ENCSR000EGO.K562.RFX5.MA0510.2.pwm.bed	1	956
1	824	GABPA	0	0.0110675927839075	2	1140	1826	1719	1826	1560	676	6950	25973	GABPA DU145 GABPA	DU145	NA	GABPA	None	GSE59021	GSE59021.DU145.GABPA.MA0062.2.pwm.bed	1	1970
1	977	IRF3	0	0.0128805306407054	2	1140	1822	1719	1822	1560	583	6950	26066	IRF3 GM12878 IRF3	GM12878	NA	IRF3	None	ENCSR408JQO	ENCSR408JQO.GM12878.IRF3.MA1418.1.pwm.bed	1	1741
1	1205	MYC	0	0.0151303520783432	2	1140	1820	1719	1820	1560	498	6950	26151	MYC P4936 MYC	P4936	NA	MYC	None	GSE36354	GSE36354.P4936.MYC.MA0147.3.pwm.bed	1	2011
1	1360	NRF1	0	0.0116694297962034	2	1140	1824	1719	1824	1560	642	6950	26007	NRF1 HEPG2 NRF1	HEPG2	NA	NRF1	None	ENCSR000EEH	ENCSR000EEH.HEPG2.NRF1.MA0506.1.pwm.bed	1	1847
1	2003	ZNF143	0	0.0192051538844907	2	1140	1818	1719	1818	1560	394	6950	26255	ZNF143 HPBALL ZNF143	HPBALL	NA	ZNF143	None	GSE39263	GSE39263.HPBALL.ZNF143.MA0088.2.pwm.bed	1	1277
1	1277	NFYA	0	0.0163303186664122	1	1140	1819	1757	1819	1570	233	6951	26416	NFYA GM12878 NFYA	GM12878	NA	NFYA	None	ENCSR000DNN	ENCSR000DNN.GM12878.NFYA.MA0060.3.pwm.bed	1	675
1	1622	SP2	0	0.0114842655144497	1	1140	1825	1757	1825	1570	330	6951	26319	SP2 K562 SP2	K562	NA	SP2	None	ENCSR000BNL	ENCSR000BNL.K562.SP2.MA0516.1.pwm.bed	1	1490
1	1997	ZNF143	0	0.0105741672587952	1	1140	1827	1757	1827	1570	358	6951	26291	ZNF143 HELA ZNF143	HELA	NA	ZNF143	None	GSE31417	GSE31417.HELA.ZNF143.MA0088.2.pwm.bed	1	1120
1	819	GABPA	0	0.00569453445932348	1	1140	1829	1757	1829	1580	657	6951	25992	GABPA HELA GABPA	HELA	NA	GABPA	None	GSE31417	GSE31417.HELA.GABPA.MA0062.2.pwm.bed	1	1859
1	975	IRF3	0	0.0104850359347452	1	1140	1828	1757	1828	1580	361	6951	26288	IRF3 HELA IRF3	HELA	NA	IRF3	s3	ENCSR000EDF	ENCSR000EDF.HELA_s3.IRF3.MA1418.1.pwm.bed	1	974
1	1357	NRF1	0	0.00406625474885229	1	1140	1830	1757	1830	1580	911	6951	25738	NRF1 GM12878 NRF1	GM12878	NA	NRF1	None	ENCSR000DZO	ENCSR000DZO.GM12878.NRF1.MA0506.1.pwm.bed	1	2935
1	23	AR	0	0	0	1140	1831	1831	1831	1600	0	6952	26649	AR 22RV1 AR	22RV1	NA	AR	None	GSE40050	GSE40050.22RV1.AR.MA0007.3.pwm.bed	1	2
1	25	AR	0	0	0	1140	1831	1831	1831	1600	13	6952	26636	AR C42B AR	C42B	NA	AR	None	GSE40050	GSE40050.C42B.AR.MA0007.3.pwm.bed	1	40
1	34	AR	0	0	0	1140	1831	1831	1831	1600	1	6952	26648	AR DU145 AR	DU145	NA	AR	arg56w	GSE47987	GSE47987.DU145_arg56w.AR.MA0007.3.pwm.bed	1	9
1	38	AR	0	0	0	1140	1831	1831	1831	1600	0	6952	26649	AR LNCAP AR	LNCAP	NA	AR	None	GSE48308	GSE48308.LNCAP.AR.MA0007.3.pwm.bed	1	2
1	39	AR	0	0	0	1140	1831	1831	1831	1600	0	6952	26649	AR LNCAPARHI AR	LNCAPARHI	NA	AR	ar dht100nm	GSE48308	GSE48308.LNCAPARHI_ar_dht100nm.AR.MA0007.3.pwm.bed	1	3
1	44	AR	0	0	0	1140	1831	1831	1831	1600	0	6952	26649	AR LNCAP AR	LNCAP	NA	AR	dht1nm	GSE48308	GSE48308.LNCAP_dht1nm.AR.MA0007.3.pwm.bed	1	7
1	51	AR	0	0	0	1140	1831	1831	1831	1600	0	6952	26649	AR VCAP AR	VCAP	NA	AR	dht bicalutamide	GSE55062	GSE55062.VCAP_dht_bicalutamide.AR.MA0007.3.pwm.bed	1	5
1	67	AR	0	0	0	1140	1831	1831	1831	1600	0	6952	26649	AR 22RV1 AR	22RV1	NA	AR	None	GSE58478	GSE58478.22RV1.AR.MA0007.3.pwm.bed	1	14
1	117	ARNT	0	0	0	1140	1831	1831	1831	1600	6	6952	26643	ARNT K562 ARNT	K562	NA	ARNT	None	ENCSR155KHM	ENCSR155KHM.K562.ARNT.MA0004.1.pwm.bed	1	42
1	120	ARNT	0	0	0	1140	1831	1831	1831	1600	109	6952	26540	ARNT 786O ARNT	786O	NA	ARNT	hif1a	GSE67237	GSE67237.786O_hif1a.ARNT.MA0004.1.pwm.bed	1	652
1	123	ARNTL	0	0	0	1140	1831	1831	1831	1600	12	6952	26637	ARNTL U2OS ARNTL	U2OS	NA	ARNTL	6an	GSE74439	GSE74439.U2OS_6an.ARNTL.MA0603.1.pwm.bed	1	43
1	124	ARNTL	0	0	0	1140	1831	1831	1831	1600	1	6952	26648	ARNTL U2OS ARNTL	U2OS	NA	ARNTL	dmso	GSE74439	GSE74439.U2OS_dmso.ARNTL.MA0603.1.pwm.bed	1	8
1	125	ASCL1	0	0	0	1140	1831	1831	1831	1600	0	6952	26649	ASCL1 SCLC ASCL1	SCLC	NA	ASCL1	asclm	GSE61197	GSE61197.SCLC_asclm.ASCL1.MA1100.1.pwm.bed	1	5
1	142	ATF3	0	0	0	1140	1831	1831	1831	1600	157	6952	26492	ATF3 K562 ATF3	K562	NA	ATF3	None	ENCSR000DOG	ENCSR000DOG.K562.ATF3.MA0605.1.pwm.bed	1	565
1	146	ATF3	0	0	0	1140	1831	1831	1831	1600	137	6952	26512	ATF3 HCT116 ATF3	HCT116	NA	ATF3	dmso	GSE74355	GSE74355.HCT116_dmso.ATF3.MA0605.1.pwm.bed	1	422
1	163	BCL6	0	0	0	1140	1831	1831	1831	1600	13	6952	26636	BCL6 BCELL BCL6	BCELL	NA	BCL6	germinal center	GSE43350	GSE43350.BCELL_germinal_center.BCL6.MA0463.1.pwm.bed	1	84
1	215	CLOCK	0	0	0	1140	1831	1831	1831	1600	12	6952	26637	CLOCK U2OS CLOCK	U2OS	NA	CLOCK	6an	GSE74439	GSE74439.U2OS_6an.CLOCK.MA0819.1.pwm.bed	1	56
1	433	CTCF	0	0	0	1140	1831	1831	1831	1600	0	6952	26649	CTCF TLYMPHOCYTE CTCF	TLYMPHOCYTE	NA	CTCF	naive	GSE74850	GSE74850.TLYMPHOCYTE_naive.CTCF.MA0139.1.pwm.bed	1	6
1	456	E2F1	0	0	0	1140	1831	1831	1831	1600	18	6952	26631	E2F1 SKMEL147 E2F1	SKMEL147	NA	E2F1	None	GSE68223	GSE68223.SKMEL147.E2F1.MA0024.3.pwm.bed	1	61
1	459	E2F4	0	0	0	1140	1831	1831	1831	1600	128	6952	26521	E2F4 GM12878 E2F4	GM12878	NA	E2F4	None	ENCSR000DYY	ENCSR000DYY.GM12878.E2F4.MA0470.1.pwm.bed	1	377
1	462	E2F4	0	0	0	1140	1831	1831	1831	1600	50	6952	26599	E2F4 MCF7 E2F4	MCF7	NA	E2F4	None	ENCSR505NMN	ENCSR505NMN.MCF7.E2F4.MA0470.1.pwm.bed	1	153
1	463	E2F4	0	0	0	1140	1831	1831	1831	1600	45	6952	26604	E2F4 LYMPHOBLASTOID E2F4	LYMPHOBLASTOID	NA	E2F4	None	GSE21488	GSE21488.LYMPHOBLASTOID.E2F4.MA0470.1.pwm.bed	1	135
1	472	E2F7	0	0	0	1140	1831	1831	1831	1600	1	6952	26648	E2F7 IMR90 E2F7	IMR90	NA	E2F7	None	GSE40343	GSE40343.IMR90.E2F7.MA0758.1.pwm.bed	1	7
1	500	ELF1	0	0	0	1140	1831	1831	1831	1600	23	6952	26626	ELF1 DU145 ELF1	DU145	NA	ELF1	None	GSE59021	GSE59021.DU145.ELF1.MA0473.2.pwm.bed	1	88
1	505	ELF4	0	0	0	1140	1831	1831	1831	1600	35	6952	26614	ELF4 T3M1 ELF4	T3M1	NA	ELF4	None	GSE53357	GSE53357.T3M1.ELF4.MA0641.1.pwm.bed	1	132
1	507	ELK1	0	0	0	1140	1831	1831	1831	1600	207	6952	26442	ELK1 GM12878 ELK1	GM12878	NA	ELK1	None	ENCSR000DZB	ENCSR000DZB.GM12878.ELK1.MA0028.2.pwm.bed	1	637
1	514	ELK4	0	0	0	1140	1831	1831	1831	1600	21	6952	26628	ELK4 HEK293 ELK4	HEK293	NA	ELK4	None	ENCSR000EVB	ENCSR000EVB.HEK293.ELK4.MA0076.2.pwm.bed	1	70
1	516	ELK4	0	0	0	1140	1831	1831	1831	1600	12	6952	26637	ELK4 DU145 ELK4	DU145	NA	ELK4	None	GSE59021	GSE59021.DU145.ELK4.MA0076.2.pwm.bed	1	41
1	534	ERG	0	0	0	1140	1831	1831	1831	1600	1	6952	26648	ERG VCAP ERG	VCAP	NA	ERG	dmso	GSE55062	GSE55062.VCAP_dmso.ERG.MA0474.2.pwm.bed	1	2
1	572	ESR1	0	0	0	1140	1831	1831	1831	1600	6	6952	26643	ESR1 HCC1428 ESR1	HCC1428	NA	ESR1	tled	GSE27300	GSE27300.HCC1428_tled.ESR1.MA0112.3.pwm.bed	1	32
1	576	ESR1	0	0	0	1140	1831	1831	1831	1600	0	6952	26649	ESR1 MCF7 ESR1	MCF7	NA	ESR1	None	GSE35109	GSE35109.MCF7.ESR1.MA0112.3.pwm.bed	1	56
1	584	ESR1	0	0	0	1140	1831	1831	1831	1600	6	6952	26643	ESR1 VCAP ESR1	VCAP	NA	ESR1	e2	GSE43985	GSE43985.VCAP_e2.ESR1.MA0112.3.pwm.bed	1	1224
1	590	ESR1	0	0	0	1140	1831	1831	1831	1600	0	6952	26649	ESR1 MCF7 ESR1	MCF7	NA	ESR1	shesr1	GSE53531	GSE53531.MCF7_shesr1.ESR1.MA0112.3.pwm.bed	1	9
1	594	ESR1	0	0	0	1140	1831	1831	1831	1600	4	6952	26645	ESR1 MCF7 ESR1	MCF7	NA	ESR1	None	GSE54855	GSE54855.MCF7.ESR1.MA0112.3.pwm.bed	1	5
1	623	ESR1	0	0	0	1140	1831	1831	1831	1600	3	6952	26646	ESR1 T47D ESR1	T47D	NA	ESR1	None	GSE68356	GSE68356.T47D.ESR1.MA0112.3.pwm.bed	1	10
1	626	ESR1	0	0	0	1140	1831	1831	1831	1600	0	6952	26649	ESR1 T47D ESR1	T47D	NA	ESR1	pg	GSE68356	GSE68356.T47D_pg.ESR1.MA0112.3.pwm.bed	1	5
1	651	ETS1	0	0	0	1140	1831	1831	1831	1600	13	6952	26636	ETS1 RWPE1 ETS1	RWPE1	NA	ETS1	None	GSE29808	GSE29808.RWPE1.ETS1.MA0098.3.pwm.bed	1	25
1	660	ETV1	0	0	0	1140	1831	1831	1831	1600	7	6952	26642	ETV1 RWPE1 ETV1	RWPE1	NA	ETV1	flag	GSE29808	GSE29808.RWPE1_flag.ETV1.MA0761.1.pwm.bed	1	36
1	675	FLI1	0	0	0	1140	1831	1831	1831	1600	16	6952	26633	FLI1 SKNMC FLI1	SKNMC	NA	FLI1	shfli 96h	GSE61944	GSE61944.SKNMC_shfli_96h.FLI1.MA0475.2.pwm.bed	1	112
1	691	FOSL1	0	0	0	1140	1831	1831	1831	1600	42	6952	26607	FOSL1 ESC FOSL1	ESC	NA	FOSL1	h1	ENCSR000BNS	ENCSR000BNS.ESC_h1.FOSL1.MA0477.1.pwm.bed	1	351
1	765	FOXA1	0	0	0	1140	1831	1831	1831	1600	0	6952	26649	FOXA1 LNCAP FOXA1	LNCAP	NA	FOXA1	shgata2 etoh	GSE69043	GSE69043.LNCAP_shgata2_etoh.FOXA1.MA0148.3.pwm.bed	1	2
1	793	FOXK2	0	0	0	1140	1831	1831	1831	1600	0	6952	26649	FOXK2 MCF7 FOXK2	MCF7	NA	FOXK2	None	ENCSR465VLK	ENCSR465VLK.MCF7.FOXK2.MA1103.1.pwm.bed	1	8
1	815	GABPA	0	0	0	1140	1831	1831	1831	1600	405	6952	26244	GABPA MCF7 GABPA	MCF7	NA	GABPA	None	ENCSR038RXU	ENCSR038RXU.MCF7.GABPA.MA0062.2.pwm.bed	1	1137
1	826	GABPA	0	0	0	1140	1831	1831	1831	1600	18	6952	26631	GABPA MCF7 GABPA	MCF7	NA	GABPA	None	GSE72082	GSE72082.MCF7.GABPA.MA0062.2.pwm.bed	1	111
1	831	GATA1	0	0	0	1140	1831	1831	1831	1600	0	6952	26649	GATA1 CHRF28811 GATA1	CHRF28811	NA	GATA1	None	ERP008568	ERP008568.CHRF28811.GATA1.MA0035.3.pwm.bed	1	14
1	842	GATA2	0	0	0	1140	1831	1831	1831	1600	0	6952	26649	GATA2 HL60 GATA2	HL60	NA	GATA2	None	ERP008568	ERP008568.HL60.GATA2.MA0036.3.pwm.bed	1	11
1	894	GATA6	0	0	0	1140	1831	1831	1831	1600	1	6952	26648	GATA6 AGS GATA6	AGS	NA	GATA6	None	GSE51936	GSE51936.AGS.GATA6.MA1104.1.pwm.bed	1	47
1	902	HES1	0	0	0	1140	1831	1831	1831	1600	0	6952	26649	HES1 SW1353 HES1	SW1353	NA	HES1	None	GSE60006	GSE60006.SW1353.HES1.MA1099.1.pwm.bed	1	20
1	905	HIF1A	0	0	0	1140	1831	1831	1831	1600	1	6952	26648	HIF1A HUVEC HIF1A	HUVEC	NA	HIF1A	nomo	GSE39089	GSE39089.HUVEC_nomo.HIF1A.MA1106.1.pwm.bed	1	5
1	907	HIF1A	0	0	0	1140	1831	1831	1831	1600	0	6952	26649	HIF1A MACROPHAGE HIF1A	MACROPHAGE	NA	HIF1A	normo il	GSE43109	GSE43109.MACROPHAGE_normo_il.HIF1A.MA1106.1.pwm.bed	1	19
1	911	HIF1A	0	0	0	1140	1831	1831	1831	1600	2	6952	26647	HIF1A H1299 HIF1A	H1299	NA	HIF1A	None	GSE76770	GSE76770.H1299.HIF1A.MA1106.1.pwm.bed	1	24
1	934	HOXC11	0	0	0	1140	1831	1831	1831	1600	0	6952	26649	HOXC11 MCF7 HOXC11	MCF7	NA	HOXC11	ly2 tamoxifen	GSE54027	GSE54027.MCF7_ly2_tamoxifen.HOXC11.MA0651.1.pwm.bed	1	1
1	949	HSF1	0	0	0	1140	1831	1831	1831	1600	7	6952	26642	HSF1 NCIH1703 HSF1	NCIH1703	NA	HSF1	None	GSE38901	GSE38901.NCIH1703.HSF1.MA0486.2.pwm.bed	1	31
1	964	HSF1	0	0	0	1140	1831	1831	1831	1600	2	6952	26647	HSF1 WM451LU HSF1	WM451LU	NA	HSF1	None	GSE63589	GSE63589.WM451LU.HSF1.MA0486.2.pwm.bed	1	96
1	971	IRF1	0	0	0	1140	1831	1831	1831	1600	2	6952	26647	IRF1 PDAC IRF1	PDAC	NA	IRF1	None	GSE64557	GSE64557.PDAC.IRF1.MA0050.2.pwm.bed	1	41
1	974	IRF3	0	0	0	1140	1831	1831	1831	1600	73	6952	26576	IRF3 GM12878 IRF3	GM12878	NA	IRF3	None	ENCSR000DZX	ENCSR000DZX.GM12878.IRF3.MA1418.1.pwm.bed	1	210
1	984	IRF4	0	0	0	1140	1831	1831	1831	1600	10	6952	26639	IRF4 OCILY3 IRF4	OCILY3	NA	IRF4	shspib	GSE56857	GSE56857.OCILY3_shspib.IRF4.MA1419.1.pwm.bed	1	343
1	1021	JUNB	0	0	0	1140	1831	1831	1831	1600	22	6952	26627	JUNB ESC JUNB	ESC	NA	JUNB	None	ENCSR917MAH	ENCSR917MAH.ESC.JUNB.MA0490.1.pwm.bed	1	337
1	1022	JUNB	0	0	0	1140	1831	1831	1831	1600	2	6952	26647	JUNB KERATINOCYTE JUNB	KERATINOCYTE	NA	JUNB	neonatal	GSE63080	GSE63080.KERATINOCYTE_neonatal.JUNB.MA0490.1.pwm.bed	1	26
1	1076	KLF5	0	0	0	1140	1831	1831	1831	1600	15	6952	26634	KLF5 GM12878 KLF5	GM12878	NA	KLF5	None	ENCSR974OFJ	ENCSR974OFJ.GM12878.KLF5.MA0599.1.pwm.bed	1	37
1	1084	KLF5	0	0	0	1140	1831	1831	1831	1600	2	6952	26647	KLF5 PDAC KLF5	PDAC	NA	KLF5	None	GSE64557	GSE64557.PDAC.KLF5.MA0599.1.pwm.bed	1	20
1	1087	KLF9	0	0	0	1140	1831	1831	1831	1600	160	6952	26489	KLF9 GBM1B KLF9	GBM1B	NA	KLF9	None	GSE62211	GSE62211.GBM1B.KLF9.MA1107.1.pwm.bed	1	676
1	1136	MAX	0	0	0	1140	1831	1831	1831	1600	1	6952	26648	MAX MM1S MAX	MM1S	NA	MAX	jq1	GSE42161	GSE42161.MM1S_jq1.MAX.MA0058.3.pwm.bed	1	14
1	1150	MEIS1	0	0	0	1140	1831	1831	1831	1600	3	6952	26646	MEIS1 HSPC MEIS1	HSPC	NA	MEIS1	None	GSE26014	GSE26014.HSPC.MEIS1.MA0498.2.pwm.bed	1	43
1	1173	MYBL2	0	0	0	1140	1831	1831	1831	1600	3	6952	26646	MYBL2 HMEC1 MYBL2	HMEC1	NA	MYBL2	None	GSE62425	GSE62425.HMEC1.MYBL2.MA0777.1.pwm.bed	1	10
1	1175	MYC	0	0	0	1140	1831	1831	1831	1600	0	6952	26649	MYC ESC MYC	ESC	NA	MYC	h1	ENCSR000DLI	ENCSR000DLI.ESC_h1.MYC.MA0147.3.pwm.bed	1	34
1	1211	MYC	0	0	0	1140	1831	1831	1831	1600	19	6952	26630	MYC NCIH2171 MYC	NCIH2171	NA	MYC	None	GSE41105	GSE41105.NCIH2171.MYC.MA0147.3.pwm.bed	1	79
1	1219	MYC	0	0	0	1140	1831	1831	1831	1600	1	6952	26648	MYC MDAMB231 MYC	MDAMB231	NA	MYC	None	GSE48602	GSE48602.MDAMB231.MYC.MA0147.3.pwm.bed	1	1
1	1233	MYC	0	0	0	1140	1831	1831	1831	1600	160	6952	26489	MYC BE2C MYC	BE2C	NA	MYC	shctr	GSE70098	GSE70098.BE2C_shctr.MYC.MA0147.3.pwm.bed	1	787
1	1241	MYCN	0	0	0	1140	1831	1831	1831	1600	0	6952	26649	MYCN SHSY5Y MYCN	SHSY5Y	NA	MYCN	None	ERP013415	ERP013415.SHSY5Y.MYCN.MA0104.4.pwm.bed	1	26
1	1242	MYCN	0	0	0	1140	1831	1831	1831	1600	0	6952	26649	MYCN SHSY5Y MYCN	SHSY5Y	NA	MYCN	overmycn 24h	ERP013415	ERP013415.SHSY5Y_overmycn_24h.MYCN.MA0104.4.pwm.bed	1	2
1	1243	MYCN	0	0	0	1140	1831	1831	1831	1600	0	6952	26649	MYCN SHSY5Y MYCN	SHSY5Y	NA	MYCN	overmycn 48h	ERP013415	ERP013415.SHSY5Y_overmycn_48h.MYCN.MA0104.4.pwm.bed	1	2
1	1244	MYCN	0	0	0	1140	1831	1831	1831	1600	0	6952	26649	MYCN SMSKCN MYCN	SMSKCN	NA	MYCN	None	ERP013415	ERP013415.SMSKCN.MYCN.MA0104.4.pwm.bed	1	2
1	1245	MYCN	0	0	0	1140	1831	1831	1831	1600	0	6952	26649	MYCN SMSKCNR MYCN	SMSKCNR	NA	MYCN	None	ERP013415	ERP013415.SMSKCNR.MYCN.MA0104.4.pwm.bed	1	7
1	1246	MYCN	0	0	0	1140	1831	1831	1831	1600	33	6952	26616	MYCN BE2C MYCN	BE2C	NA	MYCN	None	GSE72640	GSE72640.BE2C.MYCN.MA0104.4.pwm.bed	1	121
1	1258	NFATC1	0	0	0	1140	1831	1831	1831	1600	25	6952	26624	NFATC1 HUVEC NFATC1	HUVEC	NA	NFATC1	None	GSE49428	GSE49428.HUVEC.NFATC1.MA0624.1.pwm.bed	1	83
1	1259	NFATC1	0	0	0	1140	1831	1831	1831	1600	11	6952	26638	NFATC1 HUVEC NFATC1	HUVEC	NA	NFATC1	vegf	GSE49428	GSE49428.HUVEC_vegf.NFATC1.MA0624.1.pwm.bed	1	32
1	1260	NFE2	0	0	0	1140	1831	1831	1831	1600	4	6952	26645	NFE2 GM12878 NFE2	GM12878	NA	NFE2	None	ENCSR000DZY	ENCSR000DZY.GM12878.NFE2.MA0841.1.pwm.bed	1	10
1	1292	NR1H3	0	0	0	1140	1831	1831	1831	1600	3	6952	26646	NR1H3 THP1 NR1H3	THP1	NA	NR1H3	t09	GSE28319	GSE28319.THP1_t09.NR1H3.MA0494.1.pwm.bed	1	28
1	1296	NR2C2	0	0	0	1140	1831	1831	1831	1600	33	6952	26616	NR2C2 GM12878 NR2C2	GM12878	NA	NR2C2	None	ENCSR000EUL	ENCSR000EUL.GM12878.NR2C2.MA0504.1.pwm.bed	1	92
1	1299	NR2C2	0	0	0	1140	1831	1831	1831	1600	58	6952	26591	NR2C2 K562 NR2C2	K562	NA	NR2C2	None	ENCSR000EWH	ENCSR000EWH.K562.NR2C2.MA0504.1.pwm.bed	1	177
1	1303	NR2C2	0	0	0	1140	1831	1831	1831	1600	42	6952	26607	NR2C2 ERYTHROID NR2C2	ERYTHROID	NA	NR2C2	d8	GSE54759	GSE54759.ERYTHROID_d8.NR2C2.MA0504.1.pwm.bed	1	121
1	1317	NR3C1	0	0	0	1140	1831	1831	1831	1600	12	6952	26637	NR3C1 A549 NR3C1	A549	NA	NR3C1	None	ENCSR000BIO	ENCSR000BIO.A549.NR3C1.MA0113.3.pwm.bed	1	48
1	1321	NR3C1	0	0	0	1140	1831	1831	1831	1600	58	6952	26591	NR3C1 ISHIKAWA NR3C1	ISHIKAWA	NA	NR3C1	None	ENCSR000BLB	ENCSR000BLB.ISHIKAWA.NR3C1.MA0113.3.pwm.bed	1	259
1	1322	NR3C1	0	0	0	1140	1831	1831	1831	1600	23	6952	26626	NR3C1 HEPG2 NR3C1	HEPG2	NA	NR3C1	None	ENCSR000EEV	ENCSR000EEV.HEPG2.NR3C1.MA0113.3.pwm.bed	1	54
1	1331	NR3C1	0	0	0	1140	1831	1831	1831	1600	9	6952	26640	NR3C1 HELAB2 NR3C1	HELAB2	NA	NR3C1	grkd dmso	GSE24518	GSE24518.HELAB2_grkd_dmso.NR3C1.MA0113.3.pwm.bed	1	53
1	1337	NR3C1	0	0	0	1140	1831	1831	1831	1600	3	6952	26646	NR3C1 HELAB2 NR3C1	HELAB2	NA	NR3C1	tnfa	GSE24518	GSE24518.HELAB2_tnfa.NR3C1.MA0113.3.pwm.bed	1	24
1	1340	NR3C1	0	0	0	1140	1831	1831	1831	1600	0	6952	26649	NR3C1 LCL NR3C1	LCL	NA	NR3C1	dex	GSE45638	GSE45638.LCL_dex.NR3C1.MA0113.3.pwm.bed	1	17
1	1341	NR3C1	0	0	0	1140	1831	1831	1831	1600	0	6952	26649	NR3C1 LCL NR3C1	LCL	NA	NR3C1	etoh	GSE45638	GSE45638.LCL_etoh.NR3C1.MA0113.3.pwm.bed	1	3
1	1347	NR3C1	0	0	0	1140	1831	1831	1831	1600	48	6952	26601	NR3C1 RSA411 NR3C1	RSA411	NA	NR3C1	dex	GSE71616	GSE71616.RSA411_dex.NR3C1.MA0113.3.pwm.bed	1	763
1	1348	NR3C1	0	0	0	1140	1831	1831	1831	1600	1	6952	26648	NR3C1 MCF7 NR3C1	MCF7	NA	NR3C1	None	GSE72249	GSE72249.MCF7.NR3C1.MA0113.3.pwm.bed	1	3
1	1350	NR3C1	0	0	0	1140	1831	1831	1831	1600	0	6952	26649	NR3C1 T47D NR3C1	T47D	NA	NR3C1	None	GSE72249	GSE72249.T47D.NR3C1.MA0113.3.pwm.bed	1	1
1	1354	NR4A1	0	0	0	1140	1831	1831	1831	1600	4	6952	26645	NR4A1 K562 NR4A1	K562	NA	NR4A1	None	ENCSR000DJW	ENCSR000DJW.K562.NR4A1.MA1112.1.pwm.bed	1	68
1	1404	POU5F1	0	0	0	1140	1831	1831	1831	1600	35	6952	26614	POU5F1 K562 POU5F1	K562	NA	POU5F1	None	ENCSR364SNE	ENCSR364SNE.K562.POU5F1.MA1115.1.pwm.bed	1	109
1	1407	POU5F1	0	0	0	1140	1831	1831	1831	1600	1	6952	26648	POU5F1 ESC POU5F1	ESC	NA	POU5F1	None	GSE17917	GSE17917.ESC.POU5F1.MA0142.1.pwm.bed	1	14
1	1408	POU5F1	0	0	0	1140	1831	1831	1831	1600	4	6952	26645	POU5F1 ESC POU5F1	ESC	NA	POU5F1	None	GSE20650	GSE20650.ESC.POU5F1.MA0142.1.pwm.bed	1	92
1	1418	PPARG	0	0	0	1140	1831	1831	1831	1600	0	6952	26649	PPARG MACROPHAGE PPARG	MACROPHAGE	NA	PPARG	None	ERP009021	ERP009021.MACROPHAGE.PPARG.MA0066.1.pwm.bed	1	149
1	1422	PPARG	0	0	0	1140	1831	1831	1831	1600	9	6952	26640	PPARG HUVEC PPARG	HUVEC	NA	PPARG	dmso hypo	GSE50144	GSE50144.HUVEC_dmso_hypo.PPARG.MA0066.1.pwm.bed	1	60
1	1423	PPARG	0	0	0	1140	1831	1831	1831	1600	0	6952	26649	PPARG HUVEC PPARG	HUVEC	NA	PPARG	dmso normo	GSE50144	GSE50144.HUVEC_dmso_normo.PPARG.MA0066.1.pwm.bed	1	6
1	1424	PPARG	0	0	0	1140	1831	1831	1831	1600	14	6952	26635	PPARG HUVEC PPARG	HUVEC	NA	PPARG	pparg hypo	GSE50144	GSE50144.HUVEC_pparg_hypo.PPARG.MA0066.1.pwm.bed	1	107
1	1425	PPARG	0	0	0	1140	1831	1831	1831	1600	0	6952	26649	PPARG HUVEC PPARG	HUVEC	NA	PPARG	pparg normo	GSE50144	GSE50144.HUVEC_pparg_normo.PPARG.MA0066.1.pwm.bed	1	14
1	1434	RARA	0	0	0	1140	1831	1831	1831	1600	2	6952	26647	RARA SKNSH RARA	SKNSH	NA	RARA	ra	GSE69119	GSE69119.SKNSH_ra.RARA.MA0159.1.pwm.bed	1	25
1	1435	RARA	0	0	0	1140	1831	1831	1831	1600	0	6952	26649	RARA SKNSH RARA	SKNSH	NA	RARA	ra	GSE69119	GSE69119.SKNSH_ra.RARA.MA0730.1.pwm.bed	1	12
1	1452	RELA	0	0	0	1140	1831	1831	1831	1600	3	6952	26646	RELA K562 RELA	K562	NA	RELA	None	ENCSR772EEN	ENCSR772EEN.K562.RELA.MA0107.1.pwm.bed	1	59
1	1454	RELA	0	0	0	1140	1831	1831	1831	1600	1	6952	26648	RELA HELAB2 RELA	HELAB2	NA	RELA	grkd dmso	GSE24518	GSE24518.HELAB2_grkd_dmso.RELA.MA0107.1.pwm.bed	1	25
1	1461	RELA	0	0	0	1140	1831	1831	1831	1600	2	6952	26647	RELA HUVEC RELA	HUVEC	NA	RELA	tnf 0m	GSE34500	GSE34500.HUVEC_tnf_0m.RELA.MA0107.1.pwm.bed	1	9
1	1466	RELA	0	0	0	1140	1831	1831	1831	1600	14	6952	26635	RELA AC16 RELA	AC16	NA	RELA	None	GSE51169	GSE51169.AC16.RELA.MA0107.1.pwm.bed	1	40
1	1471	RELA	0	0	0	1140	1831	1831	1831	1600	47	6952	26602	RELA MCF7 RELA	MCF7	NA	RELA	None	GSE59530	GSE59530.MCF7.RELA.MA0107.1.pwm.bed	1	159
1	1472	RELA	0	0	0	1140	1831	1831	1831	1600	149	6952	26500	RELA MCF7 RELA	MCF7	NA	RELA	e2	GSE59530	GSE59530.MCF7_e2.RELA.MA0107.1.pwm.bed	1	436
1	1477	RELA	0	0	0	1140	1831	1831	1831	1600	33	6952	26616	RELA L1236 RELA	L1236	NA	RELA	None	GSE63736	GSE63736.L1236.RELA.MA0107.1.pwm.bed	1	355
1	1481	RELA	0	0	0	1140	1831	1831	1831	1600	23	6952	26626	RELA HDF RELA	HDF	NA	RELA	dmso	GSE77225	GSE77225.HDF_dmso.RELA.MA0107.1.pwm.bed	1	526
1	1510	REST	0	0	0	1140	1831	1831	1831	1600	35	6952	26614	REST HEPATOCYTE REST	HEPATOCYTE	NA	REST	None	ERP000395	ERP000395.HEPATOCYTE.REST.MA0138.2.pwm.bed	1	691
1	1519	RFX2	0	0	0	1140	1831	1831	1831	1600	4	6952	26645	RFX2 GP5D RFX2	GP5D	NA	RFX2	sirad21	GSE51234	GSE51234.GP5D_sirad21.RFX2.MA0600.2.pwm.bed	1	7
1	1520	RFX5	0	0	0	1140	1831	1831	1831	1600	116	6952	26533	RFX5 GM12878 RFX5	GM12878	NA	RFX5	None	ENCSR000DZW	ENCSR000DZW.GM12878.RFX5.MA0510.2.pwm.bed	1	494
1	1531	RUNX1	0	0	0	1140	1831	1831	1831	1600	1	6952	26648	RUNX1 HL60 RUNX1	HL60	NA	RUNX1	None	ERP008568	ERP008568.HL60.RUNX1.MA0002.2.pwm.bed	1	5
1	1534	RUNX1	0	0	0	1140	1831	1831	1831	1600	7	6952	26642	RUNX1 CCRFCEM RUNX1	CCRFCEM	NA	RUNX1	None	GSE33850	GSE33850.CCRFCEM.RUNX1.MA0002.2.pwm.bed	1	84
1	1551	RUNX1	0	0	0	1140	1831	1831	1831	1600	4	6952	26645	RUNX1 MCF7 RUNX1	MCF7	NA	RUNX1	None	GSE75070	GSE75070.MCF7.RUNX1.MA0002.2.pwm.bed	1	22
1	1567	SMAD2	0	0	0	1140	1831	1831	1831	1600	5	6952	26644	SMAD2 K562 SMAD2	K562	NA	SMAD2	None	ENCSR189PYJ	ENCSR189PYJ.K562.SMAD2.MA0513.1.pwm.bed	1	19
1	1570	SMAD3	0	0	0	1140	1831	1831	1831	1600	7	6952	26642	SMAD3 BGO3 SMAD3	BGO3	NA	SMAD3	None	GSE21614	GSE21614.BGO3.SMAD3.MA0795.1.pwm.bed	1	41
1	1572	SMAD3	0	0	0	1140	1831	1831	1831	1600	7	6952	26642	SMAD3 ESC SMAD3	ESC	NA	SMAD3	None	GSE29422	GSE29422.ESC.SMAD3.MA0795.1.pwm.bed	1	39
1	1574	SMAD3	0	0	0	1140	1831	1831	1831	1600	14	6952	26635	SMAD3 BGO3 SMAD3	BGO3	NA	SMAD3	diff 0h	GSE36578	GSE36578.BGO3_diff_0h.SMAD3.MA0795.1.pwm.bed	1	106
1	1581	SMAD3	0	0	0	1140	1831	1831	1831	1600	20	6952	26629	SMAD3 BJ SMAD3	BJ	NA	SMAD3	None	GSE68325	GSE68325.BJ.SMAD3.MA0795.1.pwm.bed	1	320
1	1582	SMAD3	0	0	0	1140	1831	1831	1831	1600	0	6952	26649	SMAD3 ESC SMAD3	ESC	NA	SMAD3	None	GSE75297	GSE75297.ESC.SMAD3.MA0795.1.pwm.bed	1	10
1	1583	SMAD3	0	0	0	1140	1831	1831	1831	1600	0	6952	26649	SMAD3 ESC SMAD3	ESC	NA	SMAD3	diff d0	GSE75297	GSE75297.ESC_diff_d0.SMAD3.MA0795.1.pwm.bed	1	10
1	1584	SMAD3	0	0	0	1140	1831	1831	1831	1600	0	6952	26649	SMAD3 ESC SMAD3	ESC	NA	SMAD3	diff d1	GSE75297	GSE75297.ESC_diff_d1.SMAD3.MA0795.1.pwm.bed	1	2
1	1585	SMAD3	0	0	0	1140	1831	1831	1831	1600	1	6952	26648	SMAD3 ESC SMAD3	ESC	NA	SMAD3	diff d2	GSE75297	GSE75297.ESC_diff_d2.SMAD3.MA0795.1.pwm.bed	1	3
1	1595	SOX11	0	0	0	1140	1831	1831	1831	1600	1	6952	26648	SOX11 GRANTA519 SOX11	GRANTA519	NA	SOX11	None	GSE52146	GSE52146.GRANTA519.SOX11.MA0869.1.pwm.bed	1	136
1	1597	SOX15	0	0	0	1140	1831	1831	1831	1600	0	6952	26649	SOX15 CPA SOX15	CPA	NA	SOX15	None	GSE62909	GSE62909.CPA.SOX15.MA1152.1.pwm.bed	1	5
1	1621	SP1	0	0	0	1140	1831	1831	1831	1600	4	6952	26645	SP1 HL60 SP1	HL60	NA	SP1	None	ERP008568	ERP008568.HL60.SP1.MA0079.3.pwm.bed	1	21
1	1623	SP2	0	0	0	1140	1831	1831	1831	1600	15	6952	26634	SP2 HEPG2 SP2	HEPG2	NA	SP2	None	ENCSR000BOU	ENCSR000BOU.HEPG2.SP2.MA0516.1.pwm.bed	1	50
1	1624	SP2	0	0	0	1140	1831	1831	1831	1600	286	6952	26363	SP2 ESC SP2	ESC	NA	SP2	h1	ENCSR000BQG	ENCSR000BQG.ESC_h1.SP2.MA0516.1.pwm.bed	1	968
1	1656	SPIB	0	0	0	1140	1831	1831	1831	1600	3	6952	26646	SPIB NCIH929 SPIB	NCIH929	NA	SPIB	None	GSE56857	GSE56857.NCIH929.SPIB.MA0081.1.pwm.bed	1	46
1	1660	SPIB	0	0	0	1140	1831	1831	1831	1600	17	6952	26632	SPIB OCILY3 SPIB	OCILY3	NA	SPIB	shspib	GSE56857	GSE56857.OCILY3_shspib.SPIB.MA0081.1.pwm.bed	1	768
1	1661	SREBF1	0	0	0	1140	1831	1831	1831	1600	21	6952	26628	SREBF1 GM12878 SREBF1	GM12878	NA	SREBF1	None	ENCSR000DYU	ENCSR000DYU.GM12878.SREBF1.MA0595.1.pwm.bed	1	48
1	1662	SREBF1	0	0	0	1140	1831	1831	1831	1600	30	6952	26619	SREBF1 GM12878 SREBF1	GM12878	NA	SREBF1	None	ENCSR000DYU	ENCSR000DYU.GM12878.SREBF1.MA0829.1.pwm.bed	1	79
1	1673	SREBF2	0	0	0	1140	1831	1831	1831	1600	7	6952	26642	SREBF2 GM12878 SREBF2	GM12878	NA	SREBF2	None	ENCSR000DYT	ENCSR000DYT.GM12878.SREBF2.MA0596.1.pwm.bed	1	29
1	1674	SREBF2	0	0	0	1140	1831	1831	1831	1600	5	6952	26644	SREBF2 GM12878 SREBF2	GM12878	NA	SREBF2	None	ENCSR000DYT	ENCSR000DYT.GM12878.SREBF2.MA0828.1.pwm.bed	1	13
1	1675	SREBF2	0	0	0	1140	1831	1831	1831	1600	1	6952	26648	SREBF2 HEPG2 SREBF2	HEPG2	NA	SREBF2	None	ENCSR000EZO	ENCSR000EZO.HEPG2.SREBF2.MA0596.1.pwm.bed	1	3
1	1677	SREBF2	0	0	0	1140	1831	1831	1831	1600	5	6952	26644	SREBF2 HELA SREBF2	HELA	NA	SREBF2	s3	ENCSR611WZO	ENCSR611WZO.HELA_s3.SREBF2.MA0596.1.pwm.bed	1	35
1	1678	SREBF2	0	0	0	1140	1831	1831	1831	1600	8	6952	26641	SREBF2 HELA SREBF2	HELA	NA	SREBF2	s3	ENCSR611WZO	ENCSR611WZO.HELA_s3.SREBF2.MA0828.1.pwm.bed	1	95
1	1680	SREBF2	0	0	0	1140	1831	1831	1831	1600	2	6952	26647	SREBF2 A549 SREBF2	A549	NA	SREBF2	None	ENCSR638QYO	ENCSR638QYO.A549.SREBF2.MA0828.1.pwm.bed	1	14
1	1692	STAT1	0	0	0	1140	1831	1831	1831	1600	39	6952	26610	STAT1 K562 STAT1	K562	NA	STAT1	None	ENCSR000FAU	ENCSR000FAU.K562.STAT1.MA0137.3.pwm.bed	1	276
1	1694	STAT1	0	0	0	1140	1831	1831	1831	1600	8	6952	26641	STAT1 GM12878 STAT1	GM12878	NA	STAT1	None	ENCSR332EYT	ENCSR332EYT.GM12878.STAT1.MA0137.3.pwm.bed	1	66
1	1702	STAT3	0	0	0	1140	1831	1831	1831	1600	2	6952	26647	STAT3 GM12878 STAT3	GM12878	NA	STAT3	None	ENCSR000DZV	ENCSR000DZV.GM12878.STAT3.MA0144.2.pwm.bed	1	8
1	1704	STAT3	0	0	0	1140	1831	1831	1831	1600	7	6952	26642	STAT3 ESC STAT3	ESC	NA	STAT3	h1	ERP004237	ERP004237.ESC_h1.STAT3.MA0144.2.pwm.bed	1	107
1	1705	STAT3	0	0	0	1140	1831	1831	1831	1600	4	6952	26645	STAT3 OCILY10 STAT3	OCILY10	NA	STAT3	None	GSE50723	GSE50723.OCILY10.STAT3.MA0144.2.pwm.bed	1	8
1	1708	STAT3	0	0	0	1140	1831	1831	1831	1600	16	6952	26633	STAT3 OCILY7 STAT3	OCILY7	NA	STAT3	None	GSE50723	GSE50723.OCILY7.STAT3.MA0144.2.pwm.bed	1	67
1	1709	STAT3	0	0	0	1140	1831	1831	1831	1600	19	6952	26630	STAT3 SUDHL10 STAT3	SUDHL10	NA	STAT3	None	GSE50723	GSE50723.SUDHL10.STAT3.MA0144.2.pwm.bed	1	65
1	1711	STAT3	0	0	0	1140	1831	1831	1831	1600	8	6952	26641	STAT3 SUDHL4 STAT3	SUDHL4	NA	STAT3	None	GSE50723	GSE50723.SUDHL4.STAT3.MA0144.2.pwm.bed	1	34
1	1712	STAT3	0	0	0	1140	1831	1831	1831	1600	1	6952	26648	STAT3 SUDHL6 STAT3	SUDHL6	NA	STAT3	None	GSE50723	GSE50723.SUDHL6.STAT3.MA0144.2.pwm.bed	1	3
1	1714	STAT3	0	0	0	1140	1831	1831	1831	1600	0	6952	26649	STAT3 HFOB STAT3	HFOB	NA	STAT3	diff	GSE82295	GSE82295.HFOB_diff.STAT3.MA0144.2.pwm.bed	1	1
1	1720	STAT5B	0	0	0	1140	1831	1831	1831	1600	104	6952	26545	STAT5B CD8 STAT5B	CD8	NA	STAT5B	h9retr	GSE64713	GSE64713.CD8_h9retr.STAT5B.MA0519.1.pwm.bed	1	611
1	1729	TAL1	0	0	0	1140	1831	1831	1831	1600	0	6952	26649	TAL1 PRIMA2 TAL1	PRIMA2	NA	TAL1	None	GSE33850	GSE33850.PRIMA2.TAL1.MA0091.1.pwm.bed	1	113
1	1733	TAL1	0	0	0	1140	1831	1831	1831	1600	35	6952	26614	TAL1 ME1 TAL1	ME1	NA	TAL1	None	GSE46044	GSE46044.ME1.TAL1.MA0091.1.pwm.bed	1	292
1	1741	TBP	0	0	0	1140	1831	1831	1831	1600	1	6952	26648	TBP ESC TBP	ESC	NA	TBP	h1	ENCSR000ECB	ENCSR000ECB.ESC_h1.TBP.MA0108.2.pwm.bed	1	19
1	1745	TBP	0	0	0	1140	1831	1831	1831	1600	12	6952	26637	TBP ME1 TBP	ME1	NA	TBP	None	GSE46044	GSE46044.ME1.TBP.MA0108.2.pwm.bed	1	49
1	1760	TCF12	0	0	0	1140	1831	1831	1831	1600	12	6952	26637	TCF12 CCRFCEM TCF12	CCRFCEM	NA	TCF12	None	GSE33850	GSE33850.CCRFCEM.TCF12.MA0521.1.pwm.bed	1	212
1	1765	TCF3	0	0	0	1140	1831	1831	1831	1600	2	6952	26647	TCF3 JURKAT TCF3	JURKAT	NA	TCF3	None	GSE29180	GSE29180.JURKAT.TCF3.MA0522.2.pwm.bed	1	19
1	1766	TCF3	0	0	0	1140	1831	1831	1831	1600	2	6952	26647	TCF3 CCRFCEM TCF3	CCRFCEM	NA	TCF3	None	GSE33850	GSE33850.CCRFCEM.TCF3.MA0522.2.pwm.bed	1	48
1	1802	TEAD4	0	0	0	1140	1831	1831	1831	1600	1	6952	26648	TEAD4 WA09 TEAD4	WA09	NA	TEAD4	dmso	GSE52437	GSE52437.WA09_dmso.TEAD4.MA0809.1.pwm.bed	1	4
1	1844	TP53	0	0	0	1140	1831	1831	1831	1600	0	6952	26649	TP53 SAOS2 TP53	SAOS2	NA	TP53	None	ERP002038	ERP002038.SAOS2.TP53.MA0106.3.pwm.bed	1	28
1	1845	TP53	0	0	0	1140	1831	1831	1831	1600	2	6952	26647	TP53 U2OS TP53	U2OS	NA	TP53	None	ERP004176	ERP004176.U2OS.TP53.MA0106.3.pwm.bed	1	25
1	1848	TP53	0	0	0	1140	1831	1831	1831	1600	0	6952	26649	TP53 BC3 TP53	BC3	NA	TP53	None	ERP014035	ERP014035.BC3.TP53.MA0106.3.pwm.bed	1	6
1	1851	TP53	0	0	0	1140	1831	1831	1831	1600	16	6952	26633	TP53 NCIH1299 TP53	NCIH1299	NA	TP53	None	ERP022459	ERP022459.NCIH1299.TP53.MA0106.3.pwm.bed	1	56
1	1858	TP53	0	0	0	1140	1831	1831	1831	1600	4	6952	26645	TP53 U2OS TP53	U2OS	NA	TP53	eto ps46	GSE21939	GSE21939.U2OS_eto_ps46.TP53.MA0106.3.pwm.bed	1	43
1	1863	TP53	0	0	0	1140	1831	1831	1831	1600	2	6952	26647	TP53 IMR90 TP53	IMR90	NA	TP53	None	GSE42728	GSE42728.IMR90.TP53.MA0106.3.pwm.bed	1	37
1	1865	TP53	0	0	0	1140	1831	1831	1831	1600	1	6952	26648	TP53 IMR90 TP53	IMR90	NA	TP53	senes shp53	GSE42728	GSE42728.IMR90_senes_shp53.TP53.MA0106.3.pwm.bed	1	32
1	1866	TP53	0	0	0	1140	1831	1831	1831	1600	1	6952	26648	TP53 U2OS TP53	U2OS	NA	TP53	None	GSE46641	GSE46641.U2OS.TP53.MA0106.3.pwm.bed	1	5
1	1872	TP53	0	0	0	1140	1831	1831	1831	1600	24	6952	26625	TP53 IMR90 TP53	IMR90	NA	TP53	apo	GSE53491	GSE53491.IMR90_apo.TP53.MA0106.3.pwm.bed	1	216
[truncated: 15 more rows]
