# Supplementary material for: Pioneer transcription factors are associated with the modulation of DNA methylation patterns across cancers
Source: Epigenetics Chromatin. 2022 Apr 19;15:13. doi: 10.1186/s13072-022-00444-9 (PMC9016969; doi:10.1186/s13072-022-00444-9)
Supplement: Supplementary file 2 — Additional file 2: Differential TFBS enrichment for non-correlated CpGs vs. emCpGs. [file 13072_2022_444_MOESM2_ESM.zip]

Archive with 34 entries (33 files):
- Supplementary_Data_2_non-corrCpGs.vs.emCpGs_UBenrichment/
- Supplementary_Data_2_non-corrCpGs.vs.emCpGs_UBenrichment/BLCA-US_FOXA1_non-corrCpGs_vs_emCpGs.tsv
- Supplementary_Data_2_non-corrCpGs.vs.emCpGs_UBenrichment/BLCA-US_GATA3_non-corrCpGs_vs_emCpGs.tsv
- Supplementary_Data_2_non-corrCpGs.vs.emCpGs_UBenrichment/BRCA-US_BHLHE40_non-corrCpGs_vs_emCpGs.tsv
- Supplementary_Data_2_non-corrCpGs.vs.emCpGs_UBenrichment/BRCA-US_CEBPB_non-corrCpGs_vs_emCpGs.tsv
- Supplementary_Data_2_non-corrCpGs.vs.emCpGs_UBenrichment/BRCA-US_ETS1_non-corrCpGs_vs_emCpGs.tsv
- Supplementary_Data_2_non-corrCpGs.vs.emCpGs_UBenrichment/BRCA-US_FLI1_non-corrCpGs_vs_emCpGs.tsv
- Supplementary_Data_2_non-corrCpGs.vs.emCpGs_UBenrichment/BRCA-US_FOXA1_non-corrCpGs_vs_emCpGs.tsv
- Supplementary_Data_2_non-corrCpGs.vs.emCpGs_UBenrichment/BRCA-US_GATA3_non-corrCpGs_vs_emCpGs.tsv
- Supplementary_Data_2_non-corrCpGs.vs.emCpGs_UBenrichment/BRCA-US_RUNX3_non-corrCpGs_vs_emCpGs.tsv
- Supplementary_Data_2_non-corrCpGs.vs.emCpGs_UBenrichment/BRCA-US_SPI1_non-corrCpGs_vs_emCpGs.tsv
- Supplementary_Data_2_non-corrCpGs.vs.emCpGs_UBenrichment/HNSC-US_SOX2_non-corrCpGs_vs_emCpGs.tsv
- Supplementary_Data_2_non-corrCpGs.vs.emCpGs_UBenrichment/KIRP-US_FLI1_non-corrCpGs_vs_emCpGs.tsv
- Supplementary_Data_2_non-corrCpGs.vs.emCpGs_UBenrichment/KIRP-US_SPI1_non-corrCpGs_vs_emCpGs.tsv
- Supplementary_Data_2_non-corrCpGs.vs.emCpGs_UBenrichment/LGG-US_BHLHE40_non-corrCpGs_vs_emCpGs.tsv
- Supplementary_Data_2_non-corrCpGs.vs.emCpGs_UBenrichment/LGG-US_CEBPB_non-corrCpGs_vs_emCpGs.tsv
- Supplementary_Data_2_non-corrCpGs.vs.emCpGs_UBenrichment/LGG-US_ETS1_non-corrCpGs_vs_emCpGs.tsv
- Supplementary_Data_2_non-corrCpGs.vs.emCpGs_UBenrichment/LGG-US_PBX3_non-corrCpGs_vs_emCpGs.tsv
- Supplementary_Data_2_non-corrCpGs.vs.emCpGs_UBenrichment/LGG-US_RUNX1_non-corrCpGs_vs_emCpGs.tsv
- Supplementary_Data_2_non-corrCpGs.vs.emCpGs_UBenrichment/LGG-US_RUNX3_non-corrCpGs_vs_emCpGs.tsv
- Supplementary_Data_2_non-corrCpGs.vs.emCpGs_UBenrichment/LGG-US_SOX2_non-corrCpGs_vs_emCpGs.tsv
- Supplementary_Data_2_non-corrCpGs.vs.emCpGs_UBenrichment/LGG-US_SPI1_non-corrCpGs_vs_emCpGs.tsv
- Supplementary_Data_2_non-corrCpGs.vs.emCpGs_UBenrichment/LUAD-US_FOXA2_non-corrCpGs_vs_emCpGs.tsv
- Supplementary_Data_2_non-corrCpGs.vs.emCpGs_UBenrichment/LUSC-US_SOX2_non-corrCpGs_vs_emCpGs.tsv
- Supplementary_Data_2_non-corrCpGs.vs.emCpGs_UBenrichment/LUSC-US_TP63_non-corrCpGs_vs_emCpGs.tsv
- Supplementary_Data_2_non-corrCpGs.vs.emCpGs_UBenrichment/PRAD-US_CEBPB_non-corrCpGs_vs_emCpGs.tsv
- Supplementary_Data_2_non-corrCpGs.vs.emCpGs_UBenrichment/PRAD-US_RUNX1_non-corrCpGs_vs_emCpGs.tsv
- Supplementary_Data_2_non-corrCpGs.vs.emCpGs_UBenrichment/PRAD-US_TP63_non-corrCpGs_vs_emCpGs.tsv
- Supplementary_Data_2_non-corrCpGs.vs.emCpGs_UBenrichment/SKCM-US_SPI1_non-corrCpGs_vs_emCpGs.tsv
- Supplementary_Data_2_non-corrCpGs.vs.emCpGs_UBenrichment/STAD-US_GATA3_non-corrCpGs_vs_emCpGs.tsv
- Supplementary_Data_2_non-corrCpGs.vs.emCpGs_UBenrichment/THCA-US_PBX3_non-corrCpGs_vs_emCpGs.tsv
- Supplementary_Data_2_non-corrCpGs.vs.emCpGs_UBenrichment/THCA-US_RUNX1_non-corrCpGs_vs_emCpGs.tsv
- Supplementary_Data_2_non-corrCpGs.vs.emCpGs_UBenrichment/THCA-US_SPI1_non-corrCpGs_vs_emCpGs.tsv
- Supplementary_Data_2_non-corrCpGs.vs.emCpGs_UBenrichment/UCEC-US_FOXA2_non-corrCpGs_vs_emCpGs.tsv
